# Supplementary material for: Network Meta-Analysis of the Safety of Drug Therapy for Cardiogenic Shock
Source: J Healthc Eng. 2020 Jul 31;2020:8862256. doi: 10.1155/2020/8862256 (PMC7416258; doi:10.1155/2020/8862256)
Supplement: Supplementary Materials — The [zip] data used to support the findings of this study are included within the supplementary information files. [file 8862256.f1.zip]

Archive with 5 entries (4 files):
- addis software/
- addis software/date.addis
- addis software/network.R
- Adverse reaction.xls
- Case fatality rate.xls
