# Supplementary material for: Network Meta-Analysis of the Safety of Drug Therapy for Cardiogenic Shock
Source: J Healthc Eng. 2020 Jul 31;2020:8862256. doi: 10.1155/2020/8862256 (PMC7416258; doi:10.1155/2020/8862256)
Supplement: Supplementary Materials — The [zip] data used to support the findings of this study are included within the supplementary information files. [file 8862256.f1.zip › addis software/date.addis]

<?xml version="1.0" encoding="UTF-8" standalone="yes"?>
<addis-data xmlns:xsi="http://www.w3.org/2001/XMLSchema-instance" xsi:noNamespaceSchemaLocation="http://drugis.org/files/addis-6.xsd">
    <units>
        <unit name="gram" symbol="g"/>
        <unit name="liter" symbol="l"/>
    </units>
    <indications>
        <indication code="0" name="Case fatality rate and Adverse reaction"/>
    </indications>
    <drugs>
        <drug name="a" atcCode="a"/>
        <drug name="b" atcCode="b"/>
        <drug name="c" atcCode="c"/>
        <drug name="d" atcCode="d"/>
        <drug name="e" atcCode="e"/>
        <drug name="f" atcCode="f"/>
        <drug name="g" atcCode="g"/>
        <drug name="h" atcCode="h"/>
    </drugs>
    <treatmentCategorizations/>
    <endpoints>
        <endpoint name="Adverse reaction" description="Adverse reaction" direction="LOWER_IS_BETTER">
            <rate/>
        </endpoint>
        <endpoint name="Case fatality rate" description="Case fatality rate" direction="LOWER_IS_BETTER">
            <rate/>
        </endpoint>
    </endpoints>
    <adverseEvents/>
    <populationCharacteristics/>
    <studies>
        <study name="1">
            <indication name="Case fatality rate and Adverse reaction">
                <notes/>
            </indication>
            <characteristics>
                <title>
                    <value>lrn</value>
                    <notes/>
                </title>
                <allocation>
                    <value>UNKNOWN</value>
                    <notes/>
                </allocation>
                <blinding>
                    <value>UNKNOWN</value>
                    <notes/>
                </blinding>
                <centers>
                    <notes/>
                </centers>
                <objective>
                    <notes/>
                </objective>
                <study_start>
                    <notes/>
                </study_start>
                <study_end>
                    <notes/>
                </study_end>
                <status>
                    <value>UNKNOWN</value>
                    <notes/>
                </status>
                <inclusion>
                    <notes/>
                </inclusion>
                <exclusion>
                    <notes/>
                </exclusion>
                <references/>
                <source>
                    <value>MANUAL</value>
                    <notes/>
                </source>
                <creation_date>
                    <value>2020-02-17</value>
                    <notes/>
                </creation_date>
            </characteristics>
            <studyOutcomeMeasures>
                <studyOutcomeMeasure id="endpoint-Case fatality rate" primary="false">
                    <endpoint name="Case fatality rate"/>
                    <whenTaken howLong="P0D" relativeTo="BEFORE_EPOCH_END">
                        <epoch name="treatment"/>
                    </whenTaken>
                    <notes/>
                </studyOutcomeMeasure>
                <studyOutcomeMeasure id="endpoint-Adverse reaction" primary="false">
                    <endpoint name="Adverse reaction"/>
                    <whenTaken howLong="P0D" relativeTo="BEFORE_EPOCH_END">
                        <epoch name="treatment"/>
                    </whenTaken>
                    <notes/>
                </studyOutcomeMeasure>
            </studyOutcomeMeasures>
            <arms>
                <arm name="a" size="43">
                    <notes/>
                </arm>
                <arm name="b" size="43">
                    <notes/>
                </arm>
            </arms>
            <measurements>
                <measurement>
                    <studyOutcomeMeasure id="endpoint-Adverse reaction"/>
                    <arm name="a"/>
                    <rateMeasurement rate="3" sampleSize="43"/>
                    <whenTaken howLong="P0D" relativeTo="BEFORE_EPOCH_END">
                        <epoch name="treatment"/>
                    </whenTaken>
                </measurement>
                <measurement>
                    <studyOutcomeMeasure id="endpoint-Adverse reaction"/>
                    <arm name="b"/>
                    <rateMeasurement rate="6" sampleSize="43"/>
                    <whenTaken howLong="P0D" relativeTo="BEFORE_EPOCH_END">
                        <epoch name="treatment"/>
                    </whenTaken>
                </measurement>
                <measurement>
                    <studyOutcomeMeasure id="endpoint-Case fatality rate"/>
                    <arm name="a"/>
                    <rateMeasurement rate="2" sampleSize="43"/>
                    <whenTaken howLong="P0D" relativeTo="BEFORE_EPOCH_END">
                        <epoch name="treatment"/>
                    </whenTaken>
                </measurement>
                <measurement>
                    <studyOutcomeMeasure id="endpoint-Case fatality rate"/>
                    <arm name="b"/>
                    <rateMeasurement rate="4" sampleSize="43"/>
                    <whenTaken howLong="P0D" relativeTo="BEFORE_EPOCH_END">
                        <epoch name="treatment"/>
                    </whenTaken>
                </measurement>
            </measurements>
            <epochs>
                <epoch name="treatment">
                    <notes/>
                </epoch>
            </epochs>
            <activities>
                <studyActivity name="a">
                    <activity>
                        <treatment>
                            <drugTreatment>
<fixedDose quantity="0.0">
    <doseUnit scaleModifier="MILLI" perTime="P1D">
        <unit name="gram"/>
    </doseUnit>
</fixedDose>
<drug name="a"/>
                            </drugTreatment>
                        </treatment>
                    </activity>
                    <usedBy epoch="treatment" arm="a"/>
                    <notes/>
                </studyActivity>
                <studyActivity name="b">
                    <activity>
                        <treatment>
                            <drugTreatment>
<fixedDose quantity="0.0">
    <doseUnit scaleModifier="MILLI" perTime="P1D">
        <unit name="gram"/>
    </doseUnit>
</fixedDose>
<drug name="b"/>
                            </drugTreatment>
                        </treatment>
                    </activity>
                    <usedBy epoch="treatment" arm="b"/>
                    <notes/>
                </studyActivity>
            </activities>
            <notes/>
        </study>
        <study name="10">
            <indication name="Case fatality rate and Adverse reaction">
                <notes/>
            </indication>
            <characteristics>
                <title>
                    <value>yhb</value>
                    <notes/>
                </title>
                <allocation>
                    <value>UNKNOWN</value>
                    <notes/>
                </allocation>
                <blinding>
                    <value>UNKNOWN</value>
                    <notes/>
                </blinding>
                <centers>
                    <notes/>
                </centers>
                <objective>
                    <notes/>
                </objective>
                <study_start>
                    <notes/>
                </study_start>
                <study_end>
                    <notes/>
                </study_end>
                <status>
                    <value>UNKNOWN</value>
                    <notes/>
                </status>
                <inclusion>
                    <notes/>
                </inclusion>
                <exclusion>
                    <notes/>
                </exclusion>
                <references/>
                <source>
                    <value>MANUAL</value>
                    <notes/>
                </source>
                <creation_date>
                    <value>2020-02-17</value>
                    <notes/>
                </creation_date>
            </characteristics>
            <studyOutcomeMeasures>
                <studyOutcomeMeasure id="endpoint-Case fatality rate" primary="false">
                    <endpoint name="Case fatality rate"/>
                    <whenTaken howLong="P0D" relativeTo="BEFORE_EPOCH_END">
                        <epoch name="treatment"/>
                    </whenTaken>
                    <notes/>
                </studyOutcomeMeasure>
            </studyOutcomeMeasures>
            <arms>
                <arm name="h" size="23">
                    <notes/>
                </arm>
                <arm name="d" size="23">
                    <notes/>
                </arm>
            </arms>
            <measurements>
                <measurement>
                    <studyOutcomeMeasure id="endpoint-Case fatality rate"/>
                    <arm name="d"/>
                    <rateMeasurement rate="2" sampleSize="23"/>
                    <whenTaken howLong="P0D" relativeTo="BEFORE_EPOCH_END">
                        <epoch name="treatment"/>
                    </whenTaken>
                </measurement>
                <measurement>
                    <studyOutcomeMeasure id="endpoint-Case fatality rate"/>
                    <arm name="h"/>
                    <rateMeasurement rate="1" sampleSize="23"/>
                    <whenTaken howLong="P0D" relativeTo="BEFORE_EPOCH_END">
                        <epoch name="treatment"/>
                    </whenTaken>
                </measurement>
            </measurements>
            <epochs>
                <epoch name="treatment">
                    <notes/>
                </epoch>
            </epochs>
            <activities>
                <studyActivity name="d">
                    <activity>
                        <treatment>
                            <drugTreatment>
<fixedDose quantity="0.0">
    <doseUnit scaleModifier="MILLI" perTime="P1D">
        <unit name="gram"/>
    </doseUnit>
</fixedDose>
<drug name="d"/>
                            </drugTreatment>
                        </treatment>
                    </activity>
                    <usedBy epoch="treatment" arm="d"/>
                    <notes/>
                </studyActivity>
                <studyActivity name="h">
                    <activity>
                        <treatment>
                            <drugTreatment>
<fixedDose quantity="0.0">
    <doseUnit scaleModifier="MILLI" perTime="P1D">
        <unit name="gram"/>
    </doseUnit>
</fixedDose>
<drug name="h"/>
                            </drugTreatment>
                        </treatment>
                    </activity>
                    <usedBy epoch="treatment" arm="h"/>
                    <notes/>
                </studyActivity>
            </activities>
            <notes/>
        </study>
        <study name="11">
            <indication name="Case fatality rate and Adverse reaction">
                <notes/>
            </indication>
            <characteristics>
                <title>
                    <value>zg</value>
                    <notes/>
                </title>
                <allocation>
                    <value>UNKNOWN</value>
                    <notes/>
                </allocation>
                <blinding>
                    <value>UNKNOWN</value>
                    <notes/>
                </blinding>
                <centers>
                    <notes/>
                </centers>
                <objective>
                    <notes/>
                </objective>
                <study_start>
                    <notes/>
                </study_start>
                <study_end>
                    <notes/>
                </study_end>
                <status>
                    <value>UNKNOWN</value>
                    <notes/>
                </status>
                <inclusion>
                    <notes/>
                </inclusion>
                <exclusion>
                    <notes/>
                </exclusion>
                <references/>
                <source>
                    <value>MANUAL</value>
                    <notes/>
                </source>
                <creation_date>
                    <value>2020-02-17</value>
                    <notes/>
                </creation_date>
            </characteristics>
            <studyOutcomeMeasures>
                <studyOutcomeMeasure id="endpoint-Case fatality rate" primary="false">
                    <endpoint name="Case fatality rate"/>
                    <whenTaken howLong="P0D" relativeTo="BEFORE_EPOCH_END">
                        <epoch name="treatment"/>
                    </whenTaken>
                    <notes/>
                </studyOutcomeMeasure>
            </studyOutcomeMeasures>
            <arms>
                <arm name="c" size="44">
                    <notes/>
                </arm>
                <arm name="b" size="44">
                    <notes/>
                </arm>
            </arms>
            <measurements>
                <measurement>
                    <studyOutcomeMeasure id="endpoint-Case fatality rate"/>
                    <arm name="b"/>
                    <rateMeasurement rate="3" sampleSize="44"/>
                    <whenTaken howLong="P0D" relativeTo="BEFORE_EPOCH_END">
                        <epoch name="treatment"/>
                    </whenTaken>
                </measurement>
                <measurement>
                    <studyOutcomeMeasure id="endpoint-Case fatality rate"/>
                    <arm name="c"/>
                    <rateMeasurement rate="1" sampleSize="44"/>
                    <whenTaken howLong="P0D" relativeTo="BEFORE_EPOCH_END">
                        <epoch name="treatment"/>
                    </whenTaken>
                </measurement>
            </measurements>
            <epochs>
                <epoch name="treatment">
                    <notes/>
                </epoch>
            </epochs>
            <activities>
                <studyActivity name="b">
                    <activity>
                        <treatment>
                            <drugTreatment>
<fixedDose quantity="0.0">
    <doseUnit scaleModifier="MILLI" perTime="P1D">
        <unit name="gram"/>
    </doseUnit>
</fixedDose>
<drug name="b"/>
                            </drugTreatment>
                        </treatment>
                    </activity>
                    <usedBy epoch="treatment" arm="b"/>
                    <notes/>
                </studyActivity>
                <studyActivity name="c">
                    <activity>
                        <treatment>
                            <drugTreatment>
<fixedDose quantity="0.0">
    <doseUnit scaleModifier="MILLI" perTime="P1D">
        <unit name="gram"/>
    </doseUnit>
</fixedDose>
<drug name="c"/>
                            </drugTreatment>
                        </treatment>
                    </activity>
                    <usedBy epoch="treatment" arm="c"/>
                    <notes/>
                </studyActivity>
            </activities>
            <notes/>
        </study>
        <study name="12">
            <indication name="Case fatality rate and Adverse reaction">
                <notes/>
            </indication>
            <characteristics>
                <title>
                    <value>lcw</value>
                    <notes/>
                </title>
                <allocation>
                    <value>UNKNOWN</value>
                    <notes/>
                </allocation>
                <blinding>
                    <value>UNKNOWN</value>
                    <notes/>
                </blinding>
                <centers>
                    <notes/>
                </centers>
                <objective>
                    <notes/>
                </objective>
                <study_start>
                    <notes/>
                </study_start>
                <study_end>
                    <notes/>
                </study_end>
                <status>
                    <value>UNKNOWN</value>
                    <notes/>
                </status>
                <inclusion>
                    <notes/>
                </inclusion>
                <exclusion>
                    <notes/>
                </exclusion>
                <references/>
                <source>
                    <value>MANUAL</value>
                    <notes/>
                </source>
                <creation_date>
                    <value>2020-02-17</value>
                    <notes/>
                </creation_date>
            </characteristics>
            <studyOutcomeMeasures>
                <studyOutcomeMeasure id="endpoint-Case fatality rate" primary="false">
                    <endpoint name="Case fatality rate"/>
                    <whenTaken howLong="P0D" relativeTo="BEFORE_EPOCH_END">
                        <epoch name="treatment"/>
                    </whenTaken>
                    <notes/>
                </studyOutcomeMeasure>
            </studyOutcomeMeasures>
            <arms>
                <arm name="h" size="20">
                    <notes/>
                </arm>
                <arm name="b" size="20">
                    <notes/>
                </arm>
            </arms>
            <measurements>
                <measurement>
                    <studyOutcomeMeasure id="endpoint-Case fatality rate"/>
                    <arm name="b"/>
                    <rateMeasurement rate="10" sampleSize="20"/>
                    <whenTaken howLong="P0D" relativeTo="BEFORE_EPOCH_END">
                        <epoch name="treatment"/>
                    </whenTaken>
                </measurement>
                <measurement>
                    <studyOutcomeMeasure id="endpoint-Case fatality rate"/>
                    <arm name="h"/>
                    <rateMeasurement rate="5" sampleSize="20"/>
                    <whenTaken howLong="P0D" relativeTo="BEFORE_EPOCH_END">
                        <epoch name="treatment"/>
                    </whenTaken>
                </measurement>
            </measurements>
            <epochs>
                <epoch name="treatment">
                    <notes/>
                </epoch>
            </epochs>
            <activities>
                <studyActivity name="h">
                    <activity>
                        <treatment>
                            <drugTreatment>
<fixedDose quantity="0.0">
    <doseUnit scaleModifier="MILLI" perTime="P1D">
        <unit name="gram"/>
    </doseUnit>
</fixedDose>
<drug name="h"/>
                            </drugTreatment>
                        </treatment>
                    </activity>
                    <usedBy epoch="treatment" arm="h"/>
                    <notes/>
                </studyActivity>
                <studyActivity name="b">
                    <activity>
                        <treatment>
                            <drugTreatment>
<fixedDose quantity="0.0">
    <doseUnit scaleModifier="MILLI" perTime="P1D">
        <unit name="gram"/>
    </doseUnit>
</fixedDose>
<drug name="b"/>
                            </drugTreatment>
                        </treatment>
                    </activity>
                    <usedBy epoch="treatment" arm="b"/>
                    <notes/>
                </studyActivity>
            </activities>
            <notes/>
        </study>
        <study name="13">
            <indication name="Case fatality rate and Adverse reaction">
                <notes/>
            </indication>
            <characteristics>
                <title>
                    <value>cxp</value>
                    <notes/>
                </title>
                <allocation>
                    <value>UNKNOWN</value>
                    <notes/>
                </allocation>
                <blinding>
                    <value>UNKNOWN</value>
                    <notes/>
                </blinding>
                <centers>
                    <notes/>
                </centers>
                <objective>
                    <notes/>
                </objective>
                <study_start>
                    <notes/>
                </study_start>
                <study_end>
                    <notes/>
                </study_end>
                <status>
                    <value>UNKNOWN</value>
                    <notes/>
                </status>
                <inclusion>
                    <notes/>
                </inclusion>
                <exclusion>
                    <notes/>
                </exclusion>
                <references/>
                <source>
                    <value>MANUAL</value>
                    <notes/>
                </source>
                <creation_date>
                    <value>2020-02-17</value>
                    <notes/>
                </creation_date>
            </characteristics>
            <studyOutcomeMeasures>
                <studyOutcomeMeasure id="endpoint-Case fatality rate" primary="false">
                    <endpoint name="Case fatality rate"/>
                    <whenTaken howLong="P0D" relativeTo="BEFORE_EPOCH_END">
                        <epoch name="treatment"/>
                    </whenTaken>
                    <notes/>
                </studyOutcomeMeasure>
            </studyOutcomeMeasures>
            <arms>
                <arm name="f" size="32">
                    <notes/>
                </arm>
                <arm name="c" size="30">
                    <notes/>
                </arm>
            </arms>
            <measurements>
                <measurement>
                    <studyOutcomeMeasure id="endpoint-Case fatality rate"/>
                    <arm name="c"/>
                    <rateMeasurement rate="11" sampleSize="30"/>
                    <whenTaken howLong="P0D" relativeTo="BEFORE_EPOCH_END">
                        <epoch name="treatment"/>
                    </whenTaken>
                </measurement>
                <measurement>
                    <studyOutcomeMeasure id="endpoint-Case fatality rate"/>
                    <arm name="f"/>
                    <rateMeasurement rate="9" sampleSize="32"/>
                    <whenTaken howLong="P0D" relativeTo="BEFORE_EPOCH_END">
                        <epoch name="treatment"/>
                    </whenTaken>
                </measurement>
            </measurements>
            <epochs>
                <epoch name="treatment">
                    <notes/>
                </epoch>
            </epochs>
            <activities>
                <studyActivity name="f">
                    <activity>
                        <treatment>
                            <drugTreatment>
<fixedDose quantity="0.0">
    <doseUnit scaleModifier="MILLI" perTime="P1D">
        <unit name="gram"/>
    </doseUnit>
</fixedDose>
<drug name="f"/>
                            </drugTreatment>
                        </treatment>
                    </activity>
                    <usedBy epoch="treatment" arm="f"/>
                    <notes/>
                </studyActivity>
                <studyActivity name="c">
                    <activity>
                        <treatment>
                            <drugTreatment>
<fixedDose quantity="0.0">
    <doseUnit scaleModifier="MILLI" perTime="P1D">
        <unit name="gram"/>
    </doseUnit>
</fixedDose>
<drug name="c"/>
                            </drugTreatment>
                        </treatment>
                    </activity>
                    <usedBy epoch="treatment" arm="c"/>
                    <notes/>
                </studyActivity>
            </activities>
            <notes/>
        </study>
        <study name="14">
            <indication name="Case fatality rate and Adverse reaction">
                <notes/>
            </indication>
            <characteristics>
                <title>
                    <value>xrc</value>
                    <notes/>
                </title>
                <allocation>
                    <value>UNKNOWN</value>
                    <notes/>
                </allocation>
                <blinding>
                    <value>UNKNOWN</value>
                    <notes/>
                </blinding>
                <centers>
                    <notes/>
                </centers>
                <objective>
                    <notes/>
                </objective>
                <study_start>
                    <notes/>
                </study_start>
                <study_end>
                    <notes/>
                </study_end>
                <status>
                    <value>UNKNOWN</value>
                    <notes/>
                </status>
                <inclusion>
                    <notes/>
                </inclusion>
                <exclusion>
                    <notes/>
                </exclusion>
                <references/>
                <source>
                    <value>MANUAL</value>
                    <notes/>
                </source>
                <creation_date>
                    <value>2020-02-17</value>
                    <notes/>
                </creation_date>
            </characteristics>
            <studyOutcomeMeasures>
                <studyOutcomeMeasure id="endpoint-Case fatality rate" primary="false">
                    <endpoint name="Case fatality rate"/>
                    <whenTaken howLong="P0D" relativeTo="BEFORE_EPOCH_END">
                        <epoch name="treatment"/>
                    </whenTaken>
                    <notes/>
                </studyOutcomeMeasure>
            </studyOutcomeMeasures>
            <arms>
                <arm name="f" size="30">
                    <notes/>
                </arm>
                <arm name="c" size="30">
                    <notes/>
                </arm>
            </arms>
            <measurements>
                <measurement>
                    <studyOutcomeMeasure id="endpoint-Case fatality rate"/>
                    <arm name="c"/>
                    <rateMeasurement rate="18" sampleSize="30"/>
                    <whenTaken howLong="P0D" relativeTo="BEFORE_EPOCH_END">
                        <epoch name="treatment"/>
                    </whenTaken>
                </measurement>
                <measurement>
                    <studyOutcomeMeasure id="endpoint-Case fatality rate"/>
                    <arm name="f"/>
                    <rateMeasurement rate="12" sampleSize="30"/>
                    <whenTaken howLong="P0D" relativeTo="BEFORE_EPOCH_END">
                        <epoch name="treatment"/>
                    </whenTaken>
                </measurement>
            </measurements>
            <epochs>
                <epoch name="treatment">
                    <notes/>
                </epoch>
            </epochs>
            <activities>
                <studyActivity name="c">
                    <activity>
                        <treatment>
                            <drugTreatment>
<fixedDose quantity="0.0">
    <doseUnit scaleModifier="MILLI" perTime="P1D">
        <unit name="gram"/>
    </doseUnit>
</fixedDose>
<drug name="c"/>
                            </drugTreatment>
                        </treatment>
                    </activity>
                    <usedBy epoch="treatment" arm="c"/>
                    <notes/>
                </studyActivity>
                <studyActivity name="f">
                    <activity>
                        <treatment>
                            <drugTreatment>
<fixedDose quantity="0.0">
    <doseUnit scaleModifier="MILLI" perTime="P1D">
        <unit name="gram"/>
    </doseUnit>
</fixedDose>
<drug name="f"/>
                            </drugTreatment>
                        </treatment>
                    </activity>
                    <usedBy epoch="treatment" arm="f"/>
                    <notes/>
                </studyActivity>
            </activities>
            <notes/>
        </study>
        <study name="15">
            <indication name="Case fatality rate and Adverse reaction">
                <notes/>
            </indication>
            <characteristics>
                <title>
                    <value>tzh</value>
                    <notes/>
                </title>
                <allocation>
                    <value>UNKNOWN</value>
                    <notes/>
                </allocation>
                <blinding>
                    <value>UNKNOWN</value>
                    <notes/>
                </blinding>
                <centers>
                    <notes/>
                </centers>
                <objective>
                    <notes/>
                </objective>
                <study_start>
                    <notes/>
                </study_start>
                <study_end>
                    <notes/>
                </study_end>
                <status>
                    <value>UNKNOWN</value>
                    <notes/>
                </status>
                <inclusion>
                    <notes/>
                </inclusion>
                <exclusion>
                    <notes/>
                </exclusion>
                <references/>
                <source>
                    <value>MANUAL</value>
                    <notes/>
                </source>
                <creation_date>
                    <value>2020-02-17</value>
                    <notes/>
                </creation_date>
            </characteristics>
            <studyOutcomeMeasures>
                <studyOutcomeMeasure id="endpoint-Case fatality rate" primary="false">
                    <endpoint name="Case fatality rate"/>
                    <whenTaken howLong="P0D" relativeTo="BEFORE_EPOCH_END">
                        <epoch name="treatment"/>
                    </whenTaken>
                    <notes/>
                </studyOutcomeMeasure>
                <studyOutcomeMeasure id="endpoint-Adverse reaction" primary="false">
                    <endpoint name="Adverse reaction"/>
                    <whenTaken howLong="P0D" relativeTo="BEFORE_EPOCH_END">
                        <epoch name="treatment"/>
                    </whenTaken>
                    <notes/>
                </studyOutcomeMeasure>
            </studyOutcomeMeasures>
            <arms>
                <arm name="f" size="30">
                    <notes/>
                </arm>
                <arm name="c" size="50">
                    <notes/>
                </arm>
            </arms>
            <measurements>
                <measurement>
                    <studyOutcomeMeasure id="endpoint-Adverse reaction"/>
                    <arm name="c"/>
                    <rateMeasurement rate="35" sampleSize="50"/>
                    <whenTaken howLong="P0D" relativeTo="BEFORE_EPOCH_END">
                        <epoch name="treatment"/>
                    </whenTaken>
                </measurement>
                <measurement>
                    <studyOutcomeMeasure id="endpoint-Adverse reaction"/>
                    <arm name="f"/>
                    <rateMeasurement rate="4" sampleSize="30"/>
                    <whenTaken howLong="P0D" relativeTo="BEFORE_EPOCH_END">
                        <epoch name="treatment"/>
                    </whenTaken>
                </measurement>
                <measurement>
                    <studyOutcomeMeasure id="endpoint-Case fatality rate"/>
                    <arm name="c"/>
                    <rateMeasurement rate="24" sampleSize="50"/>
                    <whenTaken howLong="P0D" relativeTo="BEFORE_EPOCH_END">
                        <epoch name="treatment"/>
                    </whenTaken>
                </measurement>
                <measurement>
                    <studyOutcomeMeasure id="endpoint-Case fatality rate"/>
                    <arm name="f"/>
                    <rateMeasurement rate="5" sampleSize="30"/>
                    <whenTaken howLong="P0D" relativeTo="BEFORE_EPOCH_END">
                        <epoch name="treatment"/>
                    </whenTaken>
                </measurement>
            </measurements>
            <epochs>
                <epoch name="treatment">
                    <notes/>
                </epoch>
            </epochs>
            <activities>
                <studyActivity name="c">
                    <activity>
                        <treatment>
                            <drugTreatment>
<fixedDose quantity="0.0">
    <doseUnit scaleModifier="MILLI" perTime="P1D">
        <unit name="gram"/>
    </doseUnit>
</fixedDose>
<drug name="c"/>
                            </drugTreatment>
                        </treatment>
                    </activity>
                    <usedBy epoch="treatment" arm="c"/>
                    <notes/>
                </studyActivity>
                <studyActivity name="f">
                    <activity>
                        <treatment>
                            <drugTreatment>
<fixedDose quantity="0.0">
    <doseUnit scaleModifier="MILLI" perTime="P1D">
        <unit name="gram"/>
    </doseUnit>
</fixedDose>
<drug name="f"/>
                            </drugTreatment>
                        </treatment>
                    </activity>
                    <usedBy epoch="treatment" arm="f"/>
                    <notes/>
                </studyActivity>
            </activities>
            <notes/>
        </study>
        <study name="16">
            <indication name="Case fatality rate and Adverse reaction">
                <notes/>
            </indication>
            <characteristics>
                <title>
                    <value>wgj</value>
                    <notes/>
                </title>
                <allocation>
                    <value>UNKNOWN</value>
                    <notes/>
                </allocation>
                <blinding>
                    <value>UNKNOWN</value>
                    <notes/>
                </blinding>
                <centers>
                    <notes/>
                </centers>
                <objective>
                    <notes/>
                </objective>
                <study_start>
                    <notes/>
                </study_start>
                <study_end>
                    <notes/>
                </study_end>
                <status>
                    <value>UNKNOWN</value>
                    <notes/>
                </status>
                <inclusion>
                    <notes/>
                </inclusion>
                <exclusion>
                    <notes/>
                </exclusion>
                <references/>
                <source>
                    <value>MANUAL</value>
                    <notes/>
                </source>
                <creation_date>
                    <value>2020-02-17</value>
                    <notes/>
                </creation_date>
            </characteristics>
            <studyOutcomeMeasures>
                <studyOutcomeMeasure id="endpoint-Case fatality rate" primary="false">
                    <endpoint name="Case fatality rate"/>
                    <whenTaken howLong="P0D" relativeTo="BEFORE_EPOCH_END">
                        <epoch name="treatment"/>
                    </whenTaken>
                    <notes/>
                </studyOutcomeMeasure>
                <studyOutcomeMeasure id="endpoint-Adverse reaction" primary="false">
                    <endpoint name="Adverse reaction"/>
                    <whenTaken howLong="P0D" relativeTo="BEFORE_EPOCH_END">
                        <epoch name="treatment"/>
                    </whenTaken>
                    <notes/>
                </studyOutcomeMeasure>
            </studyOutcomeMeasures>
            <arms>
                <arm name="f" size="25">
                    <notes/>
                </arm>
                <arm name="c" size="26">
                    <notes/>
                </arm>
            </arms>
            <measurements>
                <measurement>
                    <studyOutcomeMeasure id="endpoint-Adverse reaction"/>
                    <arm name="c"/>
                    <rateMeasurement rate="7" sampleSize="26"/>
                    <whenTaken howLong="P0D" relativeTo="BEFORE_EPOCH_END">
                        <epoch name="treatment"/>
                    </whenTaken>
                </measurement>
                <measurement>
                    <studyOutcomeMeasure id="endpoint-Adverse reaction"/>
                    <arm name="f"/>
                    <rateMeasurement rate="3" sampleSize="25"/>
                    <whenTaken howLong="P0D" relativeTo="BEFORE_EPOCH_END">
                        <epoch name="treatment"/>
                    </whenTaken>
                </measurement>
                <measurement>
                    <studyOutcomeMeasure id="endpoint-Case fatality rate"/>
                    <arm name="c"/>
                    <rateMeasurement rate="13" sampleSize="26"/>
                    <whenTaken howLong="P0D" relativeTo="BEFORE_EPOCH_END">
                        <epoch name="treatment"/>
                    </whenTaken>
                </measurement>
                <measurement>
                    <studyOutcomeMeasure id="endpoint-Case fatality rate"/>
                    <arm name="f"/>
                    <rateMeasurement rate="11" sampleSize="25"/>
                    <whenTaken howLong="P0D" relativeTo="BEFORE_EPOCH_END">
                        <epoch name="treatment"/>
                    </whenTaken>
                </measurement>
            </measurements>
            <epochs>
                <epoch name="treatment">
                    <notes/>
                </epoch>
            </epochs>
            <activities>
                <studyActivity name="f">
                    <activity>
                        <treatment>
                            <drugTreatment>
<fixedDose quantity="0.0">
    <doseUnit scaleModifier="MILLI" perTime="P1D">
        <unit name="gram"/>
    </doseUnit>
</fixedDose>
<drug name="f"/>
                            </drugTreatment>
                        </treatment>
                    </activity>
                    <usedBy epoch="treatment" arm="f"/>
                    <notes/>
                </studyActivity>
                <studyActivity name="c">
                    <activity>
                        <treatment>
                            <drugTreatment>
<fixedDose quantity="0.0">
    <doseUnit scaleModifier="MILLI" perTime="P1D">
        <unit name="gram"/>
    </doseUnit>
</fixedDose>
<drug name="c"/>
                            </drugTreatment>
                        </treatment>
                    </activity>
                    <usedBy epoch="treatment" arm="c"/>
                    <notes/>
                </studyActivity>
            </activities>
            <notes/>
        </study>
        <study name="17">
            <indication name="Case fatality rate and Adverse reaction">
                <notes/>
            </indication>
            <characteristics>
                <title>
                    <value>hyh</value>
                    <notes/>
                </title>
                <allocation>
                    <value>UNKNOWN</value>
                    <notes/>
                </allocation>
                <blinding>
                    <value>UNKNOWN</value>
                    <notes/>
                </blinding>
                <centers>
                    <notes/>
                </centers>
                <objective>
                    <notes/>
                </objective>
                <study_start>
                    <notes/>
                </study_start>
                <study_end>
                    <notes/>
                </study_end>
                <status>
                    <value>UNKNOWN</value>
                    <notes/>
                </status>
                <inclusion>
                    <notes/>
                </inclusion>
                <exclusion>
                    <notes/>
                </exclusion>
                <references/>
                <source>
                    <value>MANUAL</value>
                    <notes/>
                </source>
                <creation_date>
                    <value>2020-02-17</value>
                    <notes/>
                </creation_date>
            </characteristics>
            <studyOutcomeMeasures>
                <studyOutcomeMeasure id="endpoint-Case fatality rate" primary="false">
                    <endpoint name="Case fatality rate"/>
                    <whenTaken howLong="P0D" relativeTo="BEFORE_EPOCH_END">
                        <epoch name="treatment"/>
                    </whenTaken>
                    <notes/>
                </studyOutcomeMeasure>
                <studyOutcomeMeasure id="endpoint-Adverse reaction" primary="false">
                    <endpoint name="Adverse reaction"/>
                    <whenTaken howLong="P0D" relativeTo="BEFORE_EPOCH_END">
                        <epoch name="treatment"/>
                    </whenTaken>
                    <notes/>
                </studyOutcomeMeasure>
            </studyOutcomeMeasures>
            <arms>
                <arm name="f" size="25">
                    <notes/>
                </arm>
                <arm name="c" size="22">
                    <notes/>
                </arm>
            </arms>
            <measurements>
                <measurement>
                    <studyOutcomeMeasure id="endpoint-Adverse reaction"/>
                    <arm name="c"/>
                    <rateMeasurement rate="6" sampleSize="22"/>
                    <whenTaken howLong="P0D" relativeTo="BEFORE_EPOCH_END">
                        <epoch name="treatment"/>
                    </whenTaken>
                </measurement>
                <measurement>
                    <studyOutcomeMeasure id="endpoint-Adverse reaction"/>
                    <arm name="f"/>
                    <rateMeasurement rate="1" sampleSize="25"/>
                    <whenTaken howLong="P0D" relativeTo="BEFORE_EPOCH_END">
                        <epoch name="treatment"/>
                    </whenTaken>
                </measurement>
                <measurement>
                    <studyOutcomeMeasure id="endpoint-Case fatality rate"/>
                    <arm name="c"/>
                    <rateMeasurement rate="11" sampleSize="22"/>
                    <whenTaken howLong="P0D" relativeTo="BEFORE_EPOCH_END">
                        <epoch name="treatment"/>
                    </whenTaken>
                </measurement>
                <measurement>
                    <studyOutcomeMeasure id="endpoint-Case fatality rate"/>
                    <arm name="f"/>
                    <rateMeasurement rate="5" sampleSize="25"/>
                    <whenTaken howLong="P0D" relativeTo="BEFORE_EPOCH_END">
                        <epoch name="treatment"/>
                    </whenTaken>
                </measurement>
            </measurements>
            <epochs>
                <epoch name="treatment">
                    <notes/>
                </epoch>
            </epochs>
            <activities>
                <studyActivity name="c">
                    <activity>
                        <treatment>
                            <drugTreatment>
<fixedDose quantity="0.0">
    <doseUnit scaleModifier="MILLI" perTime="P1D">
        <unit name="gram"/>
    </doseUnit>
</fixedDose>
<drug name="c"/>
                            </drugTreatment>
                        </treatment>
                    </activity>
                    <usedBy epoch="treatment" arm="c"/>
                    <notes/>
                </studyActivity>
                <studyActivity name="f">
                    <activity>
                        <treatment>
                            <drugTreatment>
<fixedDose quantity="0.0">
    <doseUnit scaleModifier="MILLI" perTime="P1D">
        <unit name="gram"/>
    </doseUnit>
</fixedDose>
<drug name="f"/>
                            </drugTreatment>
                        </treatment>
                    </activity>
                    <usedBy epoch="treatment" arm="f"/>
                    <notes/>
                </studyActivity>
            </activities>
            <notes/>
        </study>
        <study name="18">
            <indication name="Case fatality rate and Adverse reaction">
                <notes/>
            </indication>
            <characteristics>
                <title>
                    <value>ljd</value>
                    <notes/>
                </title>
                <allocation>
                    <value>UNKNOWN</value>
                    <notes/>
                </allocation>
                <blinding>
                    <value>UNKNOWN</value>
                    <notes/>
                </blinding>
                <centers>
                    <notes/>
                </centers>
                <objective>
                    <notes/>
                </objective>
                <study_start>
                    <notes/>
                </study_start>
                <study_end>
                    <notes/>
                </study_end>
                <status>
                    <value>UNKNOWN</value>
                    <notes/>
                </status>
                <inclusion>
                    <notes/>
                </inclusion>
                <exclusion>
                    <notes/>
                </exclusion>
                <references/>
                <source>
                    <value>MANUAL</value>
                    <notes/>
                </source>
                <creation_date>
                    <value>2020-02-17</value>
                    <notes/>
                </creation_date>
            </characteristics>
            <studyOutcomeMeasures>
                <studyOutcomeMeasure id="endpoint-Case fatality rate" primary="false">
                    <endpoint name="Case fatality rate"/>
                    <whenTaken howLong="P0D" relativeTo="BEFORE_EPOCH_END">
                        <epoch name="treatment"/>
                    </whenTaken>
                    <notes/>
                </studyOutcomeMeasure>
                <studyOutcomeMeasure id="endpoint-Adverse reaction" primary="false">
                    <endpoint name="Adverse reaction"/>
                    <whenTaken howLong="P0D" relativeTo="BEFORE_EPOCH_END">
                        <epoch name="treatment"/>
                    </whenTaken>
                    <notes/>
                </studyOutcomeMeasure>
            </studyOutcomeMeasures>
            <arms>
                <arm name="f" size="30">
                    <notes/>
                </arm>
                <arm name="c" size="30">
                    <notes/>
                </arm>
            </arms>
            <measurements>
                <measurement>
                    <studyOutcomeMeasure id="endpoint-Adverse reaction"/>
                    <arm name="c"/>
                    <rateMeasurement rate="6" sampleSize="30"/>
                    <whenTaken howLong="P0D" relativeTo="BEFORE_EPOCH_END">
                        <epoch name="treatment"/>
                    </whenTaken>
                </measurement>
                <measurement>
                    <studyOutcomeMeasure id="endpoint-Adverse reaction"/>
                    <arm name="f"/>
                    <rateMeasurement rate="3" sampleSize="30"/>
                    <whenTaken howLong="P0D" relativeTo="BEFORE_EPOCH_END">
                        <epoch name="treatment"/>
                    </whenTaken>
                </measurement>
                <measurement>
                    <studyOutcomeMeasure id="endpoint-Case fatality rate"/>
                    <arm name="c"/>
                    <rateMeasurement rate="5" sampleSize="24"/>
                    <whenTaken howLong="P0D" relativeTo="BEFORE_EPOCH_END">
                        <epoch name="treatment"/>
                    </whenTaken>
                </measurement>
                <measurement>
                    <studyOutcomeMeasure id="endpoint-Case fatality rate"/>
                    <arm name="f"/>
                    <rateMeasurement rate="3" sampleSize="26"/>
                    <whenTaken howLong="P0D" relativeTo="BEFORE_EPOCH_END">
                        <epoch name="treatment"/>
                    </whenTaken>
                </measurement>
            </measurements>
            <epochs>
                <epoch name="treatment">
                    <notes/>
                </epoch>
            </epochs>
            <activities>
                <studyActivity name="f">
                    <activity>
                        <treatment>
                            <drugTreatment>
<fixedDose quantity="0.0">
    <doseUnit scaleModifier="MILLI" perTime="P1D">
        <unit name="gram"/>
    </doseUnit>
</fixedDose>
<drug name="f"/>
                            </drugTreatment>
                        </treatment>
                    </activity>
                    <usedBy epoch="treatment" arm="f"/>
                    <notes/>
                </studyActivity>
                <studyActivity name="c">
                    <activity>
                        <treatment>
                            <drugTreatment>
<fixedDose quantity="0.0">
    <doseUnit scaleModifier="MILLI" perTime="P1D">
        <unit name="gram"/>
    </doseUnit>
</fixedDose>
<drug name="c"/>
                            </drugTreatment>
                        </treatment>
                    </activity>
                    <usedBy epoch="treatment" arm="c"/>
                    <notes/>
                </studyActivity>
            </activities>
            <notes/>
        </study>
        <study name="19">
            <indication name="Case fatality rate and Adverse reaction">
                <notes/>
            </indication>
            <characteristics>
                <title>
                    <value>zy</value>
                    <notes/>
                </title>
                <allocation>
                    <value>UNKNOWN</value>
                    <notes/>
                </allocation>
                <blinding>
                    <value>UNKNOWN</value>
                    <notes/>
                </blinding>
                <centers>
                    <notes/>
                </centers>
                <objective>
                    <notes/>
                </objective>
                <study_start>
                    <notes/>
                </study_start>
                <study_end>
                    <notes/>
                </study_end>
                <status>
                    <value>UNKNOWN</value>
                    <notes/>
                </status>
                <inclusion>
                    <notes/>
                </inclusion>
                <exclusion>
                    <notes/>
                </exclusion>
                <references/>
                <source>
                    <value>MANUAL</value>
                    <notes/>
                </source>
                <creation_date>
                    <value>2020-02-17</value>
                    <notes/>
                </creation_date>
            </characteristics>
            <studyOutcomeMeasures>
                <studyOutcomeMeasure id="endpoint-Case fatality rate" primary="false">
                    <endpoint name="Case fatality rate"/>
                    <whenTaken howLong="P0D" relativeTo="BEFORE_EPOCH_END">
                        <epoch name="treatment"/>
                    </whenTaken>
                    <notes/>
                </studyOutcomeMeasure>
                <studyOutcomeMeasure id="endpoint-Adverse reaction" primary="false">
                    <endpoint name="Adverse reaction"/>
                    <whenTaken howLong="P0D" relativeTo="BEFORE_EPOCH_END">
                        <epoch name="treatment"/>
                    </whenTaken>
                    <notes/>
                </studyOutcomeMeasure>
            </studyOutcomeMeasures>
            <arms>
                <arm name="f" size="64">
                    <notes/>
                </arm>
                <arm name="c" size="58">
                    <notes/>
                </arm>
            </arms>
            <measurements>
                <measurement>
                    <studyOutcomeMeasure id="endpoint-Adverse reaction"/>
                    <arm name="c"/>
                    <rateMeasurement rate="23" sampleSize="58"/>
                    <whenTaken howLong="P0D" relativeTo="BEFORE_EPOCH_END">
                        <epoch name="treatment"/>
                    </whenTaken>
                </measurement>
                <measurement>
                    <studyOutcomeMeasure id="endpoint-Adverse reaction"/>
                    <arm name="f"/>
                    <rateMeasurement rate="13" sampleSize="64"/>
                    <whenTaken howLong="P0D" relativeTo="BEFORE_EPOCH_END">
                        <epoch name="treatment"/>
                    </whenTaken>
                </measurement>
                <measurement>
                    <studyOutcomeMeasure id="endpoint-Case fatality rate"/>
                    <arm name="c"/>
                    <rateMeasurement rate="38" sampleSize="58"/>
                    <whenTaken howLong="P0D" relativeTo="BEFORE_EPOCH_END">
                        <epoch name="treatment"/>
                    </whenTaken>
                </measurement>
                <measurement>
                    <studyOutcomeMeasure id="endpoint-Case fatality rate"/>
                    <arm name="f"/>
                    <rateMeasurement rate="30" sampleSize="64"/>
                    <whenTaken howLong="P0D" relativeTo="BEFORE_EPOCH_END">
                        <epoch name="treatment"/>
                    </whenTaken>
                </measurement>
            </measurements>
            <epochs>
                <epoch name="treatment">
                    <notes/>
                </epoch>
            </epochs>
            <activities>
                <studyActivity name="c">
                    <activity>
                        <treatment>
                            <drugTreatment>
<fixedDose quantity="0.0">
    <doseUnit scaleModifier="MILLI" perTime="P1D">
        <unit name="gram"/>
    </doseUnit>
</fixedDose>
<drug name="c"/>
                            </drugTreatment>
                        </treatment>
                    </activity>
                    <usedBy epoch="treatment" arm="c"/>
                    <notes/>
                </studyActivity>
                <studyActivity name="f">
                    <activity>
                        <treatment>
                            <drugTreatment>
<fixedDose quantity="0.0">
    <doseUnit scaleModifier="MILLI" perTime="P1D">
        <unit name="gram"/>
    </doseUnit>
</fixedDose>
<drug name="f"/>
                            </drugTreatment>
                        </treatment>
                    </activity>
                    <usedBy epoch="treatment" arm="f"/>
                    <notes/>
                </studyActivity>
            </activities>
            <notes/>
        </study>
        <study name="2">
            <indication name="Case fatality rate and Adverse reaction">
                <notes/>
            </indication>
            <characteristics>
                <title>
                    <value>12Pan Y</value>
                    <notes/>
                </title>
                <allocation>
                    <value>UNKNOWN</value>
                    <notes/>
                </allocation>
                <blinding>
                    <value>UNKNOWN</value>
                    <notes/>
                </blinding>
                <centers>
                    <notes/>
                </centers>
                <objective>
                    <notes/>
                </objective>
                <study_start>
                    <notes/>
                </study_start>
                <study_end>
                    <notes/>
                </study_end>
                <status>
                    <value>UNKNOWN</value>
                    <notes/>
                </status>
                <inclusion>
                    <notes/>
                </inclusion>
                <exclusion>
                    <notes/>
                </exclusion>
                <references/>
                <source>
                    <value>MANUAL</value>
                    <notes/>
                </source>
                <creation_date>
                    <value>2020-02-17</value>
                    <notes/>
                </creation_date>
            </characteristics>
            <studyOutcomeMeasures>
                <studyOutcomeMeasure id="endpoint-Case fatality rate" primary="false">
                    <endpoint name="Case fatality rate"/>
                    <whenTaken howLong="P0D" relativeTo="BEFORE_EPOCH_END">
                        <epoch name="treatment"/>
                    </whenTaken>
                    <notes/>
                </studyOutcomeMeasure>
            </studyOutcomeMeasures>
            <arms>
                <arm name="a" size="25">
                    <notes/>
                </arm>
                <arm name="c" size="23">
                    <notes/>
                </arm>
            </arms>
            <measurements>
                <measurement>
                    <studyOutcomeMeasure id="endpoint-Case fatality rate"/>
                    <arm name="a"/>
                    <rateMeasurement rate="7" sampleSize="25"/>
                    <whenTaken howLong="P0D" relativeTo="BEFORE_EPOCH_END">
                        <epoch name="treatment"/>
                    </whenTaken>
                </measurement>
                <measurement>
                    <studyOutcomeMeasure id="endpoint-Case fatality rate"/>
                    <arm name="c"/>
                    <rateMeasurement rate="9" sampleSize="23"/>
                    <whenTaken howLong="P0D" relativeTo="BEFORE_EPOCH_END">
                        <epoch name="treatment"/>
                    </whenTaken>
                </measurement>
            </measurements>
            <epochs>
                <epoch name="treatment">
                    <notes/>
                </epoch>
            </epochs>
            <activities>
                <studyActivity name="a">
                    <activity>
                        <treatment>
                            <drugTreatment>
<fixedDose quantity="0.0">
    <doseUnit scaleModifier="MILLI" perTime="P1D">
        <unit name="gram"/>
    </doseUnit>
</fixedDose>
<drug name="a"/>
                            </drugTreatment>
                        </treatment>
                    </activity>
                    <usedBy epoch="treatment" arm="a"/>
                    <notes/>
                </studyActivity>
                <studyActivity name="c">
                    <activity>
                        <treatment>
                            <drugTreatment>
<fixedDose quantity="0.0">
    <doseUnit scaleModifier="MILLI" perTime="P1D">
        <unit name="gram"/>
    </doseUnit>
</fixedDose>
<drug name="c"/>
                            </drugTreatment>
                        </treatment>
                    </activity>
                    <usedBy epoch="treatment" arm="c"/>
                    <notes/>
                </studyActivity>
            </activities>
            <notes/>
        </study>
        <study name="20">
            <indication name="Case fatality rate and Adverse reaction">
                <notes/>
            </indication>
            <characteristics>
                <title>
                    <value>5Levy B
</value>
                    <notes/>
                </title>
                <allocation>
                    <value>UNKNOWN</value>
                    <notes/>
                </allocation>
                <blinding>
                    <value>UNKNOWN</value>
                    <notes/>
                </blinding>
                <centers>
                    <notes/>
                </centers>
                <objective>
                    <notes/>
                </objective>
                <study_start>
                    <notes/>
                </study_start>
                <study_end>
                    <notes/>
                </study_end>
                <status>
                    <value>UNKNOWN</value>
                    <notes/>
                </status>
                <inclusion>
                    <notes/>
                </inclusion>
                <exclusion>
                    <notes/>
                </exclusion>
                <references/>
                <source>
                    <value>MANUAL</value>
                    <notes/>
                </source>
                <creation_date>
                    <value>2020-02-17</value>
                    <notes/>
                </creation_date>
            </characteristics>
            <studyOutcomeMeasures>
                <studyOutcomeMeasure id="endpoint-Case fatality rate" primary="false">
                    <endpoint name="Case fatality rate"/>
                    <whenTaken howLong="P0D" relativeTo="BEFORE_EPOCH_END">
                        <epoch name="treatment"/>
                    </whenTaken>
                    <notes/>
                </studyOutcomeMeasure>
            </studyOutcomeMeasures>
            <arms>
                <arm name="e" size="10">
                    <notes/>
                </arm>
                <arm name="f" size="13">
                    <notes/>
                </arm>
            </arms>
            <measurements>
                <measurement>
                    <studyOutcomeMeasure id="endpoint-Case fatality rate"/>
                    <arm name="e"/>
                    <rateMeasurement rate="5" sampleSize="10"/>
                    <whenTaken howLong="P0D" relativeTo="BEFORE_EPOCH_END">
                        <epoch name="treatment"/>
                    </whenTaken>
                </measurement>
                <measurement>
                    <studyOutcomeMeasure id="endpoint-Case fatality rate"/>
                    <arm name="f"/>
                    <rateMeasurement rate="4" sampleSize="13"/>
                    <whenTaken howLong="P0D" relativeTo="BEFORE_EPOCH_END">
                        <epoch name="treatment"/>
                    </whenTaken>
                </measurement>
            </measurements>
            <epochs>
                <epoch name="treatment">
                    <notes/>
                </epoch>
            </epochs>
            <activities>
                <studyActivity name="e">
                    <activity>
                        <treatment>
                            <drugTreatment>
<fixedDose quantity="0.0">
    <doseUnit scaleModifier="MILLI" perTime="P1D">
        <unit name="gram"/>
    </doseUnit>
</fixedDose>
<drug name="e"/>
                            </drugTreatment>
                        </treatment>
                    </activity>
                    <usedBy epoch="treatment" arm="e"/>
                    <notes/>
                </studyActivity>
                <studyActivity name="f">
                    <activity>
                        <treatment>
                            <drugTreatment>
<fixedDose quantity="0.0">
    <doseUnit scaleModifier="MILLI" perTime="P1D">
        <unit name="gram"/>
    </doseUnit>
</fixedDose>
<drug name="f"/>
                            </drugTreatment>
                        </treatment>
                    </activity>
                    <usedBy epoch="treatment" arm="f"/>
                    <notes/>
                </studyActivity>
            </activities>
            <notes/>
        </study>
        <study name="21">
            <indication name="Case fatality rate and Adverse reaction">
                <notes/>
            </indication>
            <characteristics>
                <title>
                    <value>9Tyler Lewis
</value>
                    <notes/>
                </title>
                <allocation>
                    <value>UNKNOWN</value>
                    <notes/>
                </allocation>
                <blinding>
                    <value>UNKNOWN</value>
                    <notes/>
                </blinding>
                <centers>
                    <notes/>
                </centers>
                <objective>
                    <notes/>
                </objective>
                <study_start>
                    <notes/>
                </study_start>
                <study_end>
                    <notes/>
                </study_end>
                <status>
                    <value>UNKNOWN</value>
                    <notes/>
                </status>
                <inclusion>
                    <notes/>
                </inclusion>
                <exclusion>
                    <notes/>
                </exclusion>
                <references/>
                <source>
                    <value>MANUAL</value>
                    <notes/>
                </source>
                <creation_date>
                    <value>2020-02-18</value>
                    <notes/>
                </creation_date>
            </characteristics>
            <studyOutcomeMeasures>
                <studyOutcomeMeasure id="endpoint-Adverse reaction" primary="false">
                    <endpoint name="Adverse reaction"/>
                    <whenTaken howLong="P0D" relativeTo="BEFORE_EPOCH_END">
                        <epoch name="treatment"/>
                    </whenTaken>
                    <notes/>
                </studyOutcomeMeasure>
            </studyOutcomeMeasures>
            <arms>
                <arm name="g" size="50">
                    <notes/>
                </arm>
                <arm name="d" size="50">
                    <notes/>
                </arm>
            </arms>
            <measurements>
                <measurement>
                    <studyOutcomeMeasure id="endpoint-Adverse reaction"/>
                    <arm name="d"/>
                    <rateMeasurement rate="31" sampleSize="50"/>
                    <whenTaken howLong="P0D" relativeTo="BEFORE_EPOCH_END">
                        <epoch name="treatment"/>
                    </whenTaken>
                </measurement>
                <measurement>
                    <studyOutcomeMeasure id="endpoint-Adverse reaction"/>
                    <arm name="g"/>
                    <rateMeasurement rate="16" sampleSize="50"/>
                    <whenTaken howLong="P0D" relativeTo="BEFORE_EPOCH_END">
                        <epoch name="treatment"/>
                    </whenTaken>
                </measurement>
            </measurements>
            <epochs>
                <epoch name="treatment">
                    <notes/>
                </epoch>
            </epochs>
            <activities>
                <studyActivity name="d">
                    <activity>
                        <treatment>
                            <drugTreatment>
<fixedDose quantity="0.0">
    <doseUnit scaleModifier="MILLI" perTime="P1D">
        <unit name="gram"/>
    </doseUnit>
</fixedDose>
<drug name="d"/>
                            </drugTreatment>
                        </treatment>
                    </activity>
                    <usedBy epoch="treatment" arm="d"/>
                    <notes/>
                </studyActivity>
                <studyActivity name="g">
                    <activity>
                        <treatment>
                            <drugTreatment>
<fixedDose quantity="0.0">
    <doseUnit scaleModifier="MILLI" perTime="P1D">
        <unit name="gram"/>
    </doseUnit>
</fixedDose>
<drug name="g"/>
                            </drugTreatment>
                        </treatment>
                    </activity>
                    <usedBy epoch="treatment" arm="g"/>
                    <notes/>
                </studyActivity>
            </activities>
            <notes/>
        </study>
        <study name="22">
            <indication name="Case fatality rate and Adverse reaction">
                <notes/>
            </indication>
            <characteristics>
                <title>
                    <value>shf</value>
                    <notes/>
                </title>
                <allocation>
                    <value>UNKNOWN</value>
                    <notes/>
                </allocation>
                <blinding>
                    <value>UNKNOWN</value>
                    <notes/>
                </blinding>
                <centers>
                    <notes/>
                </centers>
                <objective>
                    <notes/>
                </objective>
                <study_start>
                    <notes/>
                </study_start>
                <study_end>
                    <notes/>
                </study_end>
                <status>
                    <value>UNKNOWN</value>
                    <notes/>
                </status>
                <inclusion>
                    <notes/>
                </inclusion>
                <exclusion>
                    <notes/>
                </exclusion>
                <references/>
                <source>
                    <value>MANUAL</value>
                    <notes/>
                </source>
                <creation_date>
                    <value>2020-02-18</value>
                    <notes/>
                </creation_date>
            </characteristics>
            <studyOutcomeMeasures>
                <studyOutcomeMeasure id="endpoint-Adverse reaction" primary="false">
                    <endpoint name="Adverse reaction"/>
                    <whenTaken howLong="P0D" relativeTo="BEFORE_EPOCH_END">
                        <epoch name="treatment"/>
                    </whenTaken>
                    <notes/>
                </studyOutcomeMeasure>
            </studyOutcomeMeasures>
            <arms>
                <arm name="f" size="34">
                    <notes/>
                </arm>
                <arm name="d" size="34">
                    <notes/>
                </arm>
            </arms>
            <measurements>
                <measurement>
                    <studyOutcomeMeasure id="endpoint-Adverse reaction"/>
                    <arm name="d"/>
                    <rateMeasurement rate="14" sampleSize="34"/>
                    <whenTaken howLong="P0D" relativeTo="BEFORE_EPOCH_END">
                        <epoch name="treatment"/>
                    </whenTaken>
                </measurement>
                <measurement>
                    <studyOutcomeMeasure id="endpoint-Adverse reaction"/>
                    <arm name="f"/>
                    <rateMeasurement rate="5" sampleSize="34"/>
                    <whenTaken howLong="P0D" relativeTo="BEFORE_EPOCH_END">
                        <epoch name="treatment"/>
                    </whenTaken>
                </measurement>
            </measurements>
            <epochs>
                <epoch name="treatment">
                    <notes/>
                </epoch>
            </epochs>
            <activities>
                <studyActivity name="f">
                    <activity>
                        <treatment>
                            <drugTreatment>
<fixedDose quantity="0.0">
    <doseUnit scaleModifier="MILLI" perTime="P1D">
        <unit name="gram"/>
    </doseUnit>
</fixedDose>
<drug name="f"/>
                            </drugTreatment>
                        </treatment>
                    </activity>
                    <usedBy epoch="treatment" arm="f"/>
                    <notes/>
                </studyActivity>
                <studyActivity name="d">
                    <activity>
                        <treatment>
                            <drugTreatment>
<fixedDose quantity="0.0">
    <doseUnit scaleModifier="MILLI" perTime="P1D">
        <unit name="gram"/>
    </doseUnit>
</fixedDose>
<drug name="d"/>
                            </drugTreatment>
                        </treatment>
                    </activity>
                    <usedBy epoch="treatment" arm="d"/>
                    <notes/>
                </studyActivity>
            </activities>
            <notes/>
        </study>
        <study name="23">
            <indication name="Case fatality rate and Adverse reaction">
                <notes/>
            </indication>
            <characteristics>
                <title>
                    <value>gqh</value>
                    <notes/>
                </title>
                <allocation>
                    <value>UNKNOWN</value>
                    <notes/>
                </allocation>
                <blinding>
                    <value>UNKNOWN</value>
                    <notes/>
                </blinding>
                <centers>
                    <notes/>
                </centers>
                <objective>
                    <notes/>
                </objective>
                <study_start>
                    <notes/>
                </study_start>
                <study_end>
                    <notes/>
                </study_end>
                <status>
                    <value>UNKNOWN</value>
                    <notes/>
                </status>
                <inclusion>
                    <notes/>
                </inclusion>
                <exclusion>
                    <notes/>
                </exclusion>
                <references/>
                <source>
                    <value>MANUAL</value>
                    <notes/>
                </source>
                <creation_date>
                    <value>2020-02-18</value>
                    <notes/>
                </creation_date>
            </characteristics>
            <studyOutcomeMeasures>
                <studyOutcomeMeasure id="endpoint-Adverse reaction" primary="false">
                    <endpoint name="Adverse reaction"/>
                    <whenTaken howLong="P0D" relativeTo="BEFORE_EPOCH_END">
                        <epoch name="treatment"/>
                    </whenTaken>
                    <notes/>
                </studyOutcomeMeasure>
            </studyOutcomeMeasures>
            <arms>
                <arm name="h" size="30">
                    <notes/>
                </arm>
                <arm name="d" size="30">
                    <notes/>
                </arm>
            </arms>
            <measurements>
                <measurement>
                    <studyOutcomeMeasure id="endpoint-Adverse reaction"/>
                    <arm name="d"/>
                    <rateMeasurement rate="6" sampleSize="30"/>
                    <whenTaken howLong="P0D" relativeTo="BEFORE_EPOCH_END">
                        <epoch name="treatment"/>
                    </whenTaken>
                </measurement>
                <measurement>
                    <studyOutcomeMeasure id="endpoint-Adverse reaction"/>
                    <arm name="h"/>
                    <rateMeasurement rate="4" sampleSize="30"/>
                    <whenTaken howLong="P0D" relativeTo="BEFORE_EPOCH_END">
                        <epoch name="treatment"/>
                    </whenTaken>
                </measurement>
            </measurements>
            <epochs>
                <epoch name="treatment">
                    <notes/>
                </epoch>
            </epochs>
            <activities>
                <studyActivity name="d">
                    <activity>
                        <treatment>
                            <drugTreatment>
<fixedDose quantity="0.0">
    <doseUnit scaleModifier="MILLI" perTime="P1D">
        <unit name="gram"/>
    </doseUnit>
</fixedDose>
<drug name="d"/>
                            </drugTreatment>
                        </treatment>
                    </activity>
                    <usedBy epoch="treatment" arm="d"/>
                    <notes/>
                </studyActivity>
                <studyActivity name="h">
                    <activity>
                        <treatment>
                            <drugTreatment>
<fixedDose quantity="0.0">
    <doseUnit scaleModifier="MILLI" perTime="P1D">
        <unit name="gram"/>
    </doseUnit>
</fixedDose>
<drug name="h"/>
                            </drugTreatment>
                        </treatment>
                    </activity>
                    <usedBy epoch="treatment" arm="h"/>
                    <notes/>
                </studyActivity>
            </activities>
            <notes/>
        </study>
        <study name="24">
            <indication name="Case fatality rate and Adverse reaction">
                <notes/>
            </indication>
            <characteristics>
                <title>
                    <value>lp</value>
                    <notes/>
                </title>
                <allocation>
                    <value>UNKNOWN</value>
                    <notes/>
                </allocation>
                <blinding>
                    <value>UNKNOWN</value>
                    <notes/>
                </blinding>
                <centers>
                    <notes/>
                </centers>
                <objective>
                    <notes/>
                </objective>
                <study_start>
                    <notes/>
                </study_start>
                <study_end>
                    <notes/>
                </study_end>
                <status>
                    <value>UNKNOWN</value>
                    <notes/>
                </status>
                <inclusion>
                    <notes/>
                </inclusion>
                <exclusion>
                    <notes/>
                </exclusion>
                <references/>
                <source>
                    <value>MANUAL</value>
                    <notes/>
                </source>
                <creation_date>
                    <value>2020-02-18</value>
                    <notes/>
                </creation_date>
            </characteristics>
            <studyOutcomeMeasures>
                <studyOutcomeMeasure id="endpoint-Adverse reaction" primary="false">
                    <endpoint name="Adverse reaction"/>
                    <whenTaken howLong="P0D" relativeTo="BEFORE_EPOCH_END">
                        <epoch name="treatment"/>
                    </whenTaken>
                    <notes/>
                </studyOutcomeMeasure>
            </studyOutcomeMeasures>
            <arms>
                <arm name="h" size="54">
                    <notes/>
                </arm>
                <arm name="d" size="54">
                    <notes/>
                </arm>
            </arms>
            <measurements>
                <measurement>
                    <studyOutcomeMeasure id="endpoint-Adverse reaction"/>
                    <arm name="d"/>
                    <rateMeasurement rate="4" sampleSize="54"/>
                    <whenTaken howLong="P0D" relativeTo="BEFORE_EPOCH_END">
                        <epoch name="treatment"/>
                    </whenTaken>
                </measurement>
                <measurement>
                    <studyOutcomeMeasure id="endpoint-Adverse reaction"/>
                    <arm name="h"/>
                    <rateMeasurement rate="4" sampleSize="54"/>
                    <whenTaken howLong="P0D" relativeTo="BEFORE_EPOCH_END">
                        <epoch name="treatment"/>
                    </whenTaken>
                </measurement>
            </measurements>
            <epochs>
                <epoch name="treatment">
                    <notes/>
                </epoch>
            </epochs>
            <activities>
                <studyActivity name="d">
                    <activity>
                        <treatment>
                            <drugTreatment>
<fixedDose quantity="0.0">
    <doseUnit scaleModifier="MILLI" perTime="P1D">
        <unit name="gram"/>
    </doseUnit>
</fixedDose>
<drug name="d"/>
                            </drugTreatment>
                        </treatment>
                    </activity>
                    <usedBy epoch="treatment" arm="d"/>
                    <notes/>
                </studyActivity>
                <studyActivity name="h">
                    <activity>
                        <treatment>
                            <drugTreatment>
<fixedDose quantity="0.0">
    <doseUnit scaleModifier="MILLI" perTime="P1D">
        <unit name="gram"/>
    </doseUnit>
</fixedDose>
<drug name="h"/>
                            </drugTreatment>
                        </treatment>
                    </activity>
                    <usedBy epoch="treatment" arm="h"/>
                    <notes/>
                </studyActivity>
            </activities>
            <notes/>
        </study>
        <study name="25">
            <indication name="Case fatality rate and Adverse reaction">
                <notes/>
            </indication>
            <characteristics>
                <title>
                    <value>hj</value>
                    <notes/>
                </title>
                <allocation>
                    <value>UNKNOWN</value>
                    <notes/>
                </allocation>
                <blinding>
                    <value>UNKNOWN</value>
                    <notes/>
                </blinding>
                <centers>
                    <notes/>
                </centers>
                <objective>
                    <notes/>
                </objective>
                <study_start>
                    <notes/>
                </study_start>
                <study_end>
                    <notes/>
                </study_end>
                <status>
                    <value>UNKNOWN</value>
                    <notes/>
                </status>
                <inclusion>
                    <notes/>
                </inclusion>
                <exclusion>
                    <notes/>
                </exclusion>
                <references/>
                <source>
                    <value>MANUAL</value>
                    <notes/>
                </source>
                <creation_date>
                    <value>2020-02-18</value>
                    <notes/>
                </creation_date>
            </characteristics>
            <studyOutcomeMeasures>
                <studyOutcomeMeasure id="endpoint-Adverse reaction" primary="false">
                    <endpoint name="Adverse reaction"/>
                    <whenTaken howLong="P0D" relativeTo="BEFORE_EPOCH_END">
                        <epoch name="treatment"/>
                    </whenTaken>
                    <notes/>
                </studyOutcomeMeasure>
            </studyOutcomeMeasures>
            <arms>
                <arm name="h" size="33">
                    <notes/>
                </arm>
                <arm name="d" size="33">
                    <notes/>
                </arm>
            </arms>
            <measurements>
                <measurement>
                    <studyOutcomeMeasure id="endpoint-Adverse reaction"/>
                    <arm name="d"/>
                    <rateMeasurement rate="5" sampleSize="33"/>
                    <whenTaken howLong="P0D" relativeTo="BEFORE_EPOCH_END">
                        <epoch name="treatment"/>
                    </whenTaken>
                </measurement>
                <measurement>
                    <studyOutcomeMeasure id="endpoint-Adverse reaction"/>
                    <arm name="h"/>
                    <rateMeasurement rate="2" sampleSize="33"/>
                    <whenTaken howLong="P0D" relativeTo="BEFORE_EPOCH_END">
                        <epoch name="treatment"/>
                    </whenTaken>
                </measurement>
            </measurements>
            <epochs>
                <epoch name="treatment">
                    <notes/>
                </epoch>
            </epochs>
            <activities>
                <studyActivity name="h">
                    <activity>
                        <treatment>
                            <drugTreatment>
<fixedDose quantity="0.0">
    <doseUnit scaleModifier="MILLI" perTime="P1D">
        <unit name="gram"/>
    </doseUnit>
</fixedDose>
<drug name="h"/>
                            </drugTreatment>
                        </treatment>
                    </activity>
                    <usedBy epoch="treatment" arm="h"/>
                    <notes/>
                </studyActivity>
                <studyActivity name="d">
                    <activity>
                        <treatment>
                            <drugTreatment>
<fixedDose quantity="0.0">
    <doseUnit scaleModifier="MILLI" perTime="P1D">
        <unit name="gram"/>
    </doseUnit>
</fixedDose>
<drug name="d"/>
                            </drugTreatment>
                        </treatment>
                    </activity>
                    <usedBy epoch="treatment" arm="d"/>
                    <notes/>
                </studyActivity>
            </activities>
            <notes/>
        </study>
        <study name="26">
            <indication name="Case fatality rate and Adverse reaction">
                <notes/>
            </indication>
            <characteristics>
                <title>
                    <value>hml</value>
                    <notes/>
                </title>
                <allocation>
                    <value>UNKNOWN</value>
                    <notes/>
                </allocation>
                <blinding>
                    <value>UNKNOWN</value>
                    <notes/>
                </blinding>
                <centers>
                    <notes/>
                </centers>
                <objective>
                    <notes/>
                </objective>
                <study_start>
                    <notes/>
                </study_start>
                <study_end>
                    <notes/>
                </study_end>
                <status>
                    <value>UNKNOWN</value>
                    <notes/>
                </status>
                <inclusion>
                    <notes/>
                </inclusion>
                <exclusion>
                    <notes/>
                </exclusion>
                <references/>
                <source>
                    <value>MANUAL</value>
                    <notes/>
                </source>
                <creation_date>
                    <value>2020-02-18</value>
                    <notes/>
                </creation_date>
            </characteristics>
            <studyOutcomeMeasures>
                <studyOutcomeMeasure id="endpoint-Adverse reaction" primary="false">
                    <endpoint name="Adverse reaction"/>
                    <whenTaken howLong="P0D" relativeTo="BEFORE_EPOCH_END">
                        <epoch name="treatment"/>
                    </whenTaken>
                    <notes/>
                </studyOutcomeMeasure>
            </studyOutcomeMeasures>
            <arms>
                <arm name="h" size="47">
                    <notes/>
                </arm>
                <arm name="d" size="47">
                    <notes/>
                </arm>
            </arms>
            <measurements>
                <measurement>
                    <studyOutcomeMeasure id="endpoint-Adverse reaction"/>
                    <arm name="d"/>
                    <rateMeasurement rate="5" sampleSize="47"/>
                    <whenTaken howLong="P0D" relativeTo="BEFORE_EPOCH_END">
                        <epoch name="treatment"/>
                    </whenTaken>
                </measurement>
                <measurement>
                    <studyOutcomeMeasure id="endpoint-Adverse reaction"/>
                    <arm name="h"/>
                    <rateMeasurement rate="4" sampleSize="47"/>
                    <whenTaken howLong="P0D" relativeTo="BEFORE_EPOCH_END">
                        <epoch name="treatment"/>
                    </whenTaken>
                </measurement>
            </measurements>
            <epochs>
                <epoch name="treatment">
                    <notes/>
                </epoch>
            </epochs>
            <activities>
                <studyActivity name="d">
                    <activity>
                        <treatment>
                            <drugTreatment>
<fixedDose quantity="0.0">
    <doseUnit scaleModifier="MILLI" perTime="P1D">
        <unit name="gram"/>
    </doseUnit>
</fixedDose>
<drug name="d"/>
                            </drugTreatment>
                        </treatment>
                    </activity>
                    <usedBy epoch="treatment" arm="d"/>
                    <notes/>
                </studyActivity>
                <studyActivity name="h">
                    <activity>
                        <treatment>
                            <drugTreatment>
<fixedDose quantity="0.0">
    <doseUnit scaleModifier="MILLI" perTime="P1D">
        <unit name="gram"/>
    </doseUnit>
</fixedDose>
<drug name="h"/>
                            </drugTreatment>
                        </treatment>
                    </activity>
                    <usedBy epoch="treatment" arm="h"/>
                    <notes/>
                </studyActivity>
            </activities>
            <notes/>
        </study>
        <study name="27">
            <indication name="Case fatality rate and Adverse reaction">
                <notes/>
            </indication>
            <characteristics>
                <title>
                    <value>cx</value>
                    <notes/>
                </title>
                <allocation>
                    <value>UNKNOWN</value>
                    <notes/>
                </allocation>
                <blinding>
                    <value>UNKNOWN</value>
                    <notes/>
                </blinding>
                <centers>
                    <notes/>
                </centers>
                <objective>
                    <notes/>
                </objective>
                <study_start>
                    <notes/>
                </study_start>
                <study_end>
                    <notes/>
                </study_end>
                <status>
                    <value>UNKNOWN</value>
                    <notes/>
                </status>
                <inclusion>
                    <notes/>
                </inclusion>
                <exclusion>
                    <notes/>
                </exclusion>
                <references/>
                <source>
                    <value>MANUAL</value>
                    <notes/>
                </source>
                <creation_date>
                    <value>2020-02-18</value>
                    <notes/>
                </creation_date>
            </characteristics>
            <studyOutcomeMeasures>
                <studyOutcomeMeasure id="endpoint-Adverse reaction" primary="false">
                    <endpoint name="Adverse reaction"/>
                    <whenTaken howLong="P0D" relativeTo="BEFORE_EPOCH_END">
                        <epoch name="treatment"/>
                    </whenTaken>
                    <notes/>
                </studyOutcomeMeasure>
            </studyOutcomeMeasures>
            <arms>
                <arm name="h" size="20">
                    <notes/>
                </arm>
                <arm name="g" size="20">
                    <notes/>
                </arm>
            </arms>
            <measurements>
                <measurement>
                    <studyOutcomeMeasure id="endpoint-Adverse reaction"/>
                    <arm name="g"/>
                    <rateMeasurement rate="4" sampleSize="20"/>
                    <whenTaken howLong="P0D" relativeTo="BEFORE_EPOCH_END">
                        <epoch name="treatment"/>
                    </whenTaken>
                </measurement>
                <measurement>
                    <studyOutcomeMeasure id="endpoint-Adverse reaction"/>
                    <arm name="h"/>
                    <rateMeasurement rate="5" sampleSize="20"/>
                    <whenTaken howLong="P0D" relativeTo="BEFORE_EPOCH_END">
                        <epoch name="treatment"/>
                    </whenTaken>
                </measurement>
            </measurements>
            <epochs>
                <epoch name="treatment">
                    <notes/>
                </epoch>
            </epochs>
            <activities>
                <studyActivity name="g">
                    <activity>
                        <treatment>
                            <drugTreatment>
<fixedDose quantity="0.0">
    <doseUnit scaleModifier="MILLI" perTime="P1D">
        <unit name="gram"/>
    </doseUnit>
</fixedDose>
<drug name="g"/>
                            </drugTreatment>
                        </treatment>
                    </activity>
                    <usedBy epoch="treatment" arm="g"/>
                    <notes/>
                </studyActivity>
                <studyActivity name="h">
                    <activity>
                        <treatment>
                            <drugTreatment>
<fixedDose quantity="0.0">
    <doseUnit scaleModifier="MILLI" perTime="P1D">
        <unit name="gram"/>
    </doseUnit>
</fixedDose>
<drug name="h"/>
                            </drugTreatment>
                        </treatment>
                    </activity>
                    <usedBy epoch="treatment" arm="h"/>
                    <notes/>
                </studyActivity>
            </activities>
            <notes/>
        </study>
        <study name="28">
            <indication name="Case fatality rate and Adverse reaction">
                <notes/>
            </indication>
            <characteristics>
                <title>
                    <value>yj</value>
                    <notes/>
                </title>
                <allocation>
                    <value>UNKNOWN</value>
                    <notes/>
                </allocation>
                <blinding>
                    <value>UNKNOWN</value>
                    <notes/>
                </blinding>
                <centers>
                    <notes/>
                </centers>
                <objective>
                    <notes/>
                </objective>
                <study_start>
                    <notes/>
                </study_start>
                <study_end>
                    <notes/>
                </study_end>
                <status>
                    <value>UNKNOWN</value>
                    <notes/>
                </status>
                <inclusion>
                    <notes/>
                </inclusion>
                <exclusion>
                    <notes/>
                </exclusion>
                <references/>
                <source>
                    <value>MANUAL</value>
                    <notes/>
                </source>
                <creation_date>
                    <value>2020-02-18</value>
                    <notes/>
                </creation_date>
            </characteristics>
            <studyOutcomeMeasures>
                <studyOutcomeMeasure id="endpoint-Adverse reaction" primary="false">
                    <endpoint name="Adverse reaction"/>
                    <whenTaken howLong="P0D" relativeTo="BEFORE_EPOCH_END">
                        <epoch name="treatment"/>
                    </whenTaken>
                    <notes/>
                </studyOutcomeMeasure>
            </studyOutcomeMeasures>
            <arms>
                <arm name="h" size="25">
                    <notes/>
                </arm>
                <arm name="d" size="25">
                    <notes/>
                </arm>
            </arms>
            <measurements>
                <measurement>
                    <studyOutcomeMeasure id="endpoint-Adverse reaction"/>
                    <arm name="d"/>
                    <rateMeasurement rate="4" sampleSize="25"/>
                    <whenTaken howLong="P0D" relativeTo="BEFORE_EPOCH_END">
                        <epoch name="treatment"/>
                    </whenTaken>
                </measurement>
                <measurement>
                    <studyOutcomeMeasure id="endpoint-Adverse reaction"/>
                    <arm name="h"/>
                    <rateMeasurement rate="4" sampleSize="25"/>
                    <whenTaken howLong="P0D" relativeTo="BEFORE_EPOCH_END">
                        <epoch name="treatment"/>
                    </whenTaken>
                </measurement>
            </measurements>
            <epochs>
                <epoch name="treatment">
                    <notes/>
                </epoch>
            </epochs>
            <activities>
                <studyActivity name="h">
                    <activity>
                        <treatment>
                            <drugTreatment>
<fixedDose quantity="0.0">
    <doseUnit scaleModifier="MILLI" perTime="P1D">
        <unit name="gram"/>
    </doseUnit>
</fixedDose>
<drug name="h"/>
                            </drugTreatment>
                        </treatment>
                    </activity>
                    <usedBy epoch="treatment" arm="h"/>
                    <notes/>
                </studyActivity>
                <studyActivity name="d">
                    <activity>
                        <treatment>
                            <drugTreatment>
<fixedDose quantity="0.0">
    <doseUnit scaleModifier="MILLI" perTime="P1D">
        <unit name="gram"/>
    </doseUnit>
</fixedDose>
<drug name="d"/>
                            </drugTreatment>
                        </treatment>
                    </activity>
                    <usedBy epoch="treatment" arm="d"/>
                    <notes/>
                </studyActivity>
            </activities>
            <notes/>
        </study>
        <study name="3">
            <indication name="Case fatality rate and Adverse reaction">
                <notes/>
            </indication>
            <characteristics>
                <title>
                    <value>7Levy Bruno</value>
                    <notes/>
                </title>
                <allocation>
                    <value>UNKNOWN</value>
                    <notes/>
                </allocation>
                <blinding>
                    <value>UNKNOWN</value>
                    <notes/>
                </blinding>
                <centers>
                    <notes/>
                </centers>
                <objective>
                    <notes/>
                </objective>
                <study_start>
                    <notes/>
                </study_start>
                <study_end>
                    <notes/>
                </study_end>
                <status>
                    <value>UNKNOWN</value>
                    <notes/>
                </status>
                <inclusion>
                    <notes/>
                </inclusion>
                <exclusion>
                    <notes/>
                </exclusion>
                <references/>
                <source>
                    <value>MANUAL</value>
                    <notes/>
                </source>
                <creation_date>
                    <value>2020-02-17</value>
                    <notes/>
                </creation_date>
            </characteristics>
            <studyOutcomeMeasures>
                <studyOutcomeMeasure id="endpoint-Case fatality rate" primary="false">
                    <endpoint name="Case fatality rate"/>
                    <whenTaken howLong="P0D" relativeTo="BEFORE_EPOCH_END">
                        <epoch name="treatment"/>
                    </whenTaken>
                    <notes/>
                </studyOutcomeMeasure>
                <studyOutcomeMeasure id="endpoint-Adverse reaction" primary="false">
                    <endpoint name="Adverse reaction"/>
                    <whenTaken howLong="P0D" relativeTo="BEFORE_EPOCH_END">
                        <epoch name="treatment"/>
                    </whenTaken>
                    <notes/>
                </studyOutcomeMeasure>
            </studyOutcomeMeasures>
            <arms>
                <arm name="e" size="27">
                    <notes/>
                </arm>
                <arm name="f" size="30">
                    <notes/>
                </arm>
            </arms>
            <measurements>
                <measurement>
                    <studyOutcomeMeasure id="endpoint-Adverse reaction"/>
                    <arm name="e"/>
                    <rateMeasurement rate="21" sampleSize="27"/>
                    <whenTaken howLong="P0D" relativeTo="BEFORE_EPOCH_END">
                        <epoch name="treatment"/>
                    </whenTaken>
                </measurement>
                <measurement>
                    <studyOutcomeMeasure id="endpoint-Adverse reaction"/>
                    <arm name="f"/>
                    <rateMeasurement rate="12" sampleSize="30"/>
                    <whenTaken howLong="P0D" relativeTo="BEFORE_EPOCH_END">
                        <epoch name="treatment"/>
                    </whenTaken>
                </measurement>
                <measurement>
                    <studyOutcomeMeasure id="endpoint-Case fatality rate"/>
                    <arm name="e"/>
                    <rateMeasurement rate="13" sampleSize="27"/>
                    <whenTaken howLong="P0D" relativeTo="BEFORE_EPOCH_END">
                        <epoch name="treatment"/>
                    </whenTaken>
                </measurement>
                <measurement>
                    <studyOutcomeMeasure id="endpoint-Case fatality rate"/>
                    <arm name="f"/>
                    <rateMeasurement rate="8" sampleSize="30"/>
                    <whenTaken howLong="P0D" relativeTo="BEFORE_EPOCH_END">
                        <epoch name="treatment"/>
                    </whenTaken>
                </measurement>
            </measurements>
            <epochs>
                <epoch name="treatment">
                    <notes/>
                </epoch>
            </epochs>
            <activities>
                <studyActivity name="e">
                    <activity>
                        <treatment>
                            <drugTreatment>
<fixedDose quantity="0.0">
    <doseUnit scaleModifier="MILLI" perTime="P1D">
        <unit name="gram"/>
    </doseUnit>
</fixedDose>
<drug name="e"/>
                            </drugTreatment>
                        </treatment>
                    </activity>
                    <usedBy epoch="treatment" arm="e"/>
                    <notes/>
                </studyActivity>
                <studyActivity name="f">
                    <activity>
                        <treatment>
                            <drugTreatment>
<fixedDose quantity="0.0">
    <doseUnit scaleModifier="MILLI" perTime="P1D">
        <unit name="gram"/>
    </doseUnit>
</fixedDose>
<drug name="f"/>
                            </drugTreatment>
                        </treatment>
                    </activity>
                    <usedBy epoch="treatment" arm="f"/>
                    <notes/>
                </studyActivity>
            </activities>
            <notes/>
        </study>
        <study name="4">
            <indication name="Case fatality rate and Adverse reaction">
                <notes/>
            </indication>
            <characteristics>
                <title>
                    <value>zdh</value>
                    <notes/>
                </title>
                <allocation>
                    <value>UNKNOWN</value>
                    <notes/>
                </allocation>
                <blinding>
                    <value>UNKNOWN</value>
                    <notes/>
                </blinding>
                <centers>
                    <notes/>
                </centers>
                <objective>
                    <notes/>
                </objective>
                <study_start>
                    <notes/>
                </study_start>
                <study_end>
                    <notes/>
                </study_end>
                <status>
                    <value>UNKNOWN</value>
                    <notes/>
                </status>
                <inclusion>
                    <notes/>
                </inclusion>
                <exclusion>
                    <notes/>
                </exclusion>
                <references/>
                <source>
                    <value>MANUAL</value>
                    <notes/>
                </source>
                <creation_date>
                    <value>2020-02-17</value>
                    <notes/>
                </creation_date>
            </characteristics>
            <studyOutcomeMeasures>
                <studyOutcomeMeasure id="endpoint-Case fatality rate" primary="false">
                    <endpoint name="Case fatality rate"/>
                    <whenTaken howLong="P0D" relativeTo="BEFORE_EPOCH_END">
                        <epoch name="treatment"/>
                    </whenTaken>
                    <notes/>
                </studyOutcomeMeasure>
            </studyOutcomeMeasures>
            <arms>
                <arm name="g" size="19">
                    <notes/>
                </arm>
                <arm name="b" size="17">
                    <notes/>
                </arm>
            </arms>
            <measurements>
                <measurement>
                    <studyOutcomeMeasure id="endpoint-Case fatality rate"/>
                    <arm name="b"/>
                    <rateMeasurement rate="3" sampleSize="17"/>
                    <whenTaken howLong="P0D" relativeTo="BEFORE_EPOCH_END">
                        <epoch name="treatment"/>
                    </whenTaken>
                </measurement>
                <measurement>
                    <studyOutcomeMeasure id="endpoint-Case fatality rate"/>
                    <arm name="g"/>
                    <rateMeasurement rate="1" sampleSize="19"/>
                    <whenTaken howLong="P0D" relativeTo="BEFORE_EPOCH_END">
                        <epoch name="treatment"/>
                    </whenTaken>
                </measurement>
            </measurements>
            <epochs>
                <epoch name="treatment">
                    <notes/>
                </epoch>
            </epochs>
            <activities>
                <studyActivity name="b">
                    <activity>
                        <treatment>
                            <drugTreatment>
<fixedDose quantity="0.0">
    <doseUnit scaleModifier="MILLI" perTime="P1D">
        <unit name="gram"/>
    </doseUnit>
</fixedDose>
<drug name="b"/>
                            </drugTreatment>
                        </treatment>
                    </activity>
                    <usedBy epoch="treatment" arm="b"/>
                    <notes/>
                </studyActivity>
                <studyActivity name="g">
                    <activity>
                        <treatment>
                            <drugTreatment>
<fixedDose quantity="0.0">
    <doseUnit scaleModifier="MILLI" perTime="P1D">
        <unit name="gram"/>
    </doseUnit>
</fixedDose>
<drug name="g"/>
                            </drugTreatment>
                        </treatment>
                    </activity>
                    <usedBy epoch="treatment" arm="g"/>
                    <notes/>
                </studyActivity>
            </activities>
            <notes/>
        </study>
        <study name="5">
            <indication name="Case fatality rate and Adverse reaction">
                <notes/>
            </indication>
            <characteristics>
                <title>
                    <value>pzh</value>
                    <notes/>
                </title>
                <allocation>
                    <value>UNKNOWN</value>
                    <notes/>
                </allocation>
                <blinding>
                    <value>UNKNOWN</value>
                    <notes/>
                </blinding>
                <centers>
                    <notes/>
                </centers>
                <objective>
                    <notes/>
                </objective>
                <study_start>
                    <notes/>
                </study_start>
                <study_end>
                    <notes/>
                </study_end>
                <status>
                    <value>UNKNOWN</value>
                    <notes/>
                </status>
                <inclusion>
                    <notes/>
                </inclusion>
                <exclusion>
                    <notes/>
                </exclusion>
                <references/>
                <source>
                    <value>MANUAL</value>
                    <notes/>
                </source>
                <creation_date>
                    <value>2020-02-17</value>
                    <notes/>
                </creation_date>
            </characteristics>
            <studyOutcomeMeasures>
                <studyOutcomeMeasure id="endpoint-Case fatality rate" primary="false">
                    <endpoint name="Case fatality rate"/>
                    <whenTaken howLong="P0D" relativeTo="BEFORE_EPOCH_END">
                        <epoch name="treatment"/>
                    </whenTaken>
                    <notes/>
                </studyOutcomeMeasure>
            </studyOutcomeMeasures>
            <arms>
                <arm name="g" size="25">
                    <notes/>
                </arm>
                <arm name="d" size="25">
                    <notes/>
                </arm>
            </arms>
            <measurements>
                <measurement>
                    <studyOutcomeMeasure id="endpoint-Case fatality rate"/>
                    <arm name="d"/>
                    <rateMeasurement rate="5" sampleSize="25"/>
                    <whenTaken howLong="P0D" relativeTo="BEFORE_EPOCH_END">
                        <epoch name="treatment"/>
                    </whenTaken>
                </measurement>
                <measurement>
                    <studyOutcomeMeasure id="endpoint-Case fatality rate"/>
                    <arm name="g"/>
                    <rateMeasurement rate="1" sampleSize="25"/>
                    <whenTaken howLong="P0D" relativeTo="BEFORE_EPOCH_END">
                        <epoch name="treatment"/>
                    </whenTaken>
                </measurement>
            </measurements>
            <epochs>
                <epoch name="treatment">
                    <notes/>
                </epoch>
            </epochs>
            <activities>
                <studyActivity name="g">
                    <activity>
                        <treatment>
                            <drugTreatment>
<fixedDose quantity="0.0">
    <doseUnit scaleModifier="MILLI" perTime="P1D">
        <unit name="gram"/>
    </doseUnit>
</fixedDose>
<drug name="g"/>
                            </drugTreatment>
                        </treatment>
                    </activity>
                    <usedBy epoch="treatment" arm="g"/>
                    <notes/>
                </studyActivity>
                <studyActivity name="d">
                    <activity>
                        <treatment>
                            <drugTreatment>
<fixedDose quantity="0.0">
    <doseUnit scaleModifier="MILLI" perTime="P1D">
        <unit name="gram"/>
    </doseUnit>
</fixedDose>
<drug name="d"/>
                            </drugTreatment>
                        </treatment>
                    </activity>
                    <usedBy epoch="treatment" arm="d"/>
                    <notes/>
                </studyActivity>
            </activities>
            <notes/>
        </study>
        <study name="6">
            <indication name="Case fatality rate and Adverse reaction">
                <notes/>
            </indication>
            <characteristics>
                <title>
                    <value>8Tyler C.Lewis</value>
                    <notes/>
                </title>
                <allocation>
                    <value>UNKNOWN</value>
                    <notes/>
                </allocation>
                <blinding>
                    <value>UNKNOWN</value>
                    <notes/>
                </blinding>
                <centers>
                    <notes/>
                </centers>
                <objective>
                    <notes/>
                </objective>
                <study_start>
                    <notes/>
                </study_start>
                <study_end>
                    <notes/>
                </study_end>
                <status>
                    <value>UNKNOWN</value>
                    <notes/>
                </status>
                <inclusion>
                    <notes/>
                </inclusion>
                <exclusion>
                    <notes/>
                </exclusion>
                <references/>
                <source>
                    <value>MANUAL</value>
                    <notes/>
                </source>
                <creation_date>
                    <value>2020-02-17</value>
                    <notes/>
                </creation_date>
            </characteristics>
            <studyOutcomeMeasures>
                <studyOutcomeMeasure id="endpoint-Case fatality rate" primary="false">
                    <endpoint name="Case fatality rate"/>
                    <whenTaken howLong="P0D" relativeTo="BEFORE_EPOCH_END">
                        <epoch name="treatment"/>
                    </whenTaken>
                    <notes/>
                </studyOutcomeMeasure>
                <studyOutcomeMeasure id="endpoint-Adverse reaction" primary="false">
                    <endpoint name="Adverse reaction"/>
                    <whenTaken howLong="P0D" relativeTo="BEFORE_EPOCH_END">
                        <epoch name="treatment"/>
                    </whenTaken>
                    <notes/>
                </studyOutcomeMeasure>
            </studyOutcomeMeasures>
            <arms>
                <arm name="g" size="50">
                    <notes/>
                </arm>
                <arm name="d" size="50">
                    <notes/>
                </arm>
            </arms>
            <measurements>
                <measurement>
                    <studyOutcomeMeasure id="endpoint-Adverse reaction"/>
                    <arm name="d"/>
                    <rateMeasurement rate="39" sampleSize="50"/>
                    <whenTaken howLong="P0D" relativeTo="BEFORE_EPOCH_END">
                        <epoch name="treatment"/>
                    </whenTaken>
                </measurement>
                <measurement>
                    <studyOutcomeMeasure id="endpoint-Adverse reaction"/>
                    <arm name="g"/>
                    <rateMeasurement rate="20" sampleSize="50"/>
                    <whenTaken howLong="P0D" relativeTo="BEFORE_EPOCH_END">
                        <epoch name="treatment"/>
                    </whenTaken>
                </measurement>
                <measurement>
                    <studyOutcomeMeasure id="endpoint-Case fatality rate"/>
                    <arm name="d"/>
                    <rateMeasurement rate="15" sampleSize="50"/>
                    <whenTaken howLong="P0D" relativeTo="BEFORE_EPOCH_END">
                        <epoch name="treatment"/>
                    </whenTaken>
                </measurement>
                <measurement>
                    <studyOutcomeMeasure id="endpoint-Case fatality rate"/>
                    <arm name="g"/>
                    <rateMeasurement rate="12" sampleSize="50"/>
                    <whenTaken howLong="P0D" relativeTo="BEFORE_EPOCH_END">
                        <epoch name="treatment"/>
                    </whenTaken>
                </measurement>
            </measurements>
            <epochs>
                <epoch name="treatment">
                    <notes/>
                </epoch>
            </epochs>
            <activities>
                <studyActivity name="d">
                    <activity>
                        <treatment>
                            <drugTreatment>
<fixedDose quantity="0.0">
    <doseUnit scaleModifier="MILLI" perTime="P1D">
        <unit name="gram"/>
    </doseUnit>
</fixedDose>
<drug name="d"/>
                            </drugTreatment>
                        </treatment>
                    </activity>
                    <usedBy epoch="treatment" arm="d"/>
                    <notes/>
                </studyActivity>
                <studyActivity name="g">
                    <activity>
                        <treatment>
                            <drugTreatment>
<fixedDose quantity="0.0">
    <doseUnit scaleModifier="MILLI" perTime="P1D">
        <unit name="gram"/>
    </doseUnit>
</fixedDose>
<drug name="g"/>
                            </drugTreatment>
                        </treatment>
                    </activity>
                    <usedBy epoch="treatment" arm="g"/>
                    <notes/>
                </studyActivity>
            </activities>
            <notes/>
        </study>
        <study name="7">
            <indication name="Case fatality rate and Adverse reaction">
                <notes/>
            </indication>
            <characteristics>
                <title>
                    <value>pxh</value>
                    <notes/>
                </title>
                <allocation>
                    <value>UNKNOWN</value>
                    <notes/>
                </allocation>
                <blinding>
                    <value>UNKNOWN</value>
                    <notes/>
                </blinding>
                <centers>
                    <notes/>
                </centers>
                <objective>
                    <notes/>
                </objective>
                <study_start>
                    <notes/>
                </study_start>
                <study_end>
                    <notes/>
                </study_end>
                <status>
                    <value>UNKNOWN</value>
                    <notes/>
                </status>
                <inclusion>
                    <notes/>
                </inclusion>
                <exclusion>
                    <notes/>
                </exclusion>
                <references/>
                <source>
                    <value>MANUAL</value>
                    <notes/>
                </source>
                <creation_date>
                    <value>2020-02-17</value>
                    <notes/>
                </creation_date>
            </characteristics>
            <studyOutcomeMeasures>
                <studyOutcomeMeasure id="endpoint-Case fatality rate" primary="false">
                    <endpoint name="Case fatality rate"/>
                    <whenTaken howLong="P0D" relativeTo="BEFORE_EPOCH_END">
                        <epoch name="treatment"/>
                    </whenTaken>
                    <notes/>
                </studyOutcomeMeasure>
                <studyOutcomeMeasure id="endpoint-Adverse reaction" primary="false">
                    <endpoint name="Adverse reaction"/>
                    <whenTaken howLong="P0D" relativeTo="BEFORE_EPOCH_END">
                        <epoch name="treatment"/>
                    </whenTaken>
                    <notes/>
                </studyOutcomeMeasure>
            </studyOutcomeMeasures>
            <arms>
                <arm name="h" size="40">
                    <notes/>
                </arm>
                <arm name="b" size="40">
                    <notes/>
                </arm>
            </arms>
            <measurements>
                <measurement>
                    <studyOutcomeMeasure id="endpoint-Adverse reaction"/>
                    <arm name="b"/>
                    <rateMeasurement rate="14" sampleSize="40"/>
                    <whenTaken howLong="P0D" relativeTo="BEFORE_EPOCH_END">
                        <epoch name="treatment"/>
                    </whenTaken>
                </measurement>
                <measurement>
                    <studyOutcomeMeasure id="endpoint-Adverse reaction"/>
                    <arm name="h"/>
                    <rateMeasurement rate="9" sampleSize="40"/>
                    <whenTaken howLong="P0D" relativeTo="BEFORE_EPOCH_END">
                        <epoch name="treatment"/>
                    </whenTaken>
                </measurement>
                <measurement>
                    <studyOutcomeMeasure id="endpoint-Case fatality rate"/>
                    <arm name="b"/>
                    <rateMeasurement rate="12" sampleSize="40"/>
                    <whenTaken howLong="P0D" relativeTo="BEFORE_EPOCH_END">
                        <epoch name="treatment"/>
                    </whenTaken>
                </measurement>
                <measurement>
                    <studyOutcomeMeasure id="endpoint-Case fatality rate"/>
                    <arm name="h"/>
                    <rateMeasurement rate="6" sampleSize="40"/>
                    <whenTaken howLong="P0D" relativeTo="BEFORE_EPOCH_END">
                        <epoch name="treatment"/>
                    </whenTaken>
                </measurement>
            </measurements>
            <epochs>
                <epoch name="treatment">
                    <notes/>
                </epoch>
            </epochs>
            <activities>
                <studyActivity name="b">
                    <activity>
                        <treatment>
                            <drugTreatment>
<fixedDose quantity="0.0">
    <doseUnit scaleModifier="MILLI" perTime="P1D">
        <unit name="gram"/>
    </doseUnit>
</fixedDose>
<drug name="b"/>
                            </drugTreatment>
                        </treatment>
                    </activity>
                    <usedBy epoch="treatment" arm="b"/>
                    <notes/>
                </studyActivity>
                <studyActivity name="h">
                    <activity>
                        <treatment>
                            <drugTreatment>
<fixedDose quantity="0.0">
    <doseUnit scaleModifier="MILLI" perTime="P1D">
        <unit name="gram"/>
    </doseUnit>
</fixedDose>
<drug name="h"/>
                            </drugTreatment>
                        </treatment>
                    </activity>
                    <usedBy epoch="treatment" arm="h"/>
                    <notes/>
                </studyActivity>
            </activities>
            <notes/>
        </study>
        <study name="8">
            <indication name="Case fatality rate and Adverse reaction">
                <notes/>
            </indication>
            <characteristics>
                <title>
                    <value>sxp</value>
                    <notes/>
                </title>
                <allocation>
                    <value>UNKNOWN</value>
                    <notes/>
                </allocation>
                <blinding>
                    <value>UNKNOWN</value>
                    <notes/>
                </blinding>
                <centers>
                    <notes/>
                </centers>
                <objective>
                    <notes/>
                </objective>
                <study_start>
                    <notes/>
                </study_start>
                <study_end>
                    <notes/>
                </study_end>
                <status>
                    <value>UNKNOWN</value>
                    <notes/>
                </status>
                <inclusion>
                    <notes/>
                </inclusion>
                <exclusion>
                    <notes/>
                </exclusion>
                <references/>
                <source>
                    <value>MANUAL</value>
                    <notes/>
                </source>
                <creation_date>
                    <value>2020-02-17</value>
                    <notes/>
                </creation_date>
            </characteristics>
            <studyOutcomeMeasures>
                <studyOutcomeMeasure id="endpoint-Case fatality rate" primary="false">
                    <endpoint name="Case fatality rate"/>
                    <whenTaken howLong="P0D" relativeTo="BEFORE_EPOCH_END">
                        <epoch name="treatment"/>
                    </whenTaken>
                    <notes/>
                </studyOutcomeMeasure>
                <studyOutcomeMeasure id="endpoint-Adverse reaction" primary="false">
                    <endpoint name="Adverse reaction"/>
                    <whenTaken howLong="P0D" relativeTo="BEFORE_EPOCH_END">
                        <epoch name="treatment"/>
                    </whenTaken>
                    <notes/>
                </studyOutcomeMeasure>
            </studyOutcomeMeasures>
            <arms>
                <arm name="h" size="24">
                    <notes/>
                </arm>
                <arm name="f" size="24">
                    <notes/>
                </arm>
            </arms>
            <measurements>
                <measurement>
                    <studyOutcomeMeasure id="endpoint-Adverse reaction"/>
                    <arm name="f"/>
                    <rateMeasurement rate="9" sampleSize="24"/>
                    <whenTaken howLong="P0D" relativeTo="BEFORE_EPOCH_END">
                        <epoch name="treatment"/>
                    </whenTaken>
                </measurement>
                <measurement>
                    <studyOutcomeMeasure id="endpoint-Adverse reaction"/>
                    <arm name="h"/>
                    <rateMeasurement rate="4" sampleSize="24"/>
                    <whenTaken howLong="P0D" relativeTo="BEFORE_EPOCH_END">
                        <epoch name="treatment"/>
                    </whenTaken>
                </measurement>
                <measurement>
                    <studyOutcomeMeasure id="endpoint-Case fatality rate"/>
                    <arm name="f"/>
                    <rateMeasurement rate="5" sampleSize="24"/>
                    <whenTaken howLong="P0D" relativeTo="BEFORE_EPOCH_END">
                        <epoch name="treatment"/>
                    </whenTaken>
                </measurement>
                <measurement>
                    <studyOutcomeMeasure id="endpoint-Case fatality rate"/>
                    <arm name="h"/>
                    <rateMeasurement rate="2" sampleSize="24"/>
                    <whenTaken howLong="P0D" relativeTo="BEFORE_EPOCH_END">
                        <epoch name="treatment"/>
                    </whenTaken>
                </measurement>
            </measurements>
            <epochs>
                <epoch name="treatment">
                    <notes/>
                </epoch>
            </epochs>
            <activities>
                <studyActivity name="h">
                    <activity>
                        <treatment>
                            <drugTreatment>
<fixedDose quantity="0.0">
    <doseUnit scaleModifier="MILLI" perTime="P1D">
        <unit name="gram"/>
    </doseUnit>
</fixedDose>
<drug name="h"/>
                            </drugTreatment>
                        </treatment>
                    </activity>
                    <usedBy epoch="treatment" arm="h"/>
                    <notes/>
                </studyActivity>
                <studyActivity name="f">
                    <activity>
                        <treatment>
                            <drugTreatment>
<fixedDose quantity="0.0">
    <doseUnit scaleModifier="MILLI" perTime="P1D">
        <unit name="gram"/>
    </doseUnit>
</fixedDose>
<drug name="f"/>
                            </drugTreatment>
                        </treatment>
                    </activity>
                    <usedBy epoch="treatment" arm="f"/>
                    <notes/>
                </studyActivity>
            </activities>
            <notes/>
        </study>
        <study name="9">
            <indication name="Case fatality rate and Adverse reaction">
                <notes/>
            </indication>
            <characteristics>
                <title>
                    <value>11Tsagalou EP</value>
                    <notes/>
                </title>
                <allocation>
                    <value>UNKNOWN</value>
                    <notes/>
                </allocation>
                <blinding>
                    <value>UNKNOWN</value>
                    <notes/>
                </blinding>
                <centers>
                    <notes/>
                </centers>
                <objective>
                    <notes/>
                </objective>
                <study_start>
                    <notes/>
                </study_start>
                <study_end>
                    <notes/>
                </study_end>
                <status>
                    <value>UNKNOWN</value>
                    <notes/>
                </status>
                <inclusion>
                    <notes/>
                </inclusion>
                <exclusion>
                    <notes/>
                </exclusion>
                <references/>
                <source>
                    <value>MANUAL</value>
                    <notes/>
                </source>
                <creation_date>
                    <value>2020-02-17</value>
                    <notes/>
                </creation_date>
            </characteristics>
            <studyOutcomeMeasures>
                <studyOutcomeMeasure id="endpoint-Case fatality rate" primary="false">
                    <endpoint name="Case fatality rate"/>
                    <whenTaken howLong="P0D" relativeTo="BEFORE_EPOCH_END">
                        <epoch name="treatment"/>
                    </whenTaken>
                    <notes/>
                </studyOutcomeMeasure>
            </studyOutcomeMeasures>
            <arms>
                <arm name="h" size="12">
                    <notes/>
                </arm>
                <arm name="d" size="13">
                    <notes/>
                </arm>
            </arms>
            <measurements>
                <measurement>
                    <studyOutcomeMeasure id="endpoint-Case fatality rate"/>
                    <arm name="d"/>
                    <rateMeasurement rate="5" sampleSize="13"/>
                    <whenTaken howLong="P0D" relativeTo="BEFORE_EPOCH_END">
                        <epoch name="treatment"/>
                    </whenTaken>
                </measurement>
                <measurement>
                    <studyOutcomeMeasure id="endpoint-Case fatality rate"/>
                    <arm name="h"/>
                    <rateMeasurement rate="3" sampleSize="12"/>
                    <whenTaken howLong="P0D" relativeTo="BEFORE_EPOCH_END">
                        <epoch name="treatment"/>
                    </whenTaken>
                </measurement>
            </measurements>
            <epochs>
                <epoch name="treatment">
                    <notes/>
                </epoch>
            </epochs>
            <activities>
                <studyActivity name="d">
                    <activity>
                        <treatment>
                            <drugTreatment>
<fixedDose quantity="0.0">
    <doseUnit scaleModifier="MILLI" perTime="P1D">
        <unit name="gram"/>
    </doseUnit>
</fixedDose>
<drug name="d"/>
                            </drugTreatment>
                        </treatment>
                    </activity>
                    <usedBy epoch="treatment" arm="d"/>
                    <notes/>
                </studyActivity>
                <studyActivity name="h">
                    <activity>
                        <treatment>
                            <drugTreatment>
<fixedDose quantity="0.0">
    <doseUnit scaleModifier="MILLI" perTime="P1D">
        <unit name="gram"/>
    </doseUnit>
</fixedDose>
<drug name="h"/>
                            </drugTreatment>
                        </treatment>
                    </activity>
                    <usedBy epoch="treatment" arm="h"/>
                    <notes/>
                </studyActivity>
            </activities>
            <notes/>
        </study>
    </studies>
    <metaAnalyses>
        <networkMetaAnalysis name="Adverse reaction">
            <indication name="Case fatality rate and Adverse reaction"/>
            <endpoint name="Adverse reaction"/>
            <alternative>
                <treatmentDefinition>
                    <trivialCategory drug="a"/>
                </treatmentDefinition>
                <arms>
                    <arm name="a" study="1"/>
                </arms>
            </alternative>
            <alternative>
                <treatmentDefinition>
                    <trivialCategory drug="b"/>
                </treatmentDefinition>
                <arms>
                    <arm name="b" study="1"/>
                    <arm name="b" study="7"/>
                </arms>
            </alternative>
            <alternative>
                <treatmentDefinition>
                    <trivialCategory drug="c"/>
                </treatmentDefinition>
                <arms>
                    <arm name="c" study="15"/>
                    <arm name="c" study="16"/>
                    <arm name="c" study="17"/>
                    <arm name="c" study="18"/>
                    <arm name="c" study="19"/>
                </arms>
            </alternative>
            <alternative>
                <treatmentDefinition>
                    <trivialCategory drug="d"/>
                </treatmentDefinition>
                <arms>
                    <arm name="d" study="21"/>
                    <arm name="d" study="22"/>
                    <arm name="d" study="23"/>
                    <arm name="d" study="24"/>
                    <arm name="d" study="25"/>
                    <arm name="d" study="26"/>
                    <arm name="d" study="28"/>
                    <arm name="d" study="6"/>
                </arms>
            </alternative>
            <alternative>
                <treatmentDefinition>
                    <trivialCategory drug="e"/>
                </treatmentDefinition>
                <arms>
                    <arm name="e" study="3"/>
                </arms>
            </alternative>
            <alternative>
                <treatmentDefinition>
                    <trivialCategory drug="f"/>
                </treatmentDefinition>
                <arms>
                    <arm name="f" study="15"/>
                    <arm name="f" study="16"/>
                    <arm name="f" study="17"/>
                    <arm name="f" study="18"/>
                    <arm name="f" study="19"/>
                    <arm name="f" study="22"/>
                    <arm name="f" study="3"/>
                    <arm name="f" study="8"/>
                </arms>
            </alternative>
            <alternative>
                <treatmentDefinition>
                    <trivialCategory drug="g"/>
                </treatmentDefinition>
                <arms>
                    <arm name="g" study="21"/>
                    <arm name="g" study="27"/>
                    <arm name="g" study="6"/>
                </arms>
            </alternative>
            <alternative>
                <treatmentDefinition>
                    <trivialCategory drug="h"/>
                </treatmentDefinition>
                <arms>
                    <arm name="h" study="23"/>
                    <arm name="h" study="24"/>
                    <arm name="h" study="25"/>
                    <arm name="h" study="26"/>
                    <arm name="h" study="27"/>
                    <arm name="h" study="28"/>
                    <arm name="h" study="7"/>
                    <arm name="h" study="8"/>
                </arms>
            </alternative>
            <consistencyResults>
                <mcmcSettings tuningIterations="20000" simulationIterations="50000" inferenceIterations="10000" thinningInterval="10" numberOfChains="4" varianceScalingFactor="2.5"/>
                <rankProbabilitySummary>0.0454 0.0685 0.3551 0.0205 0.5094 1.0E-4 7.0E-4 3.0E-4 0.0531 0.1214 0.4542 0.0832 0.28 0.003 0.0018 0.0033 0.0829 0.2483 0.107 0.3538 0.0928 0.0963 0.0037 0.0152 0.0989 0.2164 0.053 0.3057 0.0527 0.1709 0.0157 0.0867 0.1042 0.165 0.0214 0.1748 0.0304 0.2097 0.0385 0.256 0.1101 0.106 0.0074 0.053 0.0187 0.2467 0.0935 0.3646 0.1846 0.0621 0.0019 0.0086 0.011 0.1908 0.2942 0.2468 0.3208 0.0123 0.0 4.0E-4 0.005 0.0825 0.5519 0.0271</rankProbabilitySummary>
                <relativeEffectsSummary>
                    <means>0.8470100630028936 1.845299091658091 0.8708582306924609 2.0048969738828695 0.3082815014048241 -0.4984014781156394 0.20479179348796708</means>
                    <covariance>1.055085679955767 1.0757728114041856 1.049400038106958 1.0753019338619274 1.0678852514823276 1.0517378673054965 1.0589395368040209 2.332240986088999 1.7795773893512286 2.125884130187636 2.146517185874884 1.7648938520152566 1.713711838102054 1.8216018960374356 1.7606504727340802 1.7637900019783812 1.785681875458352 1.687378409274728 2.8895927473482237 2.1179277101946905 1.7363318404354522 1.7015665365282722 2.131550381211472 1.746057911450971 1.6993655754816492 1.977166744015227 1.686488203587347 1.7076351256525437</covariance>
                </relativeEffectsSummary>
                <relativeEffectsQuantileSummary>
                    <relativeEffectQuantileSummary>
                        <relativeEffect whichEvidence="ALL">
                            <treatmentDefinition>
<trivialCategory drug="a"/>
                            </treatmentDefinition>
                            <treatmentDefinition>
<trivialCategory drug="b"/>
                            </treatmentDefinition>
                        </relativeEffect>
                        <quantile level="0.025" value="-1.1348927511949847"/>
                        <quantile level="0.5" value="0.8432362657507484"/>
                        <quantile level="0.975" value="2.884392729245946"/>
                    </relativeEffectQuantileSummary>
                    <relativeEffectQuantileSummary>
                        <relativeEffect whichEvidence="ALL">
                            <treatmentDefinition>
<trivialCategory drug="a"/>
                            </treatmentDefinition>
                            <treatmentDefinition>
<trivialCategory drug="c"/>
                            </treatmentDefinition>
                        </relativeEffect>
                        <quantile level="0.025" value="-1.1264619540473513"/>
                        <quantile level="0.5" value="1.8252714787193738"/>
                        <quantile level="0.975" value="4.912673065238875"/>
                    </relativeEffectQuantileSummary>
                    <relativeEffectQuantileSummary>
                        <relativeEffect whichEvidence="ALL">
                            <treatmentDefinition>
<trivialCategory drug="a"/>
                            </treatmentDefinition>
                            <treatmentDefinition>
<trivialCategory drug="d"/>
                            </treatmentDefinition>
                        </relativeEffect>
                        <quantile level="0.025" value="-1.790691997149267"/>
                        <quantile level="0.5" value="0.8577274533783446"/>
                        <quantile level="0.975" value="3.573448433826145"/>
                    </relativeEffectQuantileSummary>
                    <relativeEffectQuantileSummary>
                        <relativeEffect whichEvidence="ALL">
                            <treatmentDefinition>
<trivialCategory drug="a"/>
                            </treatmentDefinition>
                            <treatmentDefinition>
<trivialCategory drug="e"/>
                            </treatmentDefinition>
                        </relativeEffect>
                        <quantile level="0.025" value="-1.2970765777210589"/>
                        <quantile level="0.5" value="1.9717946127254575"/>
                        <quantile level="0.975" value="5.398295834384571"/>
                    </relativeEffectQuantileSummary>
                    <relativeEffectQuantileSummary>
                        <relativeEffect whichEvidence="ALL">
                            <treatmentDefinition>
<trivialCategory drug="a"/>
                            </treatmentDefinition>
                            <treatmentDefinition>
<trivialCategory drug="f"/>
                            </treatmentDefinition>
                        </relativeEffect>
                        <quantile level="0.025" value="-2.554661569484957"/>
                        <quantile level="0.5" value="0.2910384940892952"/>
                        <quantile level="0.975" value="3.2154180959455116"/>
                    </relativeEffectQuantileSummary>
                    <relativeEffectQuantileSummary>
                        <relativeEffect whichEvidence="ALL">
                            <treatmentDefinition>
<trivialCategory drug="a"/>
                            </treatmentDefinition>
                            <treatmentDefinition>
<trivialCategory drug="g"/>
                            </treatmentDefinition>
                        </relativeEffect>
                        <quantile level="0.025" value="-3.3005404290231803"/>
                        <quantile level="0.5" value="-0.5095293630801565"/>
                        <quantile level="0.975" value="2.329919602313195"/>
                    </relativeEffectQuantileSummary>
                    <relativeEffectQuantileSummary>
                        <relativeEffect whichEvidence="ALL">
                            <treatmentDefinition>
<trivialCategory drug="a"/>
                            </treatmentDefinition>
                            <treatmentDefinition>
<trivialCategory drug="h"/>
                            </treatmentDefinition>
                        </relativeEffect>
                        <quantile level="0.025" value="-2.3399734209975103"/>
                        <quantile level="0.5" value="0.20075284396441503"/>
                        <quantile level="0.975" value="2.825241628757795"/>
                    </relativeEffectQuantileSummary>
                    <relativeEffectQuantileSummary>
                        <relativeEffect whichEvidence="ALL">
                            <treatmentDefinition>
<trivialCategory drug="b"/>
                            </treatmentDefinition>
                            <treatmentDefinition>
<trivialCategory drug="a"/>
                            </treatmentDefinition>
                        </relativeEffect>
                        <quantile level="0.025" value="-2.884392729245945"/>
                        <quantile level="0.5" value="-0.8432362657507484"/>
                        <quantile level="0.975" value="1.134892751194985"/>
                    </relativeEffectQuantileSummary>
                    <relativeEffectQuantileSummary>
                        <relativeEffect whichEvidence="ALL">
                            <treatmentDefinition>
<trivialCategory drug="b"/>
                            </treatmentDefinition>
                            <treatmentDefinition>
<trivialCategory drug="c"/>
                            </treatmentDefinition>
                        </relativeEffect>
                        <quantile level="0.025" value="-1.2278274691982936"/>
                        <quantile level="0.5" value="0.9879646022051117"/>
                        <quantile level="0.975" value="3.200361928825881"/>
                    </relativeEffectQuantileSummary>
                    <relativeEffectQuantileSummary>
                        <relativeEffect whichEvidence="ALL">
                            <treatmentDefinition>
<trivialCategory drug="b"/>
                            </treatmentDefinition>
                            <treatmentDefinition>
<trivialCategory drug="d"/>
                            </treatmentDefinition>
                        </relativeEffect>
                        <quantile level="0.025" value="-1.753957291970623"/>
                        <quantile level="0.5" value="0.031031850701413677"/>
                        <quantile level="0.975" value="1.7884020831886953"/>
                    </relativeEffectQuantileSummary>
                    <relativeEffectQuantileSummary>
                        <relativeEffect whichEvidence="ALL">
                            <treatmentDefinition>
<trivialCategory drug="b"/>
                            </treatmentDefinition>
                            <treatmentDefinition>
<trivialCategory drug="e"/>
                            </treatmentDefinition>
                        </relativeEffect>
                        <quantile level="0.025" value="-1.4869571112234865"/>
                        <quantile level="0.5" value="1.1333695165091489"/>
                        <quantile level="0.975" value="3.8549681735439556"/>
                    </relativeEffectQuantileSummary>
                    <relativeEffectQuantileSummary>
                        <relativeEffect whichEvidence="ALL">
                            <treatmentDefinition>
<trivialCategory drug="b"/>
                            </treatmentDefinition>
                            <treatmentDefinition>
<trivialCategory drug="f"/>
                            </treatmentDefinition>
                        </relativeEffect>
                        <quantile level="0.025" value="-2.59138029987466"/>
                        <quantile level="0.5" value="-0.538949145653745"/>
                        <quantile level="0.975" value="1.5087710810079522"/>
                    </relativeEffectQuantileSummary>
                    <relativeEffectQuantileSummary>
                        <relativeEffect whichEvidence="ALL">
                            <treatmentDefinition>
<trivialCategory drug="b"/>
                            </treatmentDefinition>
                            <treatmentDefinition>
<trivialCategory drug="g"/>
                            </treatmentDefinition>
                        </relativeEffect>
                        <quantile level="0.025" value="-3.3158080005230373"/>
                        <quantile level="0.5" value="-1.3479680416789406"/>
                        <quantile level="0.975" value="0.6038927722792928"/>
                    </relativeEffectQuantileSummary>
                    <relativeEffectQuantileSummary>
                        <relativeEffect whichEvidence="ALL">
                            <treatmentDefinition>
<trivialCategory drug="b"/>
                            </treatmentDefinition>
                            <treatmentDefinition>
<trivialCategory drug="h"/>
                            </treatmentDefinition>
                        </relativeEffect>
                        <quantile level="0.025" value="-2.2424585986999137"/>
                        <quantile level="0.5" value="-0.6390316059454881"/>
                        <quantile level="0.975" value="0.9538162371187971"/>
                    </relativeEffectQuantileSummary>
                    <relativeEffectQuantileSummary>
                        <relativeEffect whichEvidence="ALL">
                            <treatmentDefinition>
<trivialCategory drug="c"/>
                            </treatmentDefinition>
                            <treatmentDefinition>
<trivialCategory drug="a"/>
                            </treatmentDefinition>
                        </relativeEffect>
                        <quantile level="0.025" value="-4.912673065238875"/>
                        <quantile level="0.5" value="-1.8252714787193738"/>
                        <quantile level="0.975" value="1.1264619540473513"/>
                    </relativeEffectQuantileSummary>
                    <relativeEffectQuantileSummary>
                        <relativeEffect whichEvidence="ALL">
                            <treatmentDefinition>
<trivialCategory drug="c"/>
                            </treatmentDefinition>
                            <treatmentDefinition>
<trivialCategory drug="b"/>
                            </treatmentDefinition>
                        </relativeEffect>
                        <quantile level="0.025" value="-3.20036192882588"/>
                        <quantile level="0.5" value="-0.9879646022051117"/>
                        <quantile level="0.975" value="1.227827469198295"/>
                    </relativeEffectQuantileSummary>
                    <relativeEffectQuantileSummary>
                        <relativeEffect whichEvidence="ALL">
                            <treatmentDefinition>
<trivialCategory drug="c"/>
                            </treatmentDefinition>
                            <treatmentDefinition>
<trivialCategory drug="d"/>
                            </treatmentDefinition>
                        </relativeEffect>
                        <quantile level="0.025" value="-2.5193254592608754"/>
                        <quantile level="0.5" value="-0.9729767397346596"/>
                        <quantile level="0.975" value="0.5489552482975738"/>
                    </relativeEffectQuantileSummary>
                    <relativeEffectQuantileSummary>
                        <relativeEffect whichEvidence="ALL">
                            <treatmentDefinition>
<trivialCategory drug="c"/>
                            </treatmentDefinition>
                            <treatmentDefinition>
<trivialCategory drug="e"/>
                            </treatmentDefinition>
                        </relativeEffect>
                        <quantile level="0.025" value="-1.7793610810525557"/>
                        <quantile level="0.5" value="0.16234099363388732"/>
                        <quantile level="0.975" value="2.1299582584831405"/>
                    </relativeEffectQuantileSummary>
                    <relativeEffectQuantileSummary>
                        <relativeEffect whichEvidence="ALL">
                            <treatmentDefinition>
<trivialCategory drug="c"/>
                            </treatmentDefinition>
                            <treatmentDefinition>
<trivialCategory drug="f"/>
                            </treatmentDefinition>
                        </relativeEffect>
                        <quantile level="0.025" value="-2.376769586874927"/>
                        <quantile level="0.5" value="-1.5225293464610474"/>
                        <quantile level="0.975" value="-0.7516765574618456"/>
                    </relativeEffectQuantileSummary>
                    <relativeEffectQuantileSummary>
                        <relativeEffect whichEvidence="ALL">
                            <treatmentDefinition>
<trivialCategory drug="c"/>
                            </treatmentDefinition>
                            <treatmentDefinition>
<trivialCategory drug="g"/>
                            </treatmentDefinition>
                        </relativeEffect>
                        <quantile level="0.025" value="-4.064718636536784"/>
                        <quantile level="0.5" value="-2.3494092150827806"/>
                        <quantile level="0.975" value="-0.5890558965482493"/>
                    </relativeEffectQuantileSummary>
                    <relativeEffectQuantileSummary>
                        <relativeEffect whichEvidence="ALL">
                            <treatmentDefinition>
<trivialCategory drug="c"/>
                            </treatmentDefinition>
                            <treatmentDefinition>
<trivialCategory drug="h"/>
                            </treatmentDefinition>
                        </relativeEffect>
                        <quantile level="0.025" value="-3.202177982890288"/>
                        <quantile level="0.5" value="-1.6390658111905454"/>
                        <quantile level="0.975" value="-0.08980439877597489"/>
                    </relativeEffectQuantileSummary>
                    <relativeEffectQuantileSummary>
                        <relativeEffect whichEvidence="ALL">
                            <treatmentDefinition>
<trivialCategory drug="d"/>
                            </treatmentDefinition>
                            <treatmentDefinition>
<trivialCategory drug="a"/>
                            </treatmentDefinition>
                        </relativeEffect>
                        <quantile level="0.025" value="-3.573448433826142"/>
                        <quantile level="0.5" value="-0.8577274533783446"/>
                        <quantile level="0.975" value="1.7906919971492685"/>
                    </relativeEffectQuantileSummary>
                    <relativeEffectQuantileSummary>
                        <relativeEffect whichEvidence="ALL">
                            <treatmentDefinition>
<trivialCategory drug="d"/>
                            </treatmentDefinition>
                            <treatmentDefinition>
<trivialCategory drug="b"/>
                            </treatmentDefinition>
                        </relativeEffect>
                        <quantile level="0.025" value="-1.788402083188695"/>
                        <quantile level="0.5" value="-0.031031850701413677"/>
                        <quantile level="0.975" value="1.7539572919706232"/>
                    </relativeEffectQuantileSummary>
                    <relativeEffectQuantileSummary>
                        <relativeEffect whichEvidence="ALL">
                            <treatmentDefinition>
<trivialCategory drug="d"/>
                            </treatmentDefinition>
                            <treatmentDefinition>
<trivialCategory drug="c"/>
                            </treatmentDefinition>
                        </relativeEffect>
                        <quantile level="0.025" value="-0.548955248297573"/>
                        <quantile level="0.5" value="0.9729767397346596"/>
                        <quantile level="0.975" value="2.519325459260876"/>
                    </relativeEffectQuantileSummary>
                    <relativeEffectQuantileSummary>
                        <relativeEffect whichEvidence="ALL">
                            <treatmentDefinition>
<trivialCategory drug="d"/>
                            </treatmentDefinition>
                            <treatmentDefinition>
<trivialCategory drug="e"/>
                            </treatmentDefinition>
                        </relativeEffect>
                        <quantile level="0.025" value="-1.0034297616999845"/>
                        <quantile level="0.5" value="1.1360084869815528"/>
                        <quantile level="0.975" value="3.316123055464369"/>
                    </relativeEffectQuantileSummary>
                    <relativeEffectQuantileSummary>
                        <relativeEffect whichEvidence="ALL">
                            <treatmentDefinition>
<trivialCategory drug="d"/>
                            </treatmentDefinition>
                            <treatmentDefinition>
<trivialCategory drug="f"/>
                            </treatmentDefinition>
                        </relativeEffect>
                        <quantile level="0.025" value="-1.8729354121631305"/>
                        <quantile level="0.5" value="-0.5575375044287574"/>
                        <quantile level="0.975" value="0.7508990800566075"/>
                    </relativeEffectQuantileSummary>
                    <relativeEffectQuantileSummary>
                        <relativeEffect whichEvidence="ALL">
                            <treatmentDefinition>
<trivialCategory drug="d"/>
                            </treatmentDefinition>
                            <treatmentDefinition>
<trivialCategory drug="g"/>
                            </treatmentDefinition>
                        </relativeEffect>
                        <quantile level="0.025" value="-2.3310789655136164"/>
                        <quantile level="0.5" value="-1.37459675836881"/>
                        <quantile level="0.975" value="-0.4028064457502476"/>
                    </relativeEffectQuantileSummary>
                    <relativeEffectQuantileSummary>
                        <relativeEffect whichEvidence="ALL">
                            <treatmentDefinition>
<trivialCategory drug="d"/>
                            </treatmentDefinition>
                            <treatmentDefinition>
<trivialCategory drug="h"/>
                            </treatmentDefinition>
                        </relativeEffect>
                        <quantile level="0.025" value="-1.4382989244183433"/>
                        <quantile level="0.5" value="-0.6610635898514752"/>
                        <quantile level="0.975" value="0.11481904480853942"/>
                    </relativeEffectQuantileSummary>
                    <relativeEffectQuantileSummary>
                        <relativeEffect whichEvidence="ALL">
                            <treatmentDefinition>
<trivialCategory drug="e"/>
                            </treatmentDefinition>
                            <treatmentDefinition>
<trivialCategory drug="a"/>
                            </treatmentDefinition>
                        </relativeEffect>
                        <quantile level="0.025" value="-5.39829583438457"/>
                        <quantile level="0.5" value="-1.9717946127254575"/>
                        <quantile level="0.975" value="1.297076577721059"/>
                    </relativeEffectQuantileSummary>
                    <relativeEffectQuantileSummary>
                        <relativeEffect whichEvidence="ALL">
                            <treatmentDefinition>
<trivialCategory drug="e"/>
                            </treatmentDefinition>
                            <treatmentDefinition>
<trivialCategory drug="b"/>
                            </treatmentDefinition>
                        </relativeEffect>
                        <quantile level="0.025" value="-3.8549681735439547"/>
                        <quantile level="0.5" value="-1.1333695165091489"/>
                        <quantile level="0.975" value="1.486957111223488"/>
                    </relativeEffectQuantileSummary>
                    <relativeEffectQuantileSummary>
                        <relativeEffect whichEvidence="ALL">
                            <treatmentDefinition>
<trivialCategory drug="e"/>
                            </treatmentDefinition>
                            <treatmentDefinition>
<trivialCategory drug="c"/>
                            </treatmentDefinition>
                        </relativeEffect>
                        <quantile level="0.025" value="-2.1299582584831405"/>
                        <quantile level="0.5" value="-0.16234099363388732"/>
                        <quantile level="0.975" value="1.7793610810525557"/>
                    </relativeEffectQuantileSummary>
                    <relativeEffectQuantileSummary>
                        <relativeEffect whichEvidence="ALL">
                            <treatmentDefinition>
<trivialCategory drug="e"/>
                            </treatmentDefinition>
                            <treatmentDefinition>
<trivialCategory drug="d"/>
                            </treatmentDefinition>
                        </relativeEffect>
                        <quantile level="0.025" value="-3.3161230554643675"/>
                        <quantile level="0.5" value="-1.1360084869815528"/>
                        <quantile level="0.975" value="1.0034297616999865"/>
                    </relativeEffectQuantileSummary>
                    <relativeEffectQuantileSummary>
                        <relativeEffect whichEvidence="ALL">
                            <treatmentDefinition>
<trivialCategory drug="e"/>
                            </treatmentDefinition>
                            <treatmentDefinition>
<trivialCategory drug="f"/>
                            </treatmentDefinition>
                        </relativeEffect>
                        <quantile level="0.025" value="-3.5058831754682633"/>
                        <quantile level="0.5" value="-1.6895273882065027"/>
                        <quantile level="0.975" value="0.02881506513773601"/>
                    </relativeEffectQuantileSummary>
                    <relativeEffectQuantileSummary>
                        <relativeEffect whichEvidence="ALL">
                            <treatmentDefinition>
<trivialCategory drug="e"/>
                            </treatmentDefinition>
                            <treatmentDefinition>
<trivialCategory drug="g"/>
                            </treatmentDefinition>
                        </relativeEffect>
                        <quantile level="0.025" value="-4.856795370712669"/>
                        <quantile level="0.5" value="-2.4848576637308555"/>
                        <quantile level="0.975" value="-0.15007552607723848"/>
                    </relativeEffectQuantileSummary>
                    <relativeEffectQuantileSummary>
                        <relativeEffect whichEvidence="ALL">
                            <treatmentDefinition>
<trivialCategory drug="e"/>
                            </treatmentDefinition>
                            <treatmentDefinition>
<trivialCategory drug="h"/>
                            </treatmentDefinition>
                        </relativeEffect>
                        <quantile level="0.025" value="-3.9850497681695676"/>
                        <quantile level="0.5" value="-1.7981570733586274"/>
                        <quantile level="0.975" value="0.35170421323416656"/>
                    </relativeEffectQuantileSummary>
                    <relativeEffectQuantileSummary>
                        <relativeEffect whichEvidence="ALL">
                            <treatmentDefinition>
<trivialCategory drug="f"/>
                            </treatmentDefinition>
                            <treatmentDefinition>
<trivialCategory drug="a"/>
                            </treatmentDefinition>
                        </relativeEffect>
                        <quantile level="0.025" value="-3.215418095945511"/>
                        <quantile level="0.5" value="-0.2910384940892952"/>
                        <quantile level="0.975" value="2.5546615694849573"/>
                    </relativeEffectQuantileSummary>
                    <relativeEffectQuantileSummary>
                        <relativeEffect whichEvidence="ALL">
                            <treatmentDefinition>
<trivialCategory drug="f"/>
                            </treatmentDefinition>
                            <treatmentDefinition>
<trivialCategory drug="b"/>
                            </treatmentDefinition>
                        </relativeEffect>
                        <quantile level="0.025" value="-1.5087710810079515"/>
                        <quantile level="0.5" value="0.538949145653745"/>
                        <quantile level="0.975" value="2.5913802998746616"/>
                    </relativeEffectQuantileSummary>
                    <relativeEffectQuantileSummary>
                        <relativeEffect whichEvidence="ALL">
                            <treatmentDefinition>
<trivialCategory drug="f"/>
                            </treatmentDefinition>
                            <treatmentDefinition>
<trivialCategory drug="c"/>
                            </treatmentDefinition>
                        </relativeEffect>
                        <quantile level="0.025" value="0.751676557461846"/>
                        <quantile level="0.5" value="1.5225293464610474"/>
                        <quantile level="0.975" value="2.376769586874927"/>
                    </relativeEffectQuantileSummary>
                    <relativeEffectQuantileSummary>
                        <relativeEffect whichEvidence="ALL">
                            <treatmentDefinition>
<trivialCategory drug="f"/>
                            </treatmentDefinition>
                            <treatmentDefinition>
<trivialCategory drug="d"/>
                            </treatmentDefinition>
                        </relativeEffect>
                        <quantile level="0.025" value="-0.7508990800566069"/>
                        <quantile level="0.5" value="0.5575375044287574"/>
                        <quantile level="0.975" value="1.8729354121631305"/>
                    </relativeEffectQuantileSummary>
                    <relativeEffectQuantileSummary>
                        <relativeEffect whichEvidence="ALL">
                            <treatmentDefinition>
<trivialCategory drug="f"/>
                            </treatmentDefinition>
                            <treatmentDefinition>
<trivialCategory drug="e"/>
                            </treatmentDefinition>
                        </relativeEffect>
                        <quantile level="0.025" value="-0.028815065137735796"/>
                        <quantile level="0.5" value="1.6895273882065027"/>
                        <quantile level="0.975" value="3.505883175468264"/>
                    </relativeEffectQuantileSummary>
                    <relativeEffectQuantileSummary>
                        <relativeEffect whichEvidence="ALL">
                            <treatmentDefinition>
<trivialCategory drug="f"/>
                            </treatmentDefinition>
                            <treatmentDefinition>
<trivialCategory drug="g"/>
                            </treatmentDefinition>
                        </relativeEffect>
                        <quantile level="0.025" value="-2.3284129721817317"/>
                        <quantile level="0.5" value="-0.8215652858170817"/>
                        <quantile level="0.975" value="0.755877324949905"/>
                    </relativeEffectQuantileSummary>
                    <relativeEffectQuantileSummary>
                        <relativeEffect whichEvidence="ALL">
                            <treatmentDefinition>
<trivialCategory drug="f"/>
                            </treatmentDefinition>
                            <treatmentDefinition>
<trivialCategory drug="h"/>
                            </treatmentDefinition>
                        </relativeEffect>
                        <quantile level="0.025" value="-1.4275678613713805"/>
                        <quantile level="0.5" value="-0.10522918059646597"/>
                        <quantile level="0.975" value="1.23100187935297"/>
                    </relativeEffectQuantileSummary>
                    <relativeEffectQuantileSummary>
                        <relativeEffect whichEvidence="ALL">
                            <treatmentDefinition>
<trivialCategory drug="g"/>
                            </treatmentDefinition>
                            <treatmentDefinition>
<trivialCategory drug="a"/>
                            </treatmentDefinition>
                        </relativeEffect>
                        <quantile level="0.025" value="-2.329919602313195"/>
                        <quantile level="0.5" value="0.5095293630801565"/>
                        <quantile level="0.975" value="3.3005404290231803"/>
                    </relativeEffectQuantileSummary>
                    <relativeEffectQuantileSummary>
                        <relativeEffect whichEvidence="ALL">
                            <treatmentDefinition>
<trivialCategory drug="g"/>
                            </treatmentDefinition>
                            <treatmentDefinition>
<trivialCategory drug="b"/>
                            </treatmentDefinition>
                        </relativeEffect>
                        <quantile level="0.025" value="-0.6038927722792924"/>
                        <quantile level="0.5" value="1.3479680416789406"/>
                        <quantile level="0.975" value="3.315808000523038"/>
                    </relativeEffectQuantileSummary>
                    <relativeEffectQuantileSummary>
                        <relativeEffect whichEvidence="ALL">
                            <treatmentDefinition>
<trivialCategory drug="g"/>
                            </treatmentDefinition>
                            <treatmentDefinition>
<trivialCategory drug="c"/>
                            </treatmentDefinition>
                        </relativeEffect>
                        <quantile level="0.025" value="0.5890558965482493"/>
                        <quantile level="0.5" value="2.3494092150827806"/>
                        <quantile level="0.975" value="4.064718636536785"/>
                    </relativeEffectQuantileSummary>
                    <relativeEffectQuantileSummary>
                        <relativeEffect whichEvidence="ALL">
                            <treatmentDefinition>
<trivialCategory drug="g"/>
                            </treatmentDefinition>
                            <treatmentDefinition>
<trivialCategory drug="d"/>
                            </treatmentDefinition>
                        </relativeEffect>
                        <quantile level="0.025" value="0.4028064457502484"/>
                        <quantile level="0.5" value="1.37459675836881"/>
                        <quantile level="0.975" value="2.331078965513617"/>
                    </relativeEffectQuantileSummary>
                    <relativeEffectQuantileSummary>
                        <relativeEffect whichEvidence="ALL">
                            <treatmentDefinition>
<trivialCategory drug="g"/>
                            </treatmentDefinition>
                            <treatmentDefinition>
<trivialCategory drug="e"/>
                            </treatmentDefinition>
                        </relativeEffect>
                        <quantile level="0.025" value="0.1500755260772387"/>
                        <quantile level="0.5" value="2.484857663730855"/>
                        <quantile level="0.975" value="4.8567953707126685"/>
                    </relativeEffectQuantileSummary>
                    <relativeEffectQuantileSummary>
                        <relativeEffect whichEvidence="ALL">
                            <treatmentDefinition>
<trivialCategory drug="g"/>
                            </treatmentDefinition>
                            <treatmentDefinition>
<trivialCategory drug="f"/>
                            </treatmentDefinition>
                        </relativeEffect>
                        <quantile level="0.025" value="-0.7558773249499041"/>
                        <quantile level="0.5" value="0.8215652858170817"/>
                        <quantile level="0.975" value="2.3284129721817317"/>
                    </relativeEffectQuantileSummary>
                    <relativeEffectQuantileSummary>
                        <relativeEffect whichEvidence="ALL">
                            <treatmentDefinition>
<trivialCategory drug="g"/>
                            </treatmentDefinition>
                            <treatmentDefinition>
<trivialCategory drug="h"/>
                            </treatmentDefinition>
                        </relativeEffect>
                        <quantile level="0.025" value="-0.4172701506765737"/>
                        <quantile level="0.5" value="0.715113245061167"/>
                        <quantile level="0.975" value="1.7931661201060949"/>
                    </relativeEffectQuantileSummary>
                    <relativeEffectQuantileSummary>
                        <relativeEffect whichEvidence="ALL">
                            <treatmentDefinition>
<trivialCategory drug="h"/>
                            </treatmentDefinition>
                            <treatmentDefinition>
<trivialCategory drug="a"/>
                            </treatmentDefinition>
                        </relativeEffect>
                        <quantile level="0.025" value="-2.825241628757794"/>
                        <quantile level="0.5" value="-0.20075284396441503"/>
                        <quantile level="0.975" value="2.3399734209975103"/>
                    </relativeEffectQuantileSummary>
                    <relativeEffectQuantileSummary>
                        <relativeEffect whichEvidence="ALL">
                            <treatmentDefinition>
<trivialCategory drug="h"/>
                            </treatmentDefinition>
                            <treatmentDefinition>
<trivialCategory drug="b"/>
                            </treatmentDefinition>
                        </relativeEffect>
                        <quantile level="0.025" value="-0.9538162371187964"/>
                        <quantile level="0.5" value="0.6390316059454881"/>
                        <quantile level="0.975" value="2.242458598699914"/>
                    </relativeEffectQuantileSummary>
                    <relativeEffectQuantileSummary>
                        <relativeEffect whichEvidence="ALL">
                            <treatmentDefinition>
<trivialCategory drug="h"/>
                            </treatmentDefinition>
                            <treatmentDefinition>
<trivialCategory drug="c"/>
                            </treatmentDefinition>
                        </relativeEffect>
                        <quantile level="0.025" value="0.08980439877597604"/>
                        <quantile level="0.5" value="1.6390658111905454"/>
                        <quantile level="0.975" value="3.2021779828902885"/>
                    </relativeEffectQuantileSummary>
                    <relativeEffectQuantileSummary>
                        <relativeEffect whichEvidence="ALL">
                            <treatmentDefinition>
<trivialCategory drug="h"/>
                            </treatmentDefinition>
                            <treatmentDefinition>
<trivialCategory drug="d"/>
                            </treatmentDefinition>
                        </relativeEffect>
                        <quantile level="0.025" value="-0.11481904480853922"/>
                        <quantile level="0.5" value="0.6610635898514752"/>
                        <quantile level="0.975" value="1.4382989244183437"/>
                    </relativeEffectQuantileSummary>
                    <relativeEffectQuantileSummary>
                        <relativeEffect whichEvidence="ALL">
                            <treatmentDefinition>
<trivialCategory drug="h"/>
                            </treatmentDefinition>
                            <treatmentDefinition>
<trivialCategory drug="e"/>
                            </treatmentDefinition>
                        </relativeEffect>
                        <quantile level="0.025" value="-0.35170421323416556"/>
                        <quantile level="0.5" value="1.7981570733586274"/>
                        <quantile level="0.975" value="3.9850497681695676"/>
                    </relativeEffectQuantileSummary>
                    <relativeEffectQuantileSummary>
                        <relativeEffect whichEvidence="ALL">
                            <treatmentDefinition>
<trivialCategory drug="h"/>
                            </treatmentDefinition>
                            <treatmentDefinition>
<trivialCategory drug="f"/>
                            </treatmentDefinition>
                        </relativeEffect>
                        <quantile level="0.025" value="-1.2310018793529698"/>
                        <quantile level="0.5" value="0.10522918059646597"/>
                        <quantile level="0.975" value="1.4275678613713807"/>
                    </relativeEffectQuantileSummary>
                    <relativeEffectQuantileSummary>
                        <relativeEffect whichEvidence="ALL">
                            <treatmentDefinition>
<trivialCategory drug="h"/>
                            </treatmentDefinition>
                            <treatmentDefinition>
<trivialCategory drug="g"/>
                            </treatmentDefinition>
                        </relativeEffect>
                        <quantile level="0.025" value="-1.7931661201060947"/>
                        <quantile level="0.5" value="-0.715113245061167"/>
                        <quantile level="0.975" value="0.41727015067657375"/>
                    </relativeEffectQuantileSummary>
                </relativeEffectsQuantileSummary>
                <summary psrf="1.0009562775164347">
                    <relativeEffect whichEvidence="ALL">
                        <treatmentDefinition>
                            <trivialCategory drug="b"/>
                        </treatmentDefinition>
                        <treatmentDefinition>
                            <trivialCategory drug="a"/>
                        </treatmentDefinition>
                    </relativeEffect>
                    <quantile level="0.025" value="-2.884392729245945"/>
                    <quantile level="0.5" value="-0.8432362657507484"/>
                    <quantile level="0.975" value="1.134892751194985"/>
                </summary>
                <summary psrf="1.0008522614269877">
                    <relativeEffect whichEvidence="ALL">
                        <treatmentDefinition>
                            <trivialCategory drug="f"/>
                        </treatmentDefinition>
                        <treatmentDefinition>
                            <trivialCategory drug="c"/>
                        </treatmentDefinition>
                    </relativeEffect>
                    <quantile level="0.025" value="0.751676557461846"/>
                    <quantile level="0.5" value="1.5225293464610474"/>
                    <quantile level="0.975" value="2.376769586874927"/>
                </summary>
                <summary psrf="1.0018736019854522">
                    <relativeEffect whichEvidence="ALL">
                        <treatmentDefinition>
                            <trivialCategory drug="f"/>
                        </treatmentDefinition>
                        <treatmentDefinition>
                            <trivialCategory drug="e"/>
                        </treatmentDefinition>
                    </relativeEffect>
                    <quantile level="0.025" value="-0.028815065137735796"/>
                    <quantile level="0.5" value="1.6895273882065027"/>
                    <quantile level="0.975" value="3.505883175468264"/>
                </summary>
                <summary psrf="1.0012257972431822">
                    <relativeEffect whichEvidence="ALL">
                        <treatmentDefinition>
                            <trivialCategory drug="h"/>
                        </treatmentDefinition>
                        <treatmentDefinition>
                            <trivialCategory drug="b"/>
                        </treatmentDefinition>
                    </relativeEffect>
                    <quantile level="0.025" value="-0.9538162371187964"/>
                    <quantile level="0.5" value="0.6390316059454881"/>
                    <quantile level="0.975" value="2.242458598699914"/>
                </summary>
                <summary psrf="1.002010018825327">
                    <relativeEffect whichEvidence="ALL">
                        <treatmentDefinition>
                            <trivialCategory drug="h"/>
                        </treatmentDefinition>
                        <treatmentDefinition>
                            <trivialCategory drug="d"/>
                        </treatmentDefinition>
                    </relativeEffect>
                    <quantile level="0.025" value="-0.11481904480853922"/>
                    <quantile level="0.5" value="0.6610635898514752"/>
                    <quantile level="0.975" value="1.4382989244183437"/>
                </summary>
                <summary psrf="1.0020837848635533">
                    <relativeEffect whichEvidence="ALL">
                        <treatmentDefinition>
                            <trivialCategory drug="h"/>
                        </treatmentDefinition>
                        <treatmentDefinition>
                            <trivialCategory drug="f"/>
                        </treatmentDefinition>
                    </relativeEffect>
                    <quantile level="0.025" value="-1.2310018793529698"/>
                    <quantile level="0.5" value="0.10522918059646597"/>
                    <quantile level="0.975" value="1.4275678613713807"/>
                </summary>
                <summary psrf="1.000447959854289">
                    <relativeEffect whichEvidence="ALL">
                        <treatmentDefinition>
                            <trivialCategory drug="h"/>
                        </treatmentDefinition>
                        <treatmentDefinition>
                            <trivialCategory drug="g"/>
                        </treatmentDefinition>
                    </relativeEffect>
                    <quantile level="0.025" value="-1.7931661201060947"/>
                    <quantile level="0.5" value="-0.715113245061167"/>
                    <quantile level="0.975" value="0.41727015067657375"/>
                </summary>
                <summary psrf="1.0056537529184222">
                    <variance name="var.d"/>
                    <quantile level="0.025" value="0.08913409443160807"/>
                    <quantile level="0.5" value="0.4965693277249285"/>
                    <quantile level="0.975" value="1.2625509450336745"/>
                </summary>
            </consistencyResults>
            <inconsistencyResults>
                <mcmcSettings tuningIterations="20000" simulationIterations="50000" inferenceIterations="10000" thinningInterval="10" numberOfChains="4" varianceScalingFactor="2.5"/>
                <relativeEffectsQuantileSummary>
                    <relativeEffectQuantileSummary>
                        <relativeEffect whichEvidence="ALL">
                            <treatmentDefinition>
<trivialCategory drug="a"/>
                            </treatmentDefinition>
                            <treatmentDefinition>
<trivialCategory drug="b"/>
                            </treatmentDefinition>
                        </relativeEffect>
                        <quantile level="0.025" value="-1.0033094011805697"/>
                        <quantile level="0.5" value="0.8016718132655904"/>
                        <quantile level="0.975" value="2.822254826012913"/>
                    </relativeEffectQuantileSummary>
                    <relativeEffectQuantileSummary>
                        <relativeEffect whichEvidence="ALL">
                            <treatmentDefinition>
<trivialCategory drug="a"/>
                            </treatmentDefinition>
                            <treatmentDefinition>
<trivialCategory drug="c"/>
                            </treatmentDefinition>
                        </relativeEffect>
                        <quantile level="0.025" value="-1.568949543717512"/>
                        <quantile level="0.5" value="1.2194907989257278"/>
                        <quantile level="0.975" value="4.281663931642163"/>
                    </relativeEffectQuantileSummary>
                    <relativeEffectQuantileSummary>
                        <relativeEffect whichEvidence="ALL">
                            <treatmentDefinition>
<trivialCategory drug="a"/>
                            </treatmentDefinition>
                            <treatmentDefinition>
<trivialCategory drug="d"/>
                            </treatmentDefinition>
                        </relativeEffect>
                        <quantile level="0.025" value="-1.7276967421184117"/>
                        <quantile level="0.5" value="0.6566967381156323"/>
                        <quantile level="0.975" value="3.3559174846375317"/>
                    </relativeEffectQuantileSummary>
                    <relativeEffectQuantileSummary>
                        <relativeEffect whichEvidence="ALL">
                            <treatmentDefinition>
<trivialCategory drug="a"/>
                            </treatmentDefinition>
                            <treatmentDefinition>
<trivialCategory drug="e"/>
                            </treatmentDefinition>
                        </relativeEffect>
                        <quantile level="0.025" value="-1.6794345416139687"/>
                        <quantile level="0.5" value="1.3567265342944448"/>
                        <quantile level="0.975" value="4.839382979750082"/>
                    </relativeEffectQuantileSummary>
                    <relativeEffectQuantileSummary>
                        <relativeEffect whichEvidence="ALL">
                            <treatmentDefinition>
<trivialCategory drug="a"/>
                            </treatmentDefinition>
                            <treatmentDefinition>
<trivialCategory drug="f"/>
                            </treatmentDefinition>
                        </relativeEffect>
                        <quantile level="0.025" value="-3.0906741334357264"/>
                        <quantile level="0.5" value="-0.327372291893409"/>
                        <quantile level="0.975" value="2.681309367489897"/>
                    </relativeEffectQuantileSummary>
                    <relativeEffectQuantileSummary>
                        <relativeEffect whichEvidence="ALL">
                            <treatmentDefinition>
<trivialCategory drug="a"/>
                            </treatmentDefinition>
                            <treatmentDefinition>
<trivialCategory drug="g"/>
                            </treatmentDefinition>
                        </relativeEffect>
                        <quantile level="0.025" value="-3.3754225841083185"/>
                        <quantile level="0.5" value="-0.8067569000034185"/>
                        <quantile level="0.975" value="2.0685816908346855"/>
                    </relativeEffectQuantileSummary>
                    <relativeEffectQuantileSummary>
                        <relativeEffect whichEvidence="ALL">
                            <treatmentDefinition>
<trivialCategory drug="a"/>
                            </treatmentDefinition>
                            <treatmentDefinition>
<trivialCategory drug="h"/>
                            </treatmentDefinition>
                        </relativeEffect>
                        <quantile level="0.025" value="-2.1564857625618963"/>
                        <quantile level="0.5" value="0.14260652582473354"/>
                        <quantile level="0.975" value="2.7283119080043297"/>
                    </relativeEffectQuantileSummary>
                    <relativeEffectQuantileSummary>
                        <relativeEffect whichEvidence="ALL">
                            <treatmentDefinition>
<trivialCategory drug="b"/>
                            </treatmentDefinition>
                            <treatmentDefinition>
<trivialCategory drug="a"/>
                            </treatmentDefinition>
                        </relativeEffect>
                        <quantile level="0.025" value="-2.8222548260129123"/>
                        <quantile level="0.5" value="-0.8016718132655904"/>
                        <quantile level="0.975" value="1.0033094011805712"/>
                    </relativeEffectQuantileSummary>
                    <relativeEffectQuantileSummary>
                        <relativeEffect whichEvidence="ALL">
                            <treatmentDefinition>
<trivialCategory drug="b"/>
                            </treatmentDefinition>
                            <treatmentDefinition>
<trivialCategory drug="c"/>
                            </treatmentDefinition>
                        </relativeEffect>
                        <quantile level="0.025" value="-1.8200796254478329"/>
                        <quantile level="0.5" value="0.32523845359577797"/>
                        <quantile level="0.975" value="2.895222584759654"/>
                    </relativeEffectQuantileSummary>
                    <relativeEffectQuantileSummary>
                        <relativeEffect whichEvidence="ALL">
                            <treatmentDefinition>
<trivialCategory drug="b"/>
                            </treatmentDefinition>
                            <treatmentDefinition>
<trivialCategory drug="d"/>
                            </treatmentDefinition>
                        </relativeEffect>
                        <quantile level="0.025" value="-1.835356741586675"/>
                        <quantile level="0.5" value="-0.27265529380944953"/>
                        <quantile level="0.975" value="1.5868158832670949"/>
                    </relativeEffectQuantileSummary>
                    <relativeEffectQuantileSummary>
                        <relativeEffect whichEvidence="ALL">
                            <treatmentDefinition>
<trivialCategory drug="b"/>
                            </treatmentDefinition>
                            <treatmentDefinition>
<trivialCategory drug="e"/>
                            </treatmentDefinition>
                        </relativeEffect>
                        <quantile level="0.025" value="-1.983456121066916"/>
                        <quantile level="0.5" value="0.5182760724927252"/>
                        <quantile level="0.975" value="3.46870423474248"/>
                    </relativeEffectQuantileSummary>
                    <relativeEffectQuantileSummary>
                        <relativeEffect whichEvidence="ALL">
                            <treatmentDefinition>
<trivialCategory drug="b"/>
                            </treatmentDefinition>
                            <treatmentDefinition>
<trivialCategory drug="f"/>
                            </treatmentDefinition>
                        </relativeEffect>
                        <quantile level="0.025" value="-3.269789232564559"/>
                        <quantile level="0.5" value="-1.279472406445886"/>
                        <quantile level="0.975" value="1.1468366602683382"/>
                    </relativeEffectQuantileSummary>
                    <relativeEffectQuantileSummary>
                        <relativeEffect whichEvidence="ALL">
                            <treatmentDefinition>
<trivialCategory drug="b"/>
                            </treatmentDefinition>
                            <treatmentDefinition>
<trivialCategory drug="g"/>
                            </treatmentDefinition>
                        </relativeEffect>
                        <quantile level="0.025" value="-3.4575605839849928"/>
                        <quantile level="0.5" value="-1.6101421652684"/>
                        <quantile level="0.975" value="0.4155901751295505"/>
                    </relativeEffectQuantileSummary>
                    <relativeEffectQuantileSummary>
                        <relativeEffect whichEvidence="ALL">
                            <treatmentDefinition>
<trivialCategory drug="b"/>
                            </treatmentDefinition>
                            <treatmentDefinition>
<trivialCategory drug="h"/>
                            </treatmentDefinition>
                        </relativeEffect>
                        <quantile level="0.025" value="-2.152496373371138"/>
                        <quantile level="0.5" value="-0.6939260131152459"/>
                        <quantile level="0.975" value="0.8545125222854852"/>
                    </relativeEffectQuantileSummary>
                    <relativeEffectQuantileSummary>
                        <relativeEffect whichEvidence="ALL">
                            <treatmentDefinition>
<trivialCategory drug="c"/>
                            </treatmentDefinition>
                            <treatmentDefinition>
<trivialCategory drug="a"/>
                            </treatmentDefinition>
                        </relativeEffect>
                        <quantile level="0.025" value="-4.281663931642163"/>
                        <quantile level="0.5" value="-1.2194907989257278"/>
                        <quantile level="0.975" value="1.568949543717512"/>
                    </relativeEffectQuantileSummary>
                    <relativeEffectQuantileSummary>
                        <relativeEffect whichEvidence="ALL">
                            <treatmentDefinition>
<trivialCategory drug="c"/>
                            </treatmentDefinition>
                            <treatmentDefinition>
<trivialCategory drug="b"/>
                            </treatmentDefinition>
                        </relativeEffect>
                        <quantile level="0.025" value="-2.8952225847596518"/>
                        <quantile level="0.5" value="-0.32523845359577797"/>
                        <quantile level="0.975" value="1.8200796254478346"/>
                    </relativeEffectQuantileSummary>
                    <relativeEffectQuantileSummary>
                        <relativeEffect whichEvidence="ALL">
                            <treatmentDefinition>
<trivialCategory drug="c"/>
                            </treatmentDefinition>
                            <treatmentDefinition>
<trivialCategory drug="d"/>
                            </treatmentDefinition>
                        </relativeEffect>
                        <quantile level="0.025" value="-2.2666226391691704"/>
                        <quantile level="0.5" value="-0.5605106245311873"/>
                        <quantile level="0.975" value="1.0565357474656119"/>
                    </relativeEffectQuantileSummary>
                    <relativeEffectQuantileSummary>
                        <relativeEffect whichEvidence="ALL">
                            <treatmentDefinition>
<trivialCategory drug="c"/>
                            </treatmentDefinition>
                            <treatmentDefinition>
<trivialCategory drug="e"/>
                            </treatmentDefinition>
                        </relativeEffect>
                        <quantile level="0.025" value="-1.5723901787410182"/>
                        <quantile level="0.5" value="0.28613564206642006"/>
                        <quantile level="0.975" value="1.950899265270639"/>
                    </relativeEffectQuantileSummary>
                    <relativeEffectQuantileSummary>
                        <relativeEffect whichEvidence="ALL">
                            <treatmentDefinition>
<trivialCategory drug="c"/>
                            </treatmentDefinition>
                            <treatmentDefinition>
<trivialCategory drug="f"/>
                            </treatmentDefinition>
                        </relativeEffect>
                        <quantile level="0.025" value="-2.318810017516732"/>
                        <quantile level="0.5" value="-1.5353145112497752"/>
                        <quantile level="0.975" value="-0.7720112703974846"/>
                    </relativeEffectQuantileSummary>
                    <relativeEffectQuantileSummary>
                        <relativeEffect whichEvidence="ALL">
                            <treatmentDefinition>
<trivialCategory drug="c"/>
                            </treatmentDefinition>
                            <treatmentDefinition>
<trivialCategory drug="g"/>
                            </treatmentDefinition>
                        </relativeEffect>
                        <quantile level="0.025" value="-3.9208394556797925"/>
                        <quantile level="0.5" value="-1.9013433980198462"/>
                        <quantile level="0.975" value="-0.16464967673766842"/>
                    </relativeEffectQuantileSummary>
                    <relativeEffectQuantileSummary>
                        <relativeEffect whichEvidence="ALL">
                            <treatmentDefinition>
<trivialCategory drug="c"/>
                            </treatmentDefinition>
                            <treatmentDefinition>
<trivialCategory drug="h"/>
                            </treatmentDefinition>
                        </relativeEffect>
                        <quantile level="0.025" value="-2.886961990687756"/>
                        <quantile level="0.5" value="-1.0219796143771507"/>
                        <quantile level="0.975" value="0.6903134005974534"/>
                    </relativeEffectQuantileSummary>
                    <relativeEffectQuantileSummary>
                        <relativeEffect whichEvidence="ALL">
                            <treatmentDefinition>
<trivialCategory drug="d"/>
                            </treatmentDefinition>
                            <treatmentDefinition>
<trivialCategory drug="a"/>
                            </treatmentDefinition>
                        </relativeEffect>
                        <quantile level="0.025" value="-3.3559174846375304"/>
                        <quantile level="0.5" value="-0.6566967381156323"/>
                        <quantile level="0.975" value="1.7276967421184117"/>
                    </relativeEffectQuantileSummary>
                    <relativeEffectQuantileSummary>
                        <relativeEffect whichEvidence="ALL">
                            <treatmentDefinition>
<trivialCategory drug="d"/>
                            </treatmentDefinition>
                            <treatmentDefinition>
<trivialCategory drug="b"/>
                            </treatmentDefinition>
                        </relativeEffect>
                        <quantile level="0.025" value="-1.5868158832670942"/>
                        <quantile level="0.5" value="0.27265529380944953"/>
                        <quantile level="0.975" value="1.835356741586675"/>
                    </relativeEffectQuantileSummary>
                    <relativeEffectQuantileSummary>
                        <relativeEffect whichEvidence="ALL">
                            <treatmentDefinition>
<trivialCategory drug="d"/>
                            </treatmentDefinition>
                            <treatmentDefinition>
<trivialCategory drug="c"/>
                            </treatmentDefinition>
                        </relativeEffect>
                        <quantile level="0.025" value="-1.0565357474656116"/>
                        <quantile level="0.5" value="0.5605106245311873"/>
                        <quantile level="0.975" value="2.266622639169172"/>
                    </relativeEffectQuantileSummary>
                    <relativeEffectQuantileSummary>
                        <relativeEffect whichEvidence="ALL">
                            <treatmentDefinition>
<trivialCategory drug="d"/>
                            </treatmentDefinition>
                            <treatmentDefinition>
<trivialCategory drug="e"/>
                            </treatmentDefinition>
                        </relativeEffect>
                        <quantile level="0.025" value="-1.34793037515101"/>
                        <quantile level="0.5" value="0.6818829032780054"/>
                        <quantile level="0.975" value="2.99606593319386"/>
                    </relativeEffectQuantileSummary>
                    <relativeEffectQuantileSummary>
                        <relativeEffect whichEvidence="ALL">
                            <treatmentDefinition>
<trivialCategory drug="d"/>
                            </treatmentDefinition>
                            <treatmentDefinition>
<trivialCategory drug="f"/>
                            </treatmentDefinition>
                        </relativeEffect>
                        <quantile level="0.025" value="-2.4279486301837014"/>
                        <quantile level="0.5" value="-1.0122257790261961"/>
                        <quantile level="0.975" value="0.49271807741696183"/>
                    </relativeEffectQuantileSummary>
                    <relativeEffectQuantileSummary>
                        <relativeEffect whichEvidence="ALL">
                            <treatmentDefinition>
<trivialCategory drug="d"/>
                            </treatmentDefinition>
                            <treatmentDefinition>
<trivialCategory drug="g"/>
                            </treatmentDefinition>
                        </relativeEffect>
                        <quantile level="0.025" value="-2.3663490364681157"/>
                        <quantile level="0.5" value="-1.4389716031042994"/>
                        <quantile level="0.975" value="-0.4953161180962349"/>
                    </relativeEffectQuantileSummary>
                    <relativeEffectQuantileSummary>
                        <relativeEffect whichEvidence="ALL">
                            <treatmentDefinition>
<trivialCategory drug="d"/>
                            </treatmentDefinition>
                            <treatmentDefinition>
<trivialCategory drug="h"/>
                            </treatmentDefinition>
                        </relativeEffect>
                        <quantile level="0.025" value="-1.3298686319760915"/>
                        <quantile level="0.5" value="-0.48656501003793934"/>
                        <quantile level="0.975" value="0.27844853083415755"/>
                    </relativeEffectQuantileSummary>
                    <relativeEffectQuantileSummary>
                        <relativeEffect whichEvidence="ALL">
                            <treatmentDefinition>
<trivialCategory drug="e"/>
                            </treatmentDefinition>
                            <treatmentDefinition>
<trivialCategory drug="a"/>
                            </treatmentDefinition>
                        </relativeEffect>
                        <quantile level="0.025" value="-4.839382979750082"/>
                        <quantile level="0.5" value="-1.3567265342944448"/>
                        <quantile level="0.975" value="1.67943454161397"/>
                    </relativeEffectQuantileSummary>
                    <relativeEffectQuantileSummary>
                        <relativeEffect whichEvidence="ALL">
                            <treatmentDefinition>
<trivialCategory drug="e"/>
                            </treatmentDefinition>
                            <treatmentDefinition>
<trivialCategory drug="b"/>
                            </treatmentDefinition>
                        </relativeEffect>
                        <quantile level="0.025" value="-3.4687042347424732"/>
                        <quantile level="0.5" value="-0.5182760724927252"/>
                        <quantile level="0.975" value="1.9834561210669182"/>
                    </relativeEffectQuantileSummary>
                    <relativeEffectQuantileSummary>
                        <relativeEffect whichEvidence="ALL">
                            <treatmentDefinition>
<trivialCategory drug="e"/>
                            </treatmentDefinition>
                            <treatmentDefinition>
<trivialCategory drug="c"/>
                            </treatmentDefinition>
                        </relativeEffect>
                        <quantile level="0.025" value="-1.950899265270639"/>
                        <quantile level="0.5" value="-0.28613564206642006"/>
                        <quantile level="0.975" value="1.57239017874102"/>
                    </relativeEffectQuantileSummary>
                    <relativeEffectQuantileSummary>
                        <relativeEffect whichEvidence="ALL">
                            <treatmentDefinition>
<trivialCategory drug="e"/>
                            </treatmentDefinition>
                            <treatmentDefinition>
<trivialCategory drug="d"/>
                            </treatmentDefinition>
                        </relativeEffect>
                        <quantile level="0.025" value="-2.996065933193859"/>
                        <quantile level="0.5" value="-0.6818829032780054"/>
                        <quantile level="0.975" value="1.34793037515101"/>
                    </relativeEffectQuantileSummary>
                    <relativeEffectQuantileSummary>
                        <relativeEffect whichEvidence="ALL">
                            <treatmentDefinition>
<trivialCategory drug="e"/>
                            </treatmentDefinition>
                            <treatmentDefinition>
<trivialCategory drug="f"/>
                            </treatmentDefinition>
                        </relativeEffect>
                        <quantile level="0.025" value="-3.3668471327783864"/>
                        <quantile level="0.5" value="-1.6889580414356888"/>
                        <quantile level="0.975" value="-0.1457856852389372"/>
                    </relativeEffectQuantileSummary>
                    <relativeEffectQuantileSummary>
                        <relativeEffect whichEvidence="ALL">
                            <treatmentDefinition>
<trivialCategory drug="e"/>
                            </treatmentDefinition>
                            <treatmentDefinition>
<trivialCategory drug="g"/>
                            </treatmentDefinition>
                        </relativeEffect>
                        <quantile level="0.025" value="-4.586160808810181"/>
                        <quantile level="0.5" value="-2.107738226283563"/>
                        <quantile level="0.975" value="0.07075070425940896"/>
                    </relativeEffectQuantileSummary>
                    <relativeEffectQuantileSummary>
                        <relativeEffect whichEvidence="ALL">
                            <treatmentDefinition>
<trivialCategory drug="e"/>
                            </treatmentDefinition>
                            <treatmentDefinition>
<trivialCategory drug="h"/>
                            </treatmentDefinition>
                        </relativeEffect>
                        <quantile level="0.025" value="-3.6181678271138464"/>
                        <quantile level="0.5" value="-1.3725674701324935"/>
                        <quantile level="0.975" value="0.9625240339443536"/>
                    </relativeEffectQuantileSummary>
                    <relativeEffectQuantileSummary>
                        <relativeEffect whichEvidence="ALL">
                            <treatmentDefinition>
<trivialCategory drug="f"/>
                            </treatmentDefinition>
                            <treatmentDefinition>
<trivialCategory drug="a"/>
                            </treatmentDefinition>
                        </relativeEffect>
                        <quantile level="0.025" value="-2.6813093674898965"/>
                        <quantile level="0.5" value="0.327372291893409"/>
                        <quantile level="0.975" value="3.090674133435727"/>
                    </relativeEffectQuantileSummary>
                    <relativeEffectQuantileSummary>
                        <relativeEffect whichEvidence="ALL">
                            <treatmentDefinition>
<trivialCategory drug="f"/>
                            </treatmentDefinition>
                            <treatmentDefinition>
<trivialCategory drug="b"/>
                            </treatmentDefinition>
                        </relativeEffect>
                        <quantile level="0.025" value="-1.1468366602683353"/>
                        <quantile level="0.5" value="1.279472406445886"/>
                        <quantile level="0.975" value="3.26978923256456"/>
                    </relativeEffectQuantileSummary>
                    <relativeEffectQuantileSummary>
                        <relativeEffect whichEvidence="ALL">
                            <treatmentDefinition>
<trivialCategory drug="f"/>
                            </treatmentDefinition>
                            <treatmentDefinition>
<trivialCategory drug="c"/>
                            </treatmentDefinition>
                        </relativeEffect>
                        <quantile level="0.025" value="0.7720112703974851"/>
                        <quantile level="0.5" value="1.5353145112497752"/>
                        <quantile level="0.975" value="2.318810017516732"/>
                    </relativeEffectQuantileSummary>
                    <relativeEffectQuantileSummary>
                        <relativeEffect whichEvidence="ALL">
                            <treatmentDefinition>
<trivialCategory drug="f"/>
                            </treatmentDefinition>
                            <treatmentDefinition>
<trivialCategory drug="d"/>
                            </treatmentDefinition>
                        </relativeEffect>
                        <quantile level="0.025" value="-0.49271807741696066"/>
                        <quantile level="0.5" value="1.0122257790261961"/>
                        <quantile level="0.975" value="2.427948630183702"/>
                    </relativeEffectQuantileSummary>
                    <relativeEffectQuantileSummary>
                        <relativeEffect whichEvidence="ALL">
                            <treatmentDefinition>
<trivialCategory drug="f"/>
                            </treatmentDefinition>
                            <treatmentDefinition>
<trivialCategory drug="e"/>
                            </treatmentDefinition>
                        </relativeEffect>
                        <quantile level="0.025" value="0.1457856852389379"/>
                        <quantile level="0.5" value="1.6889580414356888"/>
                        <quantile level="0.975" value="3.366847132778387"/>
                    </relativeEffectQuantileSummary>
                    <relativeEffectQuantileSummary>
                        <relativeEffect whichEvidence="ALL">
                            <treatmentDefinition>
<trivialCategory drug="f"/>
                            </treatmentDefinition>
                            <treatmentDefinition>
<trivialCategory drug="g"/>
                            </treatmentDefinition>
                        </relativeEffect>
                        <quantile level="0.025" value="-2.200649266633468"/>
                        <quantile level="0.5" value="-0.4316159514819111"/>
                        <quantile level="0.975" value="1.2336276646937208"/>
                    </relativeEffectQuantileSummary>
                    <relativeEffectQuantileSummary>
                        <relativeEffect whichEvidence="ALL">
                            <treatmentDefinition>
<trivialCategory drug="f"/>
                            </treatmentDefinition>
                            <treatmentDefinition>
<trivialCategory drug="h"/>
                            </treatmentDefinition>
                        </relativeEffect>
                        <quantile level="0.025" value="-2.222828471284511"/>
                        <quantile level="0.5" value="-0.5087268443899069"/>
                        <quantile level="0.975" value="0.9345654301996754"/>
                    </relativeEffectQuantileSummary>
                    <relativeEffectQuantileSummary>
                        <relativeEffect whichEvidence="ALL">
                            <treatmentDefinition>
<trivialCategory drug="g"/>
                            </treatmentDefinition>
                            <treatmentDefinition>
<trivialCategory drug="a"/>
                            </treatmentDefinition>
                        </relativeEffect>
                        <quantile level="0.025" value="-2.0685816908346837"/>
                        <quantile level="0.5" value="0.8067569000034185"/>
                        <quantile level="0.975" value="3.375422584108319"/>
                    </relativeEffectQuantileSummary>
                    <relativeEffectQuantileSummary>
                        <relativeEffect whichEvidence="ALL">
                            <treatmentDefinition>
<trivialCategory drug="g"/>
                            </treatmentDefinition>
                            <treatmentDefinition>
<trivialCategory drug="b"/>
                            </treatmentDefinition>
                        </relativeEffect>
                        <quantile level="0.025" value="-0.4155901751295505"/>
                        <quantile level="0.5" value="1.6101421652684"/>
                        <quantile level="0.975" value="3.4575605839849928"/>
                    </relativeEffectQuantileSummary>
                    <relativeEffectQuantileSummary>
                        <relativeEffect whichEvidence="ALL">
                            <treatmentDefinition>
<trivialCategory drug="g"/>
                            </treatmentDefinition>
                            <treatmentDefinition>
<trivialCategory drug="c"/>
                            </treatmentDefinition>
                        </relativeEffect>
                        <quantile level="0.025" value="0.16464967673766845"/>
                        <quantile level="0.5" value="1.9013433980198462"/>
                        <quantile level="0.975" value="3.9208394556797934"/>
                    </relativeEffectQuantileSummary>
                    <relativeEffectQuantileSummary>
                        <relativeEffect whichEvidence="ALL">
                            <treatmentDefinition>
<trivialCategory drug="g"/>
                            </treatmentDefinition>
                            <treatmentDefinition>
<trivialCategory drug="d"/>
                            </treatmentDefinition>
                        </relativeEffect>
                        <quantile level="0.025" value="0.4953161180962349"/>
                        <quantile level="0.5" value="1.4389716031042994"/>
                        <quantile level="0.975" value="2.366349036468116"/>
                    </relativeEffectQuantileSummary>
                    <relativeEffectQuantileSummary>
                        <relativeEffect whichEvidence="ALL">
                            <treatmentDefinition>
<trivialCategory drug="g"/>
                            </treatmentDefinition>
                            <treatmentDefinition>
<trivialCategory drug="e"/>
                            </treatmentDefinition>
                        </relativeEffect>
                        <quantile level="0.025" value="-0.07075070425940794"/>
                        <quantile level="0.5" value="2.107738226283563"/>
                        <quantile level="0.975" value="4.586160808810181"/>
                    </relativeEffectQuantileSummary>
                    <relativeEffectQuantileSummary>
                        <relativeEffect whichEvidence="ALL">
                            <treatmentDefinition>
<trivialCategory drug="g"/>
                            </treatmentDefinition>
                            <treatmentDefinition>
<trivialCategory drug="f"/>
                            </treatmentDefinition>
                        </relativeEffect>
                        <quantile level="0.025" value="-1.2336276646937203"/>
                        <quantile level="0.5" value="0.4316159514819111"/>
                        <quantile level="0.975" value="2.2006492666334685"/>
                    </relativeEffectQuantileSummary>
                    <relativeEffectQuantileSummary>
                        <relativeEffect whichEvidence="ALL">
                            <treatmentDefinition>
<trivialCategory drug="g"/>
                            </treatmentDefinition>
                            <treatmentDefinition>
<trivialCategory drug="h"/>
                            </treatmentDefinition>
                        </relativeEffect>
                        <quantile level="0.025" value="-0.9939787399687362"/>
                        <quantile level="0.5" value="0.6534123779757032"/>
                        <quantile level="0.975" value="2.0796615456548473"/>
                    </relativeEffectQuantileSummary>
                    <relativeEffectQuantileSummary>
                        <relativeEffect whichEvidence="ALL">
                            <treatmentDefinition>
<trivialCategory drug="h"/>
                            </treatmentDefinition>
                            <treatmentDefinition>
<trivialCategory drug="a"/>
                            </treatmentDefinition>
                        </relativeEffect>
                        <quantile level="0.025" value="-2.728311908004329"/>
                        <quantile level="0.5" value="-0.14260652582473354"/>
                        <quantile level="0.975" value="2.156485762561898"/>
                    </relativeEffectQuantileSummary>
                    <relativeEffectQuantileSummary>
                        <relativeEffect whichEvidence="ALL">
                            <treatmentDefinition>
<trivialCategory drug="h"/>
                            </treatmentDefinition>
                            <treatmentDefinition>
<trivialCategory drug="b"/>
                            </treatmentDefinition>
                        </relativeEffect>
                        <quantile level="0.025" value="-0.8545125222854847"/>
                        <quantile level="0.5" value="0.6939260131152459"/>
                        <quantile level="0.975" value="2.152496373371139"/>
                    </relativeEffectQuantileSummary>
                    <relativeEffectQuantileSummary>
                        <relativeEffect whichEvidence="ALL">
                            <treatmentDefinition>
<trivialCategory drug="h"/>
                            </treatmentDefinition>
                            <treatmentDefinition>
<trivialCategory drug="c"/>
                            </treatmentDefinition>
                        </relativeEffect>
                        <quantile level="0.025" value="-0.690313400597453"/>
                        <quantile level="0.5" value="1.0219796143771507"/>
                        <quantile level="0.975" value="2.8869619906877566"/>
                    </relativeEffectQuantileSummary>
                    <relativeEffectQuantileSummary>
                        <relativeEffect whichEvidence="ALL">
                            <treatmentDefinition>
<trivialCategory drug="h"/>
                            </treatmentDefinition>
                            <treatmentDefinition>
<trivialCategory drug="d"/>
                            </treatmentDefinition>
                        </relativeEffect>
                        <quantile level="0.025" value="-0.278448530834157"/>
                        <quantile level="0.5" value="0.48656501003793934"/>
                        <quantile level="0.975" value="1.3298686319760915"/>
                    </relativeEffectQuantileSummary>
                    <relativeEffectQuantileSummary>
                        <relativeEffect whichEvidence="ALL">
                            <treatmentDefinition>
<trivialCategory drug="h"/>
                            </treatmentDefinition>
                            <treatmentDefinition>
<trivialCategory drug="e"/>
                            </treatmentDefinition>
                        </relativeEffect>
                        <quantile level="0.025" value="-0.9625240339443532"/>
                        <quantile level="0.5" value="1.3725674701324935"/>
                        <quantile level="0.975" value="3.6181678271138473"/>
                    </relativeEffectQuantileSummary>
                    <relativeEffectQuantileSummary>
                        <relativeEffect whichEvidence="ALL">
                            <treatmentDefinition>
<trivialCategory drug="h"/>
                            </treatmentDefinition>
                            <treatmentDefinition>
<trivialCategory drug="f"/>
                            </treatmentDefinition>
                        </relativeEffect>
                        <quantile level="0.025" value="-0.9345654301996752"/>
                        <quantile level="0.5" value="0.5087268443899069"/>
                        <quantile level="0.975" value="2.2228284712845126"/>
                    </relativeEffectQuantileSummary>
                    <relativeEffectQuantileSummary>
                        <relativeEffect whichEvidence="ALL">
                            <treatmentDefinition>
<trivialCategory drug="h"/>
                            </treatmentDefinition>
                            <treatmentDefinition>
<trivialCategory drug="g"/>
                            </treatmentDefinition>
                        </relativeEffect>
                        <quantile level="0.025" value="-2.0796615456548473"/>
                        <quantile level="0.5" value="-0.6534123779757032"/>
                        <quantile level="0.975" value="0.9939787399687362"/>
                    </relativeEffectQuantileSummary>
                </relativeEffectsQuantileSummary>
                <summary psrf="1.0263880926022548">
                    <relativeEffect whichEvidence="ALL">
                        <treatmentDefinition>
                            <trivialCategory drug="a"/>
                        </treatmentDefinition>
                        <treatmentDefinition>
                            <trivialCategory drug="b"/>
                        </treatmentDefinition>
                    </relativeEffect>
                    <quantile level="0.025" value="-1.0033094011805697"/>
                    <quantile level="0.5" value="0.8016718132655904"/>
                    <quantile level="0.975" value="2.822254826012913"/>
                </summary>
                <summary psrf="1.011263948912077">
                    <relativeEffect whichEvidence="ALL">
                        <treatmentDefinition>
                            <trivialCategory drug="b"/>
                        </treatmentDefinition>
                        <treatmentDefinition>
                            <trivialCategory drug="h"/>
                        </treatmentDefinition>
                    </relativeEffect>
                    <quantile level="0.025" value="-2.152496373371138"/>
                    <quantile level="0.5" value="-0.6939260131152459"/>
                    <quantile level="0.975" value="0.8545125222854852"/>
                </summary>
                <summary psrf="1.0077997096732851">
                    <relativeEffect whichEvidence="ALL">
                        <treatmentDefinition>
                            <trivialCategory drug="d"/>
                        </treatmentDefinition>
                        <treatmentDefinition>
                            <trivialCategory drug="f"/>
                        </treatmentDefinition>
                    </relativeEffect>
                    <quantile level="0.025" value="-2.4279486301837014"/>
                    <quantile level="0.5" value="-1.0122257790261961"/>
                    <quantile level="0.975" value="0.49271807741696183"/>
                </summary>
                <summary psrf="1.010211145654876">
                    <relativeEffect whichEvidence="ALL">
                        <treatmentDefinition>
                            <trivialCategory drug="d"/>
                        </treatmentDefinition>
                        <treatmentDefinition>
                            <trivialCategory drug="g"/>
                        </treatmentDefinition>
                    </relativeEffect>
                    <quantile level="0.025" value="-2.3663490364681157"/>
                    <quantile level="0.5" value="-1.4389716031042994"/>
                    <quantile level="0.975" value="-0.4953161180962349"/>
                </summary>
                <summary psrf="1.0312929863208034">
                    <relativeEffect whichEvidence="ALL">
                        <treatmentDefinition>
                            <trivialCategory drug="f"/>
                        </treatmentDefinition>
                        <treatmentDefinition>
                            <trivialCategory drug="c"/>
                        </treatmentDefinition>
                    </relativeEffect>
                    <quantile level="0.025" value="0.7720112703974851"/>
                    <quantile level="0.5" value="1.5353145112497752"/>
                    <quantile level="0.975" value="2.318810017516732"/>
                </summary>
                <summary psrf="1.002288217351984">
                    <relativeEffect whichEvidence="ALL">
                        <treatmentDefinition>
                            <trivialCategory drug="f"/>
                        </treatmentDefinition>
                        <treatmentDefinition>
                            <trivialCategory drug="e"/>
                        </treatmentDefinition>
                    </relativeEffect>
                    <quantile level="0.025" value="0.1457856852389379"/>
                    <quantile level="0.5" value="1.6889580414356888"/>
                    <quantile level="0.975" value="3.366847132778387"/>
                </summary>
                <summary psrf="1.0319906281987148">
                    <relativeEffect whichEvidence="ALL">
                        <treatmentDefinition>
                            <trivialCategory drug="h"/>
                        </treatmentDefinition>
                        <treatmentDefinition>
                            <trivialCategory drug="d"/>
                        </treatmentDefinition>
                    </relativeEffect>
                    <quantile level="0.025" value="-0.278448530834157"/>
                    <quantile level="0.5" value="0.48656501003793934"/>
                    <quantile level="0.975" value="1.3298686319760915"/>
                </summary>
                <summary psrf="1.0378244071786582">
                    <inconsistency>
                        <treatmentDefinition>
                            <trivialCategory drug="d"/>
                        </treatmentDefinition>
                        <treatmentDefinition>
                            <trivialCategory drug="f"/>
                        </treatmentDefinition>
                        <treatmentDefinition>
                            <trivialCategory drug="h"/>
                        </treatmentDefinition>
                        <treatmentDefinition>
                            <trivialCategory drug="d"/>
                        </treatmentDefinition>
                    </inconsistency>
                    <quantile level="0.025" value="-3.288102674240177"/>
                    <quantile level="0.5" value="-0.8843526190871895"/>
                    <quantile level="0.975" value="0.6279815206621566"/>
                </summary>
                <summary psrf="1.0099168716780431">
                    <inconsistency>
                        <treatmentDefinition>
                            <trivialCategory drug="d"/>
                        </treatmentDefinition>
                        <treatmentDefinition>
                            <trivialCategory drug="g"/>
                        </treatmentDefinition>
                        <treatmentDefinition>
                            <trivialCategory drug="h"/>
                        </treatmentDefinition>
                        <treatmentDefinition>
                            <trivialCategory drug="d"/>
                        </treatmentDefinition>
                    </inconsistency>
                    <quantile level="0.025" value="-2.1241791584072325"/>
                    <quantile level="0.5" value="-0.18573368113239697"/>
                    <quantile level="0.975" value="1.1293343789975732"/>
                </summary>
                <summary psrf="1.0222890760871879">
                    <variance name="var.d"/>
                    <quantile level="0.025" value="0.007961371245836308"/>
                    <quantile level="0.5" value="0.40428051405600485"/>
                    <quantile level="0.975" value="1.1870910586147512"/>
                </summary>
                <summary psrf="1.0111762804228142">
                    <variance name="var.w"/>
                    <quantile level="0.025" value="0.10092530431508105"/>
                    <quantile level="0.5" value="1.2377069196494053"/>
                    <quantile level="0.975" value="2.5076440754106013"/>
                </summary>
            </inconsistencyResults>
            <nodeSplitResults pValue="0.0676">
                <mcmcSettings tuningIterations="20000" simulationIterations="50000" inferenceIterations="10000" thinningInterval="10" numberOfChains="4" varianceScalingFactor="2.5"/>
                <splitNode>
                    <treatmentDefinition>
                        <trivialCategory drug="d"/>
                    </treatmentDefinition>
                    <treatmentDefinition>
                        <trivialCategory drug="f"/>
                    </treatmentDefinition>
                </splitNode>
                <summary psrf="1.00133752325617">
                    <relativeEffect whichEvidence="ALL">
                        <treatmentDefinition>
                            <trivialCategory drug="b"/>
                        </treatmentDefinition>
                        <treatmentDefinition>
                            <trivialCategory drug="a"/>
                        </treatmentDefinition>
                    </relativeEffect>
                    <quantile level="0.025" value="-2.948277034508482"/>
                    <quantile level="0.5" value="-0.8465278218510583"/>
                    <quantile level="0.975" value="0.8534761823021879"/>
                </summary>
                <summary psrf="1.0095162535375415">
                    <relativeEffect whichEvidence="ALL">
                        <treatmentDefinition>
                            <trivialCategory drug="f"/>
                        </treatmentDefinition>
                        <treatmentDefinition>
                            <trivialCategory drug="c"/>
                        </treatmentDefinition>
                    </relativeEffect>
                    <quantile level="0.025" value="0.8302513456457635"/>
                    <quantile level="0.5" value="1.5263823103801852"/>
                    <quantile level="0.975" value="2.32551421468937"/>
                </summary>
                <summary psrf="1.0013679669383273">
                    <relativeEffect whichEvidence="ALL">
                        <treatmentDefinition>
                            <trivialCategory drug="f"/>
                        </treatmentDefinition>
                        <treatmentDefinition>
                            <trivialCategory drug="e"/>
                        </treatmentDefinition>
                    </relativeEffect>
                    <quantile level="0.025" value="0.22503474928786846"/>
                    <quantile level="0.5" value="1.7475665821135764"/>
                    <quantile level="0.975" value="3.3147604242555864"/>
                </summary>
                <summary psrf="1.0009349228988007">
                    <relativeEffect whichEvidence="ALL">
                        <treatmentDefinition>
                            <trivialCategory drug="h"/>
                        </treatmentDefinition>
                        <treatmentDefinition>
                            <trivialCategory drug="b"/>
                        </treatmentDefinition>
                    </relativeEffect>
                    <quantile level="0.025" value="-0.8451331777893152"/>
                    <quantile level="0.5" value="0.6814365486349866"/>
                    <quantile level="0.975" value="2.1315066080817417"/>
                </summary>
                <summary psrf="1.0067400887734836">
                    <relativeEffect whichEvidence="ALL">
                        <treatmentDefinition>
                            <trivialCategory drug="h"/>
                        </treatmentDefinition>
                        <treatmentDefinition>
                            <trivialCategory drug="d"/>
                        </treatmentDefinition>
                    </relativeEffect>
                    <quantile level="0.025" value="-0.3261333149070891"/>
                    <quantile level="0.5" value="0.4793106703117681"/>
                    <quantile level="0.975" value="1.2286554290779492"/>
                </summary>
                <summary psrf="1.0047947682067482">
                    <relativeEffect whichEvidence="ALL">
                        <treatmentDefinition>
                            <trivialCategory drug="h"/>
                        </treatmentDefinition>
                        <treatmentDefinition>
                            <trivialCategory drug="f"/>
                        </treatmentDefinition>
                    </relativeEffect>
                    <quantile level="0.025" value="-0.5008831416320846"/>
                    <quantile level="0.5" value="1.1617777234785998"/>
                    <quantile level="0.975" value="2.925188341611173"/>
                </summary>
                <summary psrf="1.0022049430683706">
                    <relativeEffect whichEvidence="ALL">
                        <treatmentDefinition>
                            <trivialCategory drug="h"/>
                        </treatmentDefinition>
                        <treatmentDefinition>
                            <trivialCategory drug="g"/>
                        </treatmentDefinition>
                    </relativeEffect>
                    <quantile level="0.025" value="-1.9312882449600213"/>
                    <quantile level="0.5" value="-0.8803097246715029"/>
                    <quantile level="0.975" value="0.17438140800968022"/>
                </summary>
                <summary psrf="1.0007738533660544">
                    <relativeEffect whichEvidence="DIRECT">
                        <treatmentDefinition>
                            <trivialCategory drug="d"/>
                        </treatmentDefinition>
                        <treatmentDefinition>
                            <trivialCategory drug="f"/>
                        </treatmentDefinition>
                    </relativeEffect>
                    <quantile level="0.025" value="-3.0858249307839967"/>
                    <quantile level="0.5" value="-1.4976597003689793"/>
                    <quantile level="0.975" value="0.09393988768977679"/>
                </summary>
                <summary psrf="1.003420322217079">
                    <relativeEffect whichEvidence="INDIRECT">
                        <treatmentDefinition>
                            <trivialCategory drug="d"/>
                        </treatmentDefinition>
                        <treatmentDefinition>
                            <trivialCategory drug="f"/>
                        </treatmentDefinition>
                    </relativeEffect>
                    <quantile level="0.025" value="-1.160586566990698"/>
                    <quantile level="0.5" value="0.692976332528799"/>
                    <quantile level="0.975" value="2.617670544091489"/>
                </summary>
                <summary psrf="1.012990977234819">
                    <variance name="var.d"/>
                    <quantile level="0.025" value="0.026865000136698604"/>
                    <quantile level="0.5" value="0.36495202183366504"/>
                    <quantile level="0.975" value="1.1562100200070076"/>
                </summary>
            </nodeSplitResults>
            <nodeSplitResults pValue="0.6014">
                <mcmcSettings tuningIterations="20000" simulationIterations="50000" inferenceIterations="10000" thinningInterval="10" numberOfChains="4" varianceScalingFactor="2.5"/>
                <splitNode>
                    <treatmentDefinition>
                        <trivialCategory drug="d"/>
                    </treatmentDefinition>
                    <treatmentDefinition>
                        <trivialCategory drug="g"/>
                    </treatmentDefinition>
                </splitNode>
                <summary psrf="1.0023833586474502">
                    <relativeEffect whichEvidence="ALL">
                        <treatmentDefinition>
                            <trivialCategory drug="b"/>
                        </treatmentDefinition>
                        <treatmentDefinition>
                            <trivialCategory drug="a"/>
                        </treatmentDefinition>
                    </relativeEffect>
                    <quantile level="0.025" value="-2.9489406218523304"/>
                    <quantile level="0.5" value="-0.8227129485310104"/>
                    <quantile level="0.975" value="1.1617392632575965"/>
                </summary>
                <summary psrf="1.0014172060698177">
                    <relativeEffect whichEvidence="ALL">
                        <treatmentDefinition>
                            <trivialCategory drug="f"/>
                        </treatmentDefinition>
                        <treatmentDefinition>
                            <trivialCategory drug="c"/>
                        </treatmentDefinition>
                    </relativeEffect>
                    <quantile level="0.025" value="0.7223508823195822"/>
                    <quantile level="0.5" value="1.5404159504118313"/>
                    <quantile level="0.975" value="2.418802850551553"/>
                </summary>
                <summary psrf="1.0027934977139172">
                    <relativeEffect whichEvidence="ALL">
                        <treatmentDefinition>
                            <trivialCategory drug="f"/>
                        </treatmentDefinition>
                        <treatmentDefinition>
                            <trivialCategory drug="e"/>
                        </treatmentDefinition>
                    </relativeEffect>
                    <quantile level="0.025" value="-0.04587571477472716"/>
                    <quantile level="0.5" value="1.7068496608446617"/>
                    <quantile level="0.975" value="3.568027478056866"/>
                </summary>
                <summary psrf="1.0004518884400706">
                    <relativeEffect whichEvidence="ALL">
                        <treatmentDefinition>
                            <trivialCategory drug="h"/>
                        </treatmentDefinition>
                        <treatmentDefinition>
                            <trivialCategory drug="b"/>
                        </treatmentDefinition>
                    </relativeEffect>
                    <quantile level="0.025" value="-0.9550511337700132"/>
                    <quantile level="0.5" value="0.6446030656781918"/>
                    <quantile level="0.975" value="2.2962511866799584"/>
                </summary>
                <summary psrf="1.0054386852931962">
                    <relativeEffect whichEvidence="ALL">
                        <treatmentDefinition>
                            <trivialCategory drug="h"/>
                        </treatmentDefinition>
                        <treatmentDefinition>
                            <trivialCategory drug="d"/>
                        </treatmentDefinition>
                    </relativeEffect>
                    <quantile level="0.025" value="-0.2528359122252484"/>
                    <quantile level="0.5" value="0.5887745092047474"/>
                    <quantile level="0.975" value="1.4685176705032528"/>
                </summary>
                <summary psrf="1.0055185896251828">
                    <relativeEffect whichEvidence="ALL">
                        <treatmentDefinition>
                            <trivialCategory drug="h"/>
                        </treatmentDefinition>
                        <treatmentDefinition>
                            <trivialCategory drug="f"/>
                        </treatmentDefinition>
                    </relativeEffect>
                    <quantile level="0.025" value="-1.2879505878502084"/>
                    <quantile level="0.5" value="0.027686288967439868"/>
                    <quantile level="0.975" value="1.4356229158758425"/>
                </summary>
                <summary psrf="1.0012773129103891">
                    <relativeEffect whichEvidence="ALL">
                        <treatmentDefinition>
                            <trivialCategory drug="h"/>
                        </treatmentDefinition>
                        <treatmentDefinition>
                            <trivialCategory drug="g"/>
                        </treatmentDefinition>
                    </relativeEffect>
                    <quantile level="0.025" value="-2.346402345152594"/>
                    <quantile level="0.5" value="-0.2749187882579137"/>
                    <quantile level="0.975" value="1.6096499063834449"/>
                </summary>
                <summary psrf="1.0029604714879636">
                    <relativeEffect whichEvidence="DIRECT">
                        <treatmentDefinition>
                            <trivialCategory drug="d"/>
                        </treatmentDefinition>
                        <treatmentDefinition>
                            <trivialCategory drug="g"/>
                        </treatmentDefinition>
                    </relativeEffect>
                    <quantile level="0.025" value="-2.6263089246096656"/>
                    <quantile level="0.5" value="-1.4746994689117061"/>
                    <quantile level="0.975" value="-0.3734734089202853"/>
                </summary>
                <summary psrf="1.001686709227102">
                    <relativeEffect whichEvidence="INDIRECT">
                        <treatmentDefinition>
                            <trivialCategory drug="d"/>
                        </treatmentDefinition>
                        <treatmentDefinition>
                            <trivialCategory drug="g"/>
                        </treatmentDefinition>
                    </relativeEffect>
                    <quantile level="0.025" value="-3.15379851602428"/>
                    <quantile level="0.5" value="-0.8632875340850855"/>
                    <quantile level="0.975" value="1.1905403363843698"/>
                </summary>
                <summary psrf="1.0054914191921729">
                    <variance name="var.d"/>
                    <quantile level="0.025" value="0.08874570621409844"/>
                    <quantile level="0.5" value="0.5443655207831313"/>
                    <quantile level="0.975" value="1.346584593903235"/>
                </summary>
            </nodeSplitResults>
            <nodeSplitResults pValue="0.09600000000000009">
                <mcmcSettings tuningIterations="20000" simulationIterations="50000" inferenceIterations="10000" thinningInterval="10" numberOfChains="4" varianceScalingFactor="2.5"/>
                <splitNode>
                    <treatmentDefinition>
                        <trivialCategory drug="d"/>
                    </treatmentDefinition>
                    <treatmentDefinition>
                        <trivialCategory drug="h"/>
                    </treatmentDefinition>
                </splitNode>
                <summary psrf="1.0010066077876167">
                    <relativeEffect whichEvidence="ALL">
                        <treatmentDefinition>
                            <trivialCategory drug="b"/>
                        </treatmentDefinition>
                        <treatmentDefinition>
                            <trivialCategory drug="a"/>
                        </treatmentDefinition>
                    </relativeEffect>
                    <quantile level="0.025" value="-2.887515245943706"/>
                    <quantile level="0.5" value="-0.8158571442650611"/>
                    <quantile level="0.975" value="1.0546689169909014"/>
                </summary>
                <summary psrf="1.0013556773284784">
                    <relativeEffect whichEvidence="ALL">
                        <treatmentDefinition>
                            <trivialCategory drug="f"/>
                        </treatmentDefinition>
                        <treatmentDefinition>
                            <trivialCategory drug="c"/>
                        </treatmentDefinition>
                    </relativeEffect>
                    <quantile level="0.025" value="0.7983259112848439"/>
                    <quantile level="0.5" value="1.53202617817273"/>
                    <quantile level="0.975" value="2.3463530458360693"/>
                </summary>
                <summary psrf="1.0055905569748578">
                    <relativeEffect whichEvidence="ALL">
                        <treatmentDefinition>
                            <trivialCategory drug="f"/>
                        </treatmentDefinition>
                        <treatmentDefinition>
                            <trivialCategory drug="e"/>
                        </treatmentDefinition>
                    </relativeEffect>
                    <quantile level="0.025" value="0.10055568714557658"/>
                    <quantile level="0.5" value="1.6854218289213843"/>
                    <quantile level="0.975" value="3.425711574169017"/>
                </summary>
                <summary psrf="1.0019592135150568">
                    <relativeEffect whichEvidence="ALL">
                        <treatmentDefinition>
                            <trivialCategory drug="g"/>
                        </treatmentDefinition>
                        <treatmentDefinition>
                            <trivialCategory drug="d"/>
                        </treatmentDefinition>
                    </relativeEffect>
                    <quantile level="0.025" value="0.6917093867937008"/>
                    <quantile level="0.5" value="1.5982254274162182"/>
                    <quantile level="0.975" value="2.577993678058788"/>
                </summary>
                <summary psrf="1.0005356352859087">
                    <relativeEffect whichEvidence="ALL">
                        <treatmentDefinition>
                            <trivialCategory drug="h"/>
                        </treatmentDefinition>
                        <treatmentDefinition>
                            <trivialCategory drug="b"/>
                        </treatmentDefinition>
                    </relativeEffect>
                    <quantile level="0.025" value="-0.8282206668798124"/>
                    <quantile level="0.5" value="0.587064138995047"/>
                    <quantile level="0.975" value="2.10829325833749"/>
                </summary>
                <summary psrf="1.0014684359093944">
                    <relativeEffect whichEvidence="ALL">
                        <treatmentDefinition>
                            <trivialCategory drug="h"/>
                        </treatmentDefinition>
                        <treatmentDefinition>
                            <trivialCategory drug="f"/>
                        </treatmentDefinition>
                    </relativeEffect>
                    <quantile level="0.025" value="-0.691123180235774"/>
                    <quantile level="0.5" value="0.7764690320379692"/>
                    <quantile level="0.975" value="2.2624240984801016"/>
                </summary>
                <summary psrf="1.0004655956889659">
                    <relativeEffect whichEvidence="ALL">
                        <treatmentDefinition>
                            <trivialCategory drug="h"/>
                        </treatmentDefinition>
                        <treatmentDefinition>
                            <trivialCategory drug="g"/>
                        </treatmentDefinition>
                    </relativeEffect>
                    <quantile level="0.025" value="-1.2647557879092806"/>
                    <quantile level="0.5" value="0.26953839220653647"/>
                    <quantile level="0.975" value="1.7039618824319311"/>
                </summary>
                <summary psrf="1.004047842177681">
                    <relativeEffect whichEvidence="DIRECT">
                        <treatmentDefinition>
                            <trivialCategory drug="d"/>
                        </treatmentDefinition>
                        <treatmentDefinition>
                            <trivialCategory drug="h"/>
                        </treatmentDefinition>
                    </relativeEffect>
                    <quantile level="0.025" value="-1.1876881425702686"/>
                    <quantile level="0.5" value="-0.3555792748664723"/>
                    <quantile level="0.975" value="0.48089851387373866"/>
                </summary>
                <summary psrf="1.0006230594170775">
                    <relativeEffect whichEvidence="INDIRECT">
                        <treatmentDefinition>
                            <trivialCategory drug="d"/>
                        </treatmentDefinition>
                        <treatmentDefinition>
                            <trivialCategory drug="h"/>
                        </treatmentDefinition>
                    </relativeEffect>
                    <quantile level="0.025" value="-3.415852487747852"/>
                    <quantile level="0.5" value="-1.8878113886818255"/>
                    <quantile level="0.975" value="-0.2595947959491837"/>
                </summary>
                <summary psrf="1.0028583595622325">
                    <variance name="var.d"/>
                    <quantile level="0.025" value="0.0557754642635194"/>
                    <quantile level="0.5" value="0.4172010770285327"/>
                    <quantile level="0.975" value="1.1838867395073083"/>
                </summary>
            </nodeSplitResults>
            <nodeSplitResults pValue="0.1306">
                <mcmcSettings tuningIterations="20000" simulationIterations="50000" inferenceIterations="10000" thinningInterval="10" numberOfChains="4" varianceScalingFactor="2.5"/>
                <splitNode>
                    <treatmentDefinition>
                        <trivialCategory drug="f"/>
                    </treatmentDefinition>
                    <treatmentDefinition>
                        <trivialCategory drug="h"/>
                    </treatmentDefinition>
                </splitNode>
                <summary psrf="1.0070109621076069">
                    <relativeEffect whichEvidence="ALL">
                        <treatmentDefinition>
                            <trivialCategory drug="b"/>
                        </treatmentDefinition>
                        <treatmentDefinition>
                            <trivialCategory drug="a"/>
                        </treatmentDefinition>
                    </relativeEffect>
                    <quantile level="0.025" value="-2.791253110375768"/>
                    <quantile level="0.5" value="-0.7338952408241668"/>
                    <quantile level="0.975" value="0.961686595548461"/>
                </summary>
                <summary psrf="1.0058000180385056">
                    <relativeEffect whichEvidence="ALL">
                        <treatmentDefinition>
                            <trivialCategory drug="d"/>
                        </treatmentDefinition>
                        <treatmentDefinition>
                            <trivialCategory drug="f"/>
                        </treatmentDefinition>
                    </relativeEffect>
                    <quantile level="0.025" value="-3.00345233896678"/>
                    <quantile level="0.5" value="-1.3572032532697171"/>
                    <quantile level="0.975" value="0.020070909309690996"/>
                </summary>
                <summary psrf="1.0063447040953701">
                    <relativeEffect whichEvidence="ALL">
                        <treatmentDefinition>
                            <trivialCategory drug="d"/>
                        </treatmentDefinition>
                        <treatmentDefinition>
                            <trivialCategory drug="g"/>
                        </treatmentDefinition>
                    </relativeEffect>
                    <quantile level="0.025" value="-2.191978736987861"/>
                    <quantile level="0.5" value="-1.3547240904785744"/>
                    <quantile level="0.975" value="-0.47895427227463144"/>
                </summary>
                <summary psrf="1.0235192187190456">
                    <relativeEffect whichEvidence="ALL">
                        <treatmentDefinition>
                            <trivialCategory drug="d"/>
                        </treatmentDefinition>
                        <treatmentDefinition>
                            <trivialCategory drug="h"/>
                        </treatmentDefinition>
                    </relativeEffect>
                    <quantile level="0.025" value="-1.3393671402334144"/>
                    <quantile level="0.5" value="-0.5230961075991388"/>
                    <quantile level="0.975" value="0.2888594136493231"/>
                </summary>
                <summary psrf="1.0052913955515166">
                    <relativeEffect whichEvidence="ALL">
                        <treatmentDefinition>
                            <trivialCategory drug="f"/>
                        </treatmentDefinition>
                        <treatmentDefinition>
                            <trivialCategory drug="c"/>
                        </treatmentDefinition>
                    </relativeEffect>
                    <quantile level="0.025" value="0.8383822736710219"/>
                    <quantile level="0.5" value="1.5511019300711317"/>
                    <quantile level="0.975" value="2.291938950297495"/>
                </summary>
                <summary psrf="1.009646471285584">
                    <relativeEffect whichEvidence="ALL">
                        <treatmentDefinition>
                            <trivialCategory drug="f"/>
                        </treatmentDefinition>
                        <treatmentDefinition>
                            <trivialCategory drug="e"/>
                        </treatmentDefinition>
                    </relativeEffect>
                    <quantile level="0.025" value="0.1941947739728035"/>
                    <quantile level="0.5" value="1.6625501809953476"/>
                    <quantile level="0.975" value="3.297559365527223"/>
                </summary>
                <summary psrf="1.0063454042578763">
                    <relativeEffect whichEvidence="ALL">
                        <treatmentDefinition>
                            <trivialCategory drug="h"/>
                        </treatmentDefinition>
                        <treatmentDefinition>
                            <trivialCategory drug="b"/>
                        </treatmentDefinition>
                    </relativeEffect>
                    <quantile level="0.025" value="-0.743661054827037"/>
                    <quantile level="0.5" value="0.6383911421665316"/>
                    <quantile level="0.975" value="2.1494295925948785"/>
                </summary>
                <summary psrf="1.0167344271753702">
                    <relativeEffect whichEvidence="DIRECT">
                        <treatmentDefinition>
                            <trivialCategory drug="f"/>
                        </treatmentDefinition>
                        <treatmentDefinition>
                            <trivialCategory drug="h"/>
                        </treatmentDefinition>
                    </relativeEffect>
                    <quantile level="0.025" value="-2.96268772703926"/>
                    <quantile level="0.5" value="-1.0501868598234045"/>
                    <quantile level="0.975" value="0.542083461078908"/>
                </summary>
                <summary psrf="1.009466482294686">
                    <relativeEffect whichEvidence="INDIRECT">
                        <treatmentDefinition>
                            <trivialCategory drug="f"/>
                        </treatmentDefinition>
                        <treatmentDefinition>
                            <trivialCategory drug="h"/>
                        </treatmentDefinition>
                    </relativeEffect>
                    <quantile level="0.025" value="-0.7357656411252183"/>
                    <quantile level="0.5" value="0.86840896335843"/>
                    <quantile level="0.975" value="2.685081013547396"/>
                </summary>
                <summary psrf="1.0237203395586079">
                    <variance name="var.d"/>
                    <quantile level="0.025" value="0.02272916456270537"/>
                    <quantile level="0.5" value="0.358545691458549"/>
                    <quantile level="0.975" value="1.169309519196039"/>
                </summary>
            </nodeSplitResults>
            <nodeSplitResults pValue="0.5246">
                <mcmcSettings tuningIterations="20000" simulationIterations="50000" inferenceIterations="10000" thinningInterval="10" numberOfChains="4" varianceScalingFactor="2.5"/>
                <splitNode>
                    <treatmentDefinition>
                        <trivialCategory drug="g"/>
                    </treatmentDefinition>
                    <treatmentDefinition>
                        <trivialCategory drug="h"/>
                    </treatmentDefinition>
                </splitNode>
                <summary psrf="1.0142411603451658">
                    <relativeEffect whichEvidence="ALL">
                        <treatmentDefinition>
                            <trivialCategory drug="b"/>
                        </treatmentDefinition>
                        <treatmentDefinition>
                            <trivialCategory drug="a"/>
                        </treatmentDefinition>
                    </relativeEffect>
                    <quantile level="0.025" value="-2.8939369542333053"/>
                    <quantile level="0.5" value="-0.8719438512688487"/>
                    <quantile level="0.975" value="1.132009199394401"/>
                </summary>
                <summary psrf="1.021335155366556">
                    <relativeEffect whichEvidence="ALL">
                        <treatmentDefinition>
                            <trivialCategory drug="d"/>
                        </treatmentDefinition>
                        <treatmentDefinition>
                            <trivialCategory drug="g"/>
                        </treatmentDefinition>
                    </relativeEffect>
                    <quantile level="0.025" value="-2.5991756504761674"/>
                    <quantile level="0.5" value="-1.5810056847608256"/>
                    <quantile level="0.975" value="-0.41471825690285724"/>
                </summary>
                <summary psrf="1.0264552531859852">
                    <relativeEffect whichEvidence="ALL">
                        <treatmentDefinition>
                            <trivialCategory drug="f"/>
                        </treatmentDefinition>
                        <treatmentDefinition>
                            <trivialCategory drug="c"/>
                        </treatmentDefinition>
                    </relativeEffect>
                    <quantile level="0.025" value="0.7685295640569202"/>
                    <quantile level="0.5" value="1.4728381991998496"/>
                    <quantile level="0.975" value="2.4246957593805125"/>
                </summary>
                <summary psrf="1.036360251832862">
                    <relativeEffect whichEvidence="ALL">
                        <treatmentDefinition>
                            <trivialCategory drug="f"/>
                        </treatmentDefinition>
                        <treatmentDefinition>
                            <trivialCategory drug="e"/>
                        </treatmentDefinition>
                    </relativeEffect>
                    <quantile level="0.025" value="0.023705669469839343"/>
                    <quantile level="0.5" value="1.557782840887226"/>
                    <quantile level="0.975" value="3.544909872949828"/>
                </summary>
                <summary psrf="1.0250498043529905">
                    <relativeEffect whichEvidence="ALL">
                        <treatmentDefinition>
                            <trivialCategory drug="h"/>
                        </treatmentDefinition>
                        <treatmentDefinition>
                            <trivialCategory drug="b"/>
                        </treatmentDefinition>
                    </relativeEffect>
                    <quantile level="0.025" value="-1.0382290108380476"/>
                    <quantile level="0.5" value="0.48469967039340667"/>
                    <quantile level="0.975" value="2.252126078600435"/>
                </summary>
                <summary psrf="1.012086978527857">
                    <relativeEffect whichEvidence="ALL">
                        <treatmentDefinition>
                            <trivialCategory drug="h"/>
                        </treatmentDefinition>
                        <treatmentDefinition>
                            <trivialCategory drug="d"/>
                        </treatmentDefinition>
                    </relativeEffect>
                    <quantile level="0.025" value="-0.21652852443159903"/>
                    <quantile level="0.5" value="0.6596566886899652"/>
                    <quantile level="0.975" value="1.4269119047893697"/>
                </summary>
                <summary psrf="1.02364729406987">
                    <relativeEffect whichEvidence="ALL">
                        <treatmentDefinition>
                            <trivialCategory drug="h"/>
                        </treatmentDefinition>
                        <treatmentDefinition>
                            <trivialCategory drug="f"/>
                        </treatmentDefinition>
                    </relativeEffect>
                    <quantile level="0.025" value="-1.202319143299975"/>
                    <quantile level="0.5" value="0.15718408189015337"/>
                    <quantile level="0.975" value="1.4047894937935117"/>
                </summary>
                <summary psrf="1.0149716019707047">
                    <relativeEffect whichEvidence="DIRECT">
                        <treatmentDefinition>
                            <trivialCategory drug="g"/>
                        </treatmentDefinition>
                        <treatmentDefinition>
                            <trivialCategory drug="h"/>
                        </treatmentDefinition>
                    </relativeEffect>
                    <quantile level="0.025" value="-1.635203441581767"/>
                    <quantile level="0.5" value="0.20995954345658205"/>
                    <quantile level="0.975" value="2.368982387376194"/>
                </summary>
                <summary psrf="1.0164695093138751">
                    <relativeEffect whichEvidence="INDIRECT">
                        <treatmentDefinition>
                            <trivialCategory drug="g"/>
                        </treatmentDefinition>
                        <treatmentDefinition>
                            <trivialCategory drug="h"/>
                        </treatmentDefinition>
                    </relativeEffect>
                    <quantile level="0.025" value="-0.4933648989215931"/>
                    <quantile level="0.5" value="0.9774299919186155"/>
                    <quantile level="0.975" value="2.2642906719526996"/>
                </summary>
                <summary psrf="1.152062009203347">
                    <variance name="var.d"/>
                    <quantile level="0.025" value="0.006738693880951193"/>
                    <quantile level="0.5" value="0.48859444696931476"/>
                    <quantile level="0.975" value="1.3299635908299063"/>
                </summary>
            </nodeSplitResults>
        </networkMetaAnalysis>
        <networkMetaAnalysis name="Case fatality rate">
            <indication name="Case fatality rate and Adverse reaction"/>
            <endpoint name="Case fatality rate"/>
            <alternative>
                <treatmentDefinition>
                    <trivialCategory drug="a"/>
                </treatmentDefinition>
                <arms>
                    <arm name="a" study="1"/>
                    <arm name="a" study="2"/>
                </arms>
            </alternative>
            <alternative>
                <treatmentDefinition>
                    <trivialCategory drug="b"/>
                </treatmentDefinition>
                <arms>
                    <arm name="b" study="1"/>
                    <arm name="b" study="11"/>
                    <arm name="b" study="12"/>
                    <arm name="b" study="4"/>
                    <arm name="b" study="7"/>
                </arms>
            </alternative>
            <alternative>
                <treatmentDefinition>
                    <trivialCategory drug="c"/>
                </treatmentDefinition>
                <arms>
                    <arm name="c" study="11"/>
                    <arm name="c" study="13"/>
                    <arm name="c" study="14"/>
                    <arm name="c" study="15"/>
                    <arm name="c" study="16"/>
                    <arm name="c" study="17"/>
                    <arm name="c" study="18"/>
                    <arm name="c" study="19"/>
                    <arm name="c" study="2"/>
                </arms>
            </alternative>
            <alternative>
                <treatmentDefinition>
                    <trivialCategory drug="d"/>
                </treatmentDefinition>
                <arms>
                    <arm name="d" study="10"/>
                    <arm name="d" study="5"/>
                    <arm name="d" study="6"/>
                    <arm name="d" study="9"/>
                </arms>
            </alternative>
            <alternative>
                <treatmentDefinition>
                    <trivialCategory drug="e"/>
                </treatmentDefinition>
                <arms>
                    <arm name="e" study="20"/>
                    <arm name="e" study="3"/>
                </arms>
            </alternative>
            <alternative>
                <treatmentDefinition>
                    <trivialCategory drug="f"/>
                </treatmentDefinition>
                <arms>
                    <arm name="f" study="13"/>
                    <arm name="f" study="14"/>
                    <arm name="f" study="15"/>
                    <arm name="f" study="16"/>
                    <arm name="f" study="17"/>
                    <arm name="f" study="18"/>
                    <arm name="f" study="19"/>
                    <arm name="f" study="20"/>
                    <arm name="f" study="3"/>
                    <arm name="f" study="8"/>
                </arms>
            </alternative>
            <alternative>
                <treatmentDefinition>
                    <trivialCategory drug="g"/>
                </treatmentDefinition>
                <arms>
                    <arm name="g" study="4"/>
                    <arm name="g" study="5"/>
                    <arm name="g" study="6"/>
                </arms>
            </alternative>
            <alternative>
                <treatmentDefinition>
                    <trivialCategory drug="h"/>
                </treatmentDefinition>
                <arms>
                    <arm name="h" study="10"/>
                    <arm name="h" study="12"/>
                    <arm name="h" study="7"/>
                    <arm name="h" study="8"/>
                    <arm name="h" study="9"/>
                </arms>
            </alternative>
            <consistencyResults>
                <mcmcSettings tuningIterations="20000" simulationIterations="50000" inferenceIterations="10000" thinningInterval="10" numberOfChains="4" varianceScalingFactor="2.5"/>
                <rankProbabilitySummary>0.0478 0.3253 0.1317 0.0995 0.3914 0.0 0.0043 0.0 0.063 0.2461 0.3333 0.1038 0.2291 0.0031 0.017 0.0046 0.1267 0.227 0.2799 0.1175 0.1381 0.0502 0.0477 0.0129 0.2184 0.1234 0.15 0.1245 0.1097 0.1537 0.0644 0.0559 0.1902 0.0597 0.0644 0.138 0.0574 0.2698 0.0993 0.1212 0.1435 0.0146 0.0264 0.2191 0.041 0.1888 0.1333 0.2333 0.1161 0.0038 0.0141 0.1759 0.0254 0.1612 0.1934 0.3101 0.0943 1.0E-4 2.0E-4 0.0217 0.0079 0.1732 0.4406 0.262</rankProbabilitySummary>
                <relativeEffectsSummary>
                    <means>0.7087135659722807 0.5555932372668826 -0.03517408129351043 0.7457114467969901 -0.2413821549001407 -0.6789000032344352 -0.5647334514541319</means>
                    <covariance>0.5426478589879468 0.22803509884789458 0.47754635028614334 0.26508503136207373 0.23563237828142286 0.5223916152206157 0.4788814840583918 0.3707752783741199 0.2636136998137934 0.3575535159773999 0.37345080983833867 0.2648843288036334 0.24544298382798418 1.0621335727420027 0.266332095189916 0.27940723739684753 0.993353401355098 0.5775379604555073 0.6951304861718894 0.40650108807783103 0.2632846014231752 0.2713715541896711 0.429100467590155 0.27584825404631724 0.26305943139705146 1.1618849072953312 0.5951625078333691 0.6068282753762542</covariance>
                </relativeEffectsSummary>
                <relativeEffectsQuantileSummary>
                    <relativeEffectQuantileSummary>
                        <relativeEffect whichEvidence="ALL">
                            <treatmentDefinition>
<trivialCategory drug="a"/>
                            </treatmentDefinition>
                            <treatmentDefinition>
<trivialCategory drug="b"/>
                            </treatmentDefinition>
                        </relativeEffect>
                        <quantile level="0.025" value="-0.6552268092614946"/>
                        <quantile level="0.5" value="0.6809207456331655"/>
                        <quantile level="0.975" value="2.3860230877100075"/>
                    </relativeEffectQuantileSummary>
                    <relativeEffectQuantileSummary>
                        <relativeEffect whichEvidence="ALL">
                            <treatmentDefinition>
<trivialCategory drug="a"/>
                            </treatmentDefinition>
                            <treatmentDefinition>
<trivialCategory drug="c"/>
                            </treatmentDefinition>
                        </relativeEffect>
                        <quantile level="0.025" value="-0.5915101683333194"/>
                        <quantile level="0.5" value="0.5246604150237174"/>
                        <quantile level="0.975" value="1.8007475457831117"/>
                    </relativeEffectQuantileSummary>
                    <relativeEffectQuantileSummary>
                        <relativeEffect whichEvidence="ALL">
                            <treatmentDefinition>
<trivialCategory drug="a"/>
                            </treatmentDefinition>
                            <treatmentDefinition>
<trivialCategory drug="d"/>
                            </treatmentDefinition>
                        </relativeEffect>
                        <quantile level="0.025" value="-2.086952775380219"/>
                        <quantile level="0.5" value="-0.03313943797978314"/>
                        <quantile level="0.975" value="1.9920349623584244"/>
                    </relativeEffectQuantileSummary>
                    <relativeEffectQuantileSummary>
                        <relativeEffect whichEvidence="ALL">
                            <treatmentDefinition>
<trivialCategory drug="a"/>
                            </treatmentDefinition>
                            <treatmentDefinition>
<trivialCategory drug="e"/>
                            </treatmentDefinition>
                        </relativeEffect>
                        <quantile level="0.025" value="-0.8398214228104967"/>
                        <quantile level="0.5" value="0.7419665398835963"/>
                        <quantile level="0.975" value="2.3963485735451493"/>
                    </relativeEffectQuantileSummary>
                    <relativeEffectQuantileSummary>
                        <relativeEffect whichEvidence="ALL">
                            <treatmentDefinition>
<trivialCategory drug="a"/>
                            </treatmentDefinition>
                            <treatmentDefinition>
<trivialCategory drug="f"/>
                            </treatmentDefinition>
                        </relativeEffect>
                        <quantile level="0.025" value="-1.454629240701941"/>
                        <quantile level="0.5" value="-0.26337476852520214"/>
                        <quantile level="0.975" value="1.0836219108659066"/>
                    </relativeEffectQuantileSummary>
                    <relativeEffectQuantileSummary>
                        <relativeEffect whichEvidence="ALL">
                            <treatmentDefinition>
<trivialCategory drug="a"/>
                            </treatmentDefinition>
                            <treatmentDefinition>
<trivialCategory drug="g"/>
                            </treatmentDefinition>
                        </relativeEffect>
                        <quantile level="0.025" value="-2.869224923842542"/>
                        <quantile level="0.5" value="-0.6309410321448502"/>
                        <quantile level="0.975" value="1.357086732687709"/>
                    </relativeEffectQuantileSummary>
                    <relativeEffectQuantileSummary>
                        <relativeEffect whichEvidence="ALL">
                            <treatmentDefinition>
<trivialCategory drug="a"/>
                            </treatmentDefinition>
                            <treatmentDefinition>
<trivialCategory drug="h"/>
                            </treatmentDefinition>
                        </relativeEffect>
                        <quantile level="0.025" value="-2.090482115927615"/>
                        <quantile level="0.5" value="-0.5684303702288735"/>
                        <quantile level="0.975" value="0.9719008687325706"/>
                    </relativeEffectQuantileSummary>
                    <relativeEffectQuantileSummary>
                        <relativeEffect whichEvidence="ALL">
                            <treatmentDefinition>
<trivialCategory drug="b"/>
                            </treatmentDefinition>
                            <treatmentDefinition>
<trivialCategory drug="a"/>
                            </treatmentDefinition>
                        </relativeEffect>
                        <quantile level="0.025" value="-2.3860230877100066"/>
                        <quantile level="0.5" value="-0.6809207456331655"/>
                        <quantile level="0.975" value="0.6552268092614947"/>
                    </relativeEffectQuantileSummary>
                    <relativeEffectQuantileSummary>
                        <relativeEffect whichEvidence="ALL">
                            <treatmentDefinition>
<trivialCategory drug="b"/>
                            </treatmentDefinition>
                            <treatmentDefinition>
<trivialCategory drug="c"/>
                            </treatmentDefinition>
                        </relativeEffect>
                        <quantile level="0.025" value="-1.5144953602910154"/>
                        <quantile level="0.5" value="-0.1096049845467841"/>
                        <quantile level="0.975" value="1.1294052331847748"/>
                    </relativeEffectQuantileSummary>
                    <relativeEffectQuantileSummary>
                        <relativeEffect whichEvidence="ALL">
                            <treatmentDefinition>
<trivialCategory drug="b"/>
                            </treatmentDefinition>
                            <treatmentDefinition>
<trivialCategory drug="d"/>
                            </treatmentDefinition>
                        </relativeEffect>
                        <quantile level="0.025" value="-2.4858685221255254"/>
                        <quantile level="0.5" value="-0.7447044330548135"/>
                        <quantile level="0.975" value="0.8015515713134681"/>
                    </relativeEffectQuantileSummary>
                    <relativeEffectQuantileSummary>
                        <relativeEffect whichEvidence="ALL">
                            <treatmentDefinition>
<trivialCategory drug="b"/>
                            </treatmentDefinition>
                            <treatmentDefinition>
<trivialCategory drug="e"/>
                            </treatmentDefinition>
                        </relativeEffect>
                        <quantile level="0.025" value="-1.5574973102262695"/>
                        <quantile level="0.5" value="0.04394366197609495"/>
                        <quantile level="0.975" value="1.6606172190460755"/>
                    </relativeEffectQuantileSummary>
                    <relativeEffectQuantileSummary>
                        <relativeEffect whichEvidence="ALL">
                            <treatmentDefinition>
<trivialCategory drug="b"/>
                            </treatmentDefinition>
                            <treatmentDefinition>
<trivialCategory drug="f"/>
                            </treatmentDefinition>
                        </relativeEffect>
                        <quantile level="0.025" value="-2.426670880471302"/>
                        <quantile level="0.5" value="-0.9007261108329945"/>
                        <quantile level="0.975" value="0.42129564767290195"/>
                    </relativeEffectQuantileSummary>
                    <relativeEffectQuantileSummary>
                        <relativeEffect whichEvidence="ALL">
                            <treatmentDefinition>
<trivialCategory drug="b"/>
                            </treatmentDefinition>
                            <treatmentDefinition>
<trivialCategory drug="g"/>
                            </treatmentDefinition>
                        </relativeEffect>
                        <quantile level="0.025" value="-3.0946762221357953"/>
                        <quantile level="0.5" value="-1.3742197478173273"/>
                        <quantile level="0.975" value="0.16294400976247342"/>
                    </relativeEffectQuantileSummary>
                    <relativeEffectQuantileSummary>
                        <relativeEffect whichEvidence="ALL">
                            <treatmentDefinition>
<trivialCategory drug="b"/>
                            </treatmentDefinition>
                            <treatmentDefinition>
<trivialCategory drug="h"/>
                            </treatmentDefinition>
                        </relativeEffect>
                        <quantile level="0.025" value="-2.143846941370276"/>
                        <quantile level="0.5" value="-1.2683652774666538"/>
                        <quantile level="0.975" value="-0.3902549169521379"/>
                    </relativeEffectQuantileSummary>
                    <relativeEffectQuantileSummary>
                        <relativeEffect whichEvidence="ALL">
                            <treatmentDefinition>
<trivialCategory drug="c"/>
                            </treatmentDefinition>
                            <treatmentDefinition>
<trivialCategory drug="a"/>
                            </treatmentDefinition>
                        </relativeEffect>
                        <quantile level="0.025" value="-1.8007475457831101"/>
                        <quantile level="0.5" value="-0.5246604150237174"/>
                        <quantile level="0.975" value="0.5915101683333204"/>
                    </relativeEffectQuantileSummary>
                    <relativeEffectQuantileSummary>
                        <relativeEffect whichEvidence="ALL">
                            <treatmentDefinition>
<trivialCategory drug="c"/>
                            </treatmentDefinition>
                            <treatmentDefinition>
<trivialCategory drug="b"/>
                            </treatmentDefinition>
                        </relativeEffect>
                        <quantile level="0.025" value="-1.1294052331847748"/>
                        <quantile level="0.5" value="0.1096049845467841"/>
                        <quantile level="0.975" value="1.5144953602910156"/>
                    </relativeEffectQuantileSummary>
                    <relativeEffectQuantileSummary>
                        <relativeEffect whichEvidence="ALL">
                            <treatmentDefinition>
<trivialCategory drug="c"/>
                            </treatmentDefinition>
                            <treatmentDefinition>
<trivialCategory drug="d"/>
                            </treatmentDefinition>
                        </relativeEffect>
                        <quantile level="0.025" value="-2.4053693747246476"/>
                        <quantile level="0.5" value="-0.6442055653841208"/>
                        <quantile level="0.975" value="1.3515478653529942"/>
                    </relativeEffectQuantileSummary>
                    <relativeEffectQuantileSummary>
                        <relativeEffect whichEvidence="ALL">
                            <treatmentDefinition>
<trivialCategory drug="c"/>
                            </treatmentDefinition>
                            <treatmentDefinition>
<trivialCategory drug="e"/>
                            </treatmentDefinition>
                        </relativeEffect>
                        <quantile level="0.025" value="-0.9332681618817367"/>
                        <quantile level="0.5" value="0.19559758146739903"/>
                        <quantile level="0.975" value="1.4432825116920984"/>
                    </relativeEffectQuantileSummary>
                    <relativeEffectQuantileSummary>
                        <relativeEffect whichEvidence="ALL">
                            <treatmentDefinition>
<trivialCategory drug="c"/>
                            </treatmentDefinition>
                            <treatmentDefinition>
<trivialCategory drug="f"/>
                            </treatmentDefinition>
                        </relativeEffect>
                        <quantile level="0.025" value="-1.2457354628263706"/>
                        <quantile level="0.5" value="-0.7886217900523023"/>
                        <quantile level="0.975" value="-0.34812320612833875"/>
                    </relativeEffectQuantileSummary>
                    <relativeEffectQuantileSummary>
                        <relativeEffect whichEvidence="ALL">
                            <treatmentDefinition>
<trivialCategory drug="c"/>
                            </treatmentDefinition>
                            <treatmentDefinition>
<trivialCategory drug="g"/>
                            </treatmentDefinition>
                        </relativeEffect>
                        <quantile level="0.025" value="-3.1573638711976666"/>
                        <quantile level="0.5" value="-1.2510466917089351"/>
                        <quantile level="0.975" value="0.6419353912527644"/>
                    </relativeEffectQuantileSummary>
                    <relativeEffectQuantileSummary>
                        <relativeEffect whichEvidence="ALL">
                            <treatmentDefinition>
<trivialCategory drug="c"/>
                            </treatmentDefinition>
                            <treatmentDefinition>
<trivialCategory drug="h"/>
                            </treatmentDefinition>
                        </relativeEffect>
                        <quantile level="0.025" value="-2.5140738490450465"/>
                        <quantile level="0.5" value="-1.1377862161405448"/>
                        <quantile level="0.975" value="0.33866158739121416"/>
                    </relativeEffectQuantileSummary>
                    <relativeEffectQuantileSummary>
                        <relativeEffect whichEvidence="ALL">
                            <treatmentDefinition>
<trivialCategory drug="d"/>
                            </treatmentDefinition>
                            <treatmentDefinition>
<trivialCategory drug="a"/>
                            </treatmentDefinition>
                        </relativeEffect>
                        <quantile level="0.025" value="-1.9920349623584233"/>
                        <quantile level="0.5" value="0.03313943797978314"/>
                        <quantile level="0.975" value="2.086952775380219"/>
                    </relativeEffectQuantileSummary>
                    <relativeEffectQuantileSummary>
                        <relativeEffect whichEvidence="ALL">
                            <treatmentDefinition>
<trivialCategory drug="d"/>
                            </treatmentDefinition>
                            <treatmentDefinition>
<trivialCategory drug="b"/>
                            </treatmentDefinition>
                        </relativeEffect>
                        <quantile level="0.025" value="-0.8015515713134679"/>
                        <quantile level="0.5" value="0.7447044330548135"/>
                        <quantile level="0.975" value="2.4858685221255254"/>
                    </relativeEffectQuantileSummary>
                    <relativeEffectQuantileSummary>
                        <relativeEffect whichEvidence="ALL">
                            <treatmentDefinition>
<trivialCategory drug="d"/>
                            </treatmentDefinition>
                            <treatmentDefinition>
<trivialCategory drug="c"/>
                            </treatmentDefinition>
                        </relativeEffect>
                        <quantile level="0.025" value="-1.3515478653529942"/>
                        <quantile level="0.5" value="0.6442055653841208"/>
                        <quantile level="0.975" value="2.405369374724648"/>
                    </relativeEffectQuantileSummary>
                    <relativeEffectQuantileSummary>
                        <relativeEffect whichEvidence="ALL">
                            <treatmentDefinition>
<trivialCategory drug="d"/>
                            </treatmentDefinition>
                            <treatmentDefinition>
<trivialCategory drug="e"/>
                            </treatmentDefinition>
                        </relativeEffect>
                        <quantile level="0.025" value="-1.4233624544671095"/>
                        <quantile level="0.5" value="0.7834572145236891"/>
                        <quantile level="0.975" value="2.8579572497726766"/>
                    </relativeEffectQuantileSummary>
                    <relativeEffectQuantileSummary>
                        <relativeEffect whichEvidence="ALL">
                            <treatmentDefinition>
<trivialCategory drug="d"/>
                            </treatmentDefinition>
                            <treatmentDefinition>
<trivialCategory drug="f"/>
                            </treatmentDefinition>
                        </relativeEffect>
                        <quantile level="0.025" value="-2.100428368562845"/>
                        <quantile level="0.5" value="-0.13611804439277037"/>
                        <quantile level="0.975" value="1.6406173474242547"/>
                    </relativeEffectQuantileSummary>
                    <relativeEffectQuantileSummary>
                        <relativeEffect whichEvidence="ALL">
                            <treatmentDefinition>
<trivialCategory drug="d"/>
                            </treatmentDefinition>
                            <treatmentDefinition>
<trivialCategory drug="g"/>
                            </treatmentDefinition>
                        </relativeEffect>
                        <quantile level="0.025" value="-1.646973620389251"/>
                        <quantile level="0.5" value="-0.6240756102850817"/>
                        <quantile level="0.975" value="0.27214727022423457"/>
                    </relativeEffectQuantileSummary>
                    <relativeEffectQuantileSummary>
                        <relativeEffect whichEvidence="ALL">
                            <treatmentDefinition>
<trivialCategory drug="d"/>
                            </treatmentDefinition>
                            <treatmentDefinition>
<trivialCategory drug="h"/>
                            </treatmentDefinition>
                        </relativeEffect>
                        <quantile level="0.025" value="-2.0300746312767015"/>
                        <quantile level="0.5" value="-0.5085169210915979"/>
                        <quantile level="0.975" value="0.8209484214085112"/>
                    </relativeEffectQuantileSummary>
                    <relativeEffectQuantileSummary>
                        <relativeEffect whichEvidence="ALL">
                            <treatmentDefinition>
<trivialCategory drug="e"/>
                            </treatmentDefinition>
                            <treatmentDefinition>
<trivialCategory drug="a"/>
                            </treatmentDefinition>
                        </relativeEffect>
                        <quantile level="0.025" value="-2.3963485735451493"/>
                        <quantile level="0.5" value="-0.7419665398835963"/>
                        <quantile level="0.975" value="0.839821422810497"/>
                    </relativeEffectQuantileSummary>
                    <relativeEffectQuantileSummary>
                        <relativeEffect whichEvidence="ALL">
                            <treatmentDefinition>
<trivialCategory drug="e"/>
                            </treatmentDefinition>
                            <treatmentDefinition>
<trivialCategory drug="b"/>
                            </treatmentDefinition>
                        </relativeEffect>
                        <quantile level="0.025" value="-1.6606172190460755"/>
                        <quantile level="0.5" value="-0.04394366197609495"/>
                        <quantile level="0.975" value="1.5574973102262695"/>
                    </relativeEffectQuantileSummary>
                    <relativeEffectQuantileSummary>
                        <relativeEffect whichEvidence="ALL">
                            <treatmentDefinition>
<trivialCategory drug="e"/>
                            </treatmentDefinition>
                            <treatmentDefinition>
<trivialCategory drug="c"/>
                            </treatmentDefinition>
                        </relativeEffect>
                        <quantile level="0.025" value="-1.4432825116920984"/>
                        <quantile level="0.5" value="-0.19559758146739903"/>
                        <quantile level="0.975" value="0.9332681618817368"/>
                    </relativeEffectQuantileSummary>
                    <relativeEffectQuantileSummary>
                        <relativeEffect whichEvidence="ALL">
                            <treatmentDefinition>
<trivialCategory drug="e"/>
                            </treatmentDefinition>
                            <treatmentDefinition>
<trivialCategory drug="d"/>
                            </treatmentDefinition>
                        </relativeEffect>
                        <quantile level="0.025" value="-2.8579572497726757"/>
                        <quantile level="0.5" value="-0.7834572145236891"/>
                        <quantile level="0.975" value="1.4233624544671097"/>
                    </relativeEffectQuantileSummary>
                    <relativeEffectQuantileSummary>
                        <relativeEffect whichEvidence="ALL">
                            <treatmentDefinition>
<trivialCategory drug="e"/>
                            </treatmentDefinition>
                            <treatmentDefinition>
<trivialCategory drug="f"/>
                            </treatmentDefinition>
                        </relativeEffect>
                        <quantile level="0.025" value="-2.131660317717287"/>
                        <quantile level="0.5" value="-0.9875219797768855"/>
                        <quantile level="0.975" value="0.07636382553305572"/>
                    </relativeEffectQuantileSummary>
                    <relativeEffectQuantileSummary>
                        <relativeEffect whichEvidence="ALL">
                            <treatmentDefinition>
<trivialCategory drug="e"/>
                            </treatmentDefinition>
                            <treatmentDefinition>
<trivialCategory drug="g"/>
                            </treatmentDefinition>
                        </relativeEffect>
                        <quantile level="0.025" value="-3.599879330328808"/>
                        <quantile level="0.5" value="-1.3408623273720923"/>
                        <quantile level="0.975" value="0.8127955750119084"/>
                    </relativeEffectQuantileSummary>
                    <relativeEffectQuantileSummary>
                        <relativeEffect whichEvidence="ALL">
                            <treatmentDefinition>
<trivialCategory drug="e"/>
                            </treatmentDefinition>
                            <treatmentDefinition>
<trivialCategory drug="h"/>
                            </treatmentDefinition>
                        </relativeEffect>
                        <quantile level="0.025" value="-2.9251861508493735"/>
                        <quantile level="0.5" value="-1.319160000155837"/>
                        <quantile level="0.975" value="0.3858691422513039"/>
                    </relativeEffectQuantileSummary>
                    <relativeEffectQuantileSummary>
                        <relativeEffect whichEvidence="ALL">
                            <treatmentDefinition>
<trivialCategory drug="f"/>
                            </treatmentDefinition>
                            <treatmentDefinition>
<trivialCategory drug="a"/>
                            </treatmentDefinition>
                        </relativeEffect>
                        <quantile level="0.025" value="-1.0836219108659064"/>
                        <quantile level="0.5" value="0.26337476852520214"/>
                        <quantile level="0.975" value="1.454629240701942"/>
                    </relativeEffectQuantileSummary>
                    <relativeEffectQuantileSummary>
                        <relativeEffect whichEvidence="ALL">
                            <treatmentDefinition>
<trivialCategory drug="f"/>
                            </treatmentDefinition>
                            <treatmentDefinition>
<trivialCategory drug="b"/>
                            </treatmentDefinition>
                        </relativeEffect>
                        <quantile level="0.025" value="-0.42129564767290195"/>
                        <quantile level="0.5" value="0.9007261108329945"/>
                        <quantile level="0.975" value="2.426670880471302"/>
                    </relativeEffectQuantileSummary>
                    <relativeEffectQuantileSummary>
                        <relativeEffect whichEvidence="ALL">
                            <treatmentDefinition>
<trivialCategory drug="f"/>
                            </treatmentDefinition>
                            <treatmentDefinition>
<trivialCategory drug="c"/>
                            </treatmentDefinition>
                        </relativeEffect>
                        <quantile level="0.025" value="0.3481232061283389"/>
                        <quantile level="0.5" value="0.7886217900523023"/>
                        <quantile level="0.975" value="1.2457354628263708"/>
                    </relativeEffectQuantileSummary>
                    <relativeEffectQuantileSummary>
                        <relativeEffect whichEvidence="ALL">
                            <treatmentDefinition>
<trivialCategory drug="f"/>
                            </treatmentDefinition>
                            <treatmentDefinition>
<trivialCategory drug="d"/>
                            </treatmentDefinition>
                        </relativeEffect>
                        <quantile level="0.025" value="-1.6406173474242547"/>
                        <quantile level="0.5" value="0.13611804439277037"/>
                        <quantile level="0.975" value="2.1004283685628455"/>
                    </relativeEffectQuantileSummary>
                    <relativeEffectQuantileSummary>
                        <relativeEffect whichEvidence="ALL">
                            <treatmentDefinition>
<trivialCategory drug="f"/>
                            </treatmentDefinition>
                            <treatmentDefinition>
<trivialCategory drug="e"/>
                            </treatmentDefinition>
                        </relativeEffect>
                        <quantile level="0.025" value="-0.07636382553305521"/>
                        <quantile level="0.5" value="0.9875219797768855"/>
                        <quantile level="0.975" value="2.1316603177172873"/>
                    </relativeEffectQuantileSummary>
                    <relativeEffectQuantileSummary>
                        <relativeEffect whichEvidence="ALL">
                            <treatmentDefinition>
<trivialCategory drug="f"/>
                            </treatmentDefinition>
                            <treatmentDefinition>
<trivialCategory drug="g"/>
                            </treatmentDefinition>
                        </relativeEffect>
                        <quantile level="0.025" value="-2.3853871078066153"/>
                        <quantile level="0.5" value="-0.46282105433064546"/>
                        <quantile level="0.975" value="1.4758065664699649"/>
                    </relativeEffectQuantileSummary>
                    <relativeEffectQuantileSummary>
                        <relativeEffect whichEvidence="ALL">
                            <treatmentDefinition>
<trivialCategory drug="f"/>
                            </treatmentDefinition>
                            <treatmentDefinition>
<trivialCategory drug="h"/>
                            </treatmentDefinition>
                        </relativeEffect>
                        <quantile level="0.025" value="-1.733570669513985"/>
                        <quantile level="0.5" value="-0.3480978984662243"/>
                        <quantile level="0.975" value="1.1129485086523838"/>
                    </relativeEffectQuantileSummary>
                    <relativeEffectQuantileSummary>
                        <relativeEffect whichEvidence="ALL">
                            <treatmentDefinition>
<trivialCategory drug="g"/>
                            </treatmentDefinition>
                            <treatmentDefinition>
<trivialCategory drug="a"/>
                            </treatmentDefinition>
                        </relativeEffect>
                        <quantile level="0.025" value="-1.3570867326877087"/>
                        <quantile level="0.5" value="0.6309410321448502"/>
                        <quantile level="0.975" value="2.869224923842542"/>
                    </relativeEffectQuantileSummary>
                    <relativeEffectQuantileSummary>
                        <relativeEffect whichEvidence="ALL">
                            <treatmentDefinition>
<trivialCategory drug="g"/>
                            </treatmentDefinition>
                            <treatmentDefinition>
<trivialCategory drug="b"/>
                            </treatmentDefinition>
                        </relativeEffect>
                        <quantile level="0.025" value="-0.16294400976247259"/>
                        <quantile level="0.5" value="1.3742197478173273"/>
                        <quantile level="0.975" value="3.0946762221357957"/>
                    </relativeEffectQuantileSummary>
                    <relativeEffectQuantileSummary>
                        <relativeEffect whichEvidence="ALL">
                            <treatmentDefinition>
<trivialCategory drug="g"/>
                            </treatmentDefinition>
                            <treatmentDefinition>
<trivialCategory drug="c"/>
                            </treatmentDefinition>
                        </relativeEffect>
                        <quantile level="0.025" value="-0.6419353912527643"/>
                        <quantile level="0.5" value="1.2510466917089351"/>
                        <quantile level="0.975" value="3.1573638711976675"/>
                    </relativeEffectQuantileSummary>
                    <relativeEffectQuantileSummary>
                        <relativeEffect whichEvidence="ALL">
                            <treatmentDefinition>
<trivialCategory drug="g"/>
                            </treatmentDefinition>
                            <treatmentDefinition>
<trivialCategory drug="d"/>
                            </treatmentDefinition>
                        </relativeEffect>
                        <quantile level="0.025" value="-0.27214727022423435"/>
                        <quantile level="0.5" value="0.6240756102850817"/>
                        <quantile level="0.975" value="1.6469736203892513"/>
                    </relativeEffectQuantileSummary>
                    <relativeEffectQuantileSummary>
                        <relativeEffect whichEvidence="ALL">
                            <treatmentDefinition>
<trivialCategory drug="g"/>
                            </treatmentDefinition>
                            <treatmentDefinition>
<trivialCategory drug="e"/>
                            </treatmentDefinition>
                        </relativeEffect>
                        <quantile level="0.025" value="-0.8127955750119078"/>
                        <quantile level="0.5" value="1.3408623273720923"/>
                        <quantile level="0.975" value="3.5998793303288092"/>
                    </relativeEffectQuantileSummary>
                    <relativeEffectQuantileSummary>
                        <relativeEffect whichEvidence="ALL">
                            <treatmentDefinition>
<trivialCategory drug="g"/>
                            </treatmentDefinition>
                            <treatmentDefinition>
<trivialCategory drug="f"/>
                            </treatmentDefinition>
                        </relativeEffect>
                        <quantile level="0.025" value="-1.4758065664699647"/>
                        <quantile level="0.5" value="0.46282105433064546"/>
                        <quantile level="0.975" value="2.3853871078066162"/>
                    </relativeEffectQuantileSummary>
                    <relativeEffectQuantileSummary>
                        <relativeEffect whichEvidence="ALL">
                            <treatmentDefinition>
<trivialCategory drug="g"/>
                            </treatmentDefinition>
                            <treatmentDefinition>
<trivialCategory drug="h"/>
                            </treatmentDefinition>
                        </relativeEffect>
                        <quantile level="0.025" value="-1.367247083154471"/>
                        <quantile level="0.5" value="0.10394366428933899"/>
                        <quantile level="0.975" value="1.6258705299441918"/>
                    </relativeEffectQuantileSummary>
                    <relativeEffectQuantileSummary>
                        <relativeEffect whichEvidence="ALL">
                            <treatmentDefinition>
<trivialCategory drug="h"/>
                            </treatmentDefinition>
                            <treatmentDefinition>
<trivialCategory drug="a"/>
                            </treatmentDefinition>
                        </relativeEffect>
                        <quantile level="0.025" value="-0.9719008687325703"/>
                        <quantile level="0.5" value="0.5684303702288735"/>
                        <quantile level="0.975" value="2.090482115927617"/>
                    </relativeEffectQuantileSummary>
                    <relativeEffectQuantileSummary>
                        <relativeEffect whichEvidence="ALL">
                            <treatmentDefinition>
<trivialCategory drug="h"/>
                            </treatmentDefinition>
                            <treatmentDefinition>
<trivialCategory drug="b"/>
                            </treatmentDefinition>
                        </relativeEffect>
                        <quantile level="0.025" value="0.39025491695213793"/>
                        <quantile level="0.5" value="1.2683652774666538"/>
                        <quantile level="0.975" value="2.1438469413702763"/>
                    </relativeEffectQuantileSummary>
                    <relativeEffectQuantileSummary>
                        <relativeEffect whichEvidence="ALL">
                            <treatmentDefinition>
<trivialCategory drug="h"/>
                            </treatmentDefinition>
                            <treatmentDefinition>
<trivialCategory drug="c"/>
                            </treatmentDefinition>
                        </relativeEffect>
                        <quantile level="0.025" value="-0.3386615873912134"/>
                        <quantile level="0.5" value="1.1377862161405448"/>
                        <quantile level="0.975" value="2.5140738490450465"/>
                    </relativeEffectQuantileSummary>
                    <relativeEffectQuantileSummary>
                        <relativeEffect whichEvidence="ALL">
                            <treatmentDefinition>
<trivialCategory drug="h"/>
                            </treatmentDefinition>
                            <treatmentDefinition>
<trivialCategory drug="d"/>
                            </treatmentDefinition>
                        </relativeEffect>
                        <quantile level="0.025" value="-0.8209484214085108"/>
                        <quantile level="0.5" value="0.5085169210915979"/>
                        <quantile level="0.975" value="2.0300746312767024"/>
                    </relativeEffectQuantileSummary>
                    <relativeEffectQuantileSummary>
                        <relativeEffect whichEvidence="ALL">
                            <treatmentDefinition>
<trivialCategory drug="h"/>
                            </treatmentDefinition>
                            <treatmentDefinition>
<trivialCategory drug="e"/>
                            </treatmentDefinition>
                        </relativeEffect>
                        <quantile level="0.025" value="-0.3858691422513039"/>
                        <quantile level="0.5" value="1.319160000155837"/>
                        <quantile level="0.975" value="2.925186150849374"/>
                    </relativeEffectQuantileSummary>
                    <relativeEffectQuantileSummary>
                        <relativeEffect whichEvidence="ALL">
                            <treatmentDefinition>
<trivialCategory drug="h"/>
                            </treatmentDefinition>
                            <treatmentDefinition>
<trivialCategory drug="f"/>
                            </treatmentDefinition>
                        </relativeEffect>
                        <quantile level="0.025" value="-1.1129485086523836"/>
                        <quantile level="0.5" value="0.3480978984662243"/>
                        <quantile level="0.975" value="1.733570669513985"/>
                    </relativeEffectQuantileSummary>
                    <relativeEffectQuantileSummary>
                        <relativeEffect whichEvidence="ALL">
                            <treatmentDefinition>
<trivialCategory drug="h"/>
                            </treatmentDefinition>
                            <treatmentDefinition>
<trivialCategory drug="g"/>
                            </treatmentDefinition>
                        </relativeEffect>
                        <quantile level="0.025" value="-1.6258705299441913"/>
                        <quantile level="0.5" value="-0.10394366428933899"/>
                        <quantile level="0.975" value="1.367247083154471"/>
                    </relativeEffectQuantileSummary>
                </relativeEffectsQuantileSummary>
                <summary psrf="1.014598555882392">
                    <relativeEffect whichEvidence="ALL">
                        <treatmentDefinition>
                            <trivialCategory drug="b"/>
                        </treatmentDefinition>
                        <treatmentDefinition>
                            <trivialCategory drug="a"/>
                        </treatmentDefinition>
                    </relativeEffect>
                    <quantile level="0.025" value="-2.3860230877100066"/>
                    <quantile level="0.5" value="-0.6809207456331655"/>
                    <quantile level="0.975" value="0.6552268092614947"/>
                </summary>
                <summary psrf="1.0090296506475254">
                    <relativeEffect whichEvidence="ALL">
                        <treatmentDefinition>
                            <trivialCategory drug="b"/>
                        </treatmentDefinition>
                        <treatmentDefinition>
                            <trivialCategory drug="c"/>
                        </treatmentDefinition>
                    </relativeEffect>
                    <quantile level="0.025" value="-1.5144953602910154"/>
                    <quantile level="0.5" value="-0.1096049845467841"/>
                    <quantile level="0.975" value="1.1294052331847748"/>
                </summary>
                <summary psrf="1.042906287792963">
                    <relativeEffect whichEvidence="ALL">
                        <treatmentDefinition>
                            <trivialCategory drug="b"/>
                        </treatmentDefinition>
                        <treatmentDefinition>
                            <trivialCategory drug="g"/>
                        </treatmentDefinition>
                    </relativeEffect>
                    <quantile level="0.025" value="-3.0946762221357953"/>
                    <quantile level="0.5" value="-1.3742197478173273"/>
                    <quantile level="0.975" value="0.16294400976247342"/>
                </summary>
                <summary psrf="1.0096873366541421">
                    <relativeEffect whichEvidence="ALL">
                        <treatmentDefinition>
                            <trivialCategory drug="f"/>
                        </treatmentDefinition>
                        <treatmentDefinition>
                            <trivialCategory drug="e"/>
                        </treatmentDefinition>
                    </relativeEffect>
                    <quantile level="0.025" value="-0.07636382553305521"/>
                    <quantile level="0.5" value="0.9875219797768855"/>
                    <quantile level="0.975" value="2.1316603177172873"/>
                </summary>
                <summary psrf="1.0046051818378174">
                    <relativeEffect whichEvidence="ALL">
                        <treatmentDefinition>
                            <trivialCategory drug="h"/>
                        </treatmentDefinition>
                        <treatmentDefinition>
                            <trivialCategory drug="b"/>
                        </treatmentDefinition>
                    </relativeEffect>
                    <quantile level="0.025" value="0.39025491695213793"/>
                    <quantile level="0.5" value="1.2683652774666538"/>
                    <quantile level="0.975" value="2.1438469413702763"/>
                </summary>
                <summary psrf="1.037392448260689">
                    <relativeEffect whichEvidence="ALL">
                        <treatmentDefinition>
                            <trivialCategory drug="h"/>
                        </treatmentDefinition>
                        <treatmentDefinition>
                            <trivialCategory drug="d"/>
                        </treatmentDefinition>
                    </relativeEffect>
                    <quantile level="0.025" value="-0.8209484214085108"/>
                    <quantile level="0.5" value="0.5085169210915979"/>
                    <quantile level="0.975" value="2.0300746312767024"/>
                </summary>
                <summary psrf="1.0126221299748994">
                    <relativeEffect whichEvidence="ALL">
                        <treatmentDefinition>
                            <trivialCategory drug="h"/>
                        </treatmentDefinition>
                        <treatmentDefinition>
                            <trivialCategory drug="f"/>
                        </treatmentDefinition>
                    </relativeEffect>
                    <quantile level="0.025" value="-1.1129485086523836"/>
                    <quantile level="0.5" value="0.3480978984662243"/>
                    <quantile level="0.975" value="1.733570669513985"/>
                </summary>
                <summary psrf="1.0011638376793826">
                    <variance name="var.d"/>
                    <quantile level="0.025" value="0.038125410233482634"/>
                    <quantile level="0.5" value="0.22571395108928477"/>
                    <quantile level="0.975" value="0.759604794845192"/>
                </summary>
            </consistencyResults>
            <inconsistencyResults>
                <mcmcSettings tuningIterations="20000" simulationIterations="50000" inferenceIterations="10000" thinningInterval="10" numberOfChains="4" varianceScalingFactor="2.5"/>
                <relativeEffectsQuantileSummary>
                    <relativeEffectQuantileSummary>
                        <relativeEffect whichEvidence="ALL">
                            <treatmentDefinition>
<trivialCategory drug="a"/>
                            </treatmentDefinition>
                            <treatmentDefinition>
<trivialCategory drug="b"/>
                            </treatmentDefinition>
                        </relativeEffect>
                        <quantile level="0.025" value="-0.7687285125345342"/>
                        <quantile level="0.5" value="0.8246281288958028"/>
                        <quantile level="0.975" value="2.4317749020286272"/>
                    </relativeEffectQuantileSummary>
                    <relativeEffectQuantileSummary>
                        <relativeEffect whichEvidence="ALL">
                            <treatmentDefinition>
<trivialCategory drug="a"/>
                            </treatmentDefinition>
                            <treatmentDefinition>
<trivialCategory drug="c"/>
                            </treatmentDefinition>
                        </relativeEffect>
                        <quantile level="0.025" value="-0.804295602093346"/>
                        <quantile level="0.5" value="0.5259714554664799"/>
                        <quantile level="0.975" value="1.809534487593363"/>
                    </relativeEffectQuantileSummary>
                    <relativeEffectQuantileSummary>
                        <relativeEffect whichEvidence="ALL">
                            <treatmentDefinition>
<trivialCategory drug="a"/>
                            </treatmentDefinition>
                            <treatmentDefinition>
<trivialCategory drug="d"/>
                            </treatmentDefinition>
                        </relativeEffect>
                        <quantile level="0.025" value="-2.48978405302909"/>
                        <quantile level="0.5" value="-0.018373109865367165"/>
                        <quantile level="0.975" value="2.177896118506508"/>
                    </relativeEffectQuantileSummary>
                    <relativeEffectQuantileSummary>
                        <relativeEffect whichEvidence="ALL">
                            <treatmentDefinition>
<trivialCategory drug="a"/>
                            </treatmentDefinition>
                            <treatmentDefinition>
<trivialCategory drug="e"/>
                            </treatmentDefinition>
                        </relativeEffect>
                        <quantile level="0.025" value="-1.3114049964365435"/>
                        <quantile level="0.5" value="0.5413768602193803"/>
                        <quantile level="0.975" value="2.5871777214947835"/>
                    </relativeEffectQuantileSummary>
                    <relativeEffectQuantileSummary>
                        <relativeEffect whichEvidence="ALL">
                            <treatmentDefinition>
<trivialCategory drug="a"/>
                            </treatmentDefinition>
                            <treatmentDefinition>
<trivialCategory drug="f"/>
                            </treatmentDefinition>
                        </relativeEffect>
                        <quantile level="0.025" value="-1.9792862113001832"/>
                        <quantile level="0.5" value="-0.3443574544056311"/>
                        <quantile level="0.975" value="1.4075914011715844"/>
                    </relativeEffectQuantileSummary>
                    <relativeEffectQuantileSummary>
                        <relativeEffect whichEvidence="ALL">
                            <treatmentDefinition>
<trivialCategory drug="a"/>
                            </treatmentDefinition>
                            <treatmentDefinition>
<trivialCategory drug="g"/>
                            </treatmentDefinition>
                        </relativeEffect>
                        <quantile level="0.025" value="-3.074042574896292"/>
                        <quantile level="0.5" value="-0.6141099588278558"/>
                        <quantile level="0.975" value="1.6126940696417014"/>
                    </relativeEffectQuantileSummary>
                    <relativeEffectQuantileSummary>
                        <relativeEffect whichEvidence="ALL">
                            <treatmentDefinition>
<trivialCategory drug="a"/>
                            </treatmentDefinition>
                            <treatmentDefinition>
<trivialCategory drug="h"/>
                            </treatmentDefinition>
                        </relativeEffect>
                        <quantile level="0.025" value="-2.7058403088172183"/>
                        <quantile level="0.5" value="-0.7051078220679778"/>
                        <quantile level="0.975" value="1.1132683400139372"/>
                    </relativeEffectQuantileSummary>
                    <relativeEffectQuantileSummary>
                        <relativeEffect whichEvidence="ALL">
                            <treatmentDefinition>
<trivialCategory drug="b"/>
                            </treatmentDefinition>
                            <treatmentDefinition>
<trivialCategory drug="a"/>
                            </treatmentDefinition>
                        </relativeEffect>
                        <quantile level="0.025" value="-2.4317749020286272"/>
                        <quantile level="0.5" value="-0.8246281288958028"/>
                        <quantile level="0.975" value="0.7687285125345353"/>
                    </relativeEffectQuantileSummary>
                    <relativeEffectQuantileSummary>
                        <relativeEffect whichEvidence="ALL">
                            <treatmentDefinition>
<trivialCategory drug="b"/>
                            </treatmentDefinition>
                            <treatmentDefinition>
<trivialCategory drug="c"/>
                            </treatmentDefinition>
                        </relativeEffect>
                        <quantile level="0.025" value="-1.78867780347441"/>
                        <quantile level="0.5" value="-0.29821675420026617"/>
                        <quantile level="0.975" value="1.1037769152055938"/>
                    </relativeEffectQuantileSummary>
                    <relativeEffectQuantileSummary>
                        <relativeEffect whichEvidence="ALL">
                            <treatmentDefinition>
<trivialCategory drug="b"/>
                            </treatmentDefinition>
                            <treatmentDefinition>
<trivialCategory drug="d"/>
                            </treatmentDefinition>
                        </relativeEffect>
                        <quantile level="0.025" value="-2.6213246455122943"/>
                        <quantile level="0.5" value="-0.8136166212031052"/>
                        <quantile level="0.975" value="0.8232668668140865"/>
                    </relativeEffectQuantileSummary>
                    <relativeEffectQuantileSummary>
                        <relativeEffect whichEvidence="ALL">
                            <treatmentDefinition>
<trivialCategory drug="b"/>
                            </treatmentDefinition>
                            <treatmentDefinition>
<trivialCategory drug="e"/>
                            </treatmentDefinition>
                        </relativeEffect>
                        <quantile level="0.025" value="-2.097090126522332"/>
                        <quantile level="0.5" value="-0.19580077724707234"/>
                        <quantile level="0.975" value="1.7208923302063523"/>
                    </relativeEffectQuantileSummary>
                    <relativeEffectQuantileSummary>
                        <relativeEffect whichEvidence="ALL">
                            <treatmentDefinition>
<trivialCategory drug="b"/>
                            </treatmentDefinition>
                            <treatmentDefinition>
<trivialCategory drug="f"/>
                            </treatmentDefinition>
                        </relativeEffect>
                        <quantile level="0.025" value="-2.6557690828668266"/>
                        <quantile level="0.5" value="-1.1095250848494782"/>
                        <quantile level="0.975" value="0.294068201677268"/>
                    </relativeEffectQuantileSummary>
                    <relativeEffectQuantileSummary>
                        <relativeEffect whichEvidence="ALL">
                            <treatmentDefinition>
<trivialCategory drug="b"/>
                            </treatmentDefinition>
                            <treatmentDefinition>
<trivialCategory drug="g"/>
                            </treatmentDefinition>
                        </relativeEffect>
                        <quantile level="0.025" value="-3.430956899147451"/>
                        <quantile level="0.5" value="-1.378950055049068"/>
                        <quantile level="0.975" value="0.14952645520822008"/>
                    </relativeEffectQuantileSummary>
                    <relativeEffectQuantileSummary>
                        <relativeEffect whichEvidence="ALL">
                            <treatmentDefinition>
<trivialCategory drug="b"/>
                            </treatmentDefinition>
                            <treatmentDefinition>
<trivialCategory drug="h"/>
                            </treatmentDefinition>
                        </relativeEffect>
                        <quantile level="0.025" value="-2.1126392475308133"/>
                        <quantile level="0.5" value="-1.225149183301752"/>
                        <quantile level="0.975" value="-0.3393472472473543"/>
                    </relativeEffectQuantileSummary>
                    <relativeEffectQuantileSummary>
                        <relativeEffect whichEvidence="ALL">
                            <treatmentDefinition>
<trivialCategory drug="c"/>
                            </treatmentDefinition>
                            <treatmentDefinition>
<trivialCategory drug="a"/>
                            </treatmentDefinition>
                        </relativeEffect>
                        <quantile level="0.025" value="-1.8095344875933617"/>
                        <quantile level="0.5" value="-0.5259714554664799"/>
                        <quantile level="0.975" value="0.8042956020933465"/>
                    </relativeEffectQuantileSummary>
                    <relativeEffectQuantileSummary>
                        <relativeEffect whichEvidence="ALL">
                            <treatmentDefinition>
<trivialCategory drug="c"/>
                            </treatmentDefinition>
                            <treatmentDefinition>
<trivialCategory drug="b"/>
                            </treatmentDefinition>
                        </relativeEffect>
                        <quantile level="0.025" value="-1.1037769152055938"/>
                        <quantile level="0.5" value="0.29821675420026617"/>
                        <quantile level="0.975" value="1.7886778034744106"/>
                    </relativeEffectQuantileSummary>
                    <relativeEffectQuantileSummary>
                        <relativeEffect whichEvidence="ALL">
                            <treatmentDefinition>
<trivialCategory drug="c"/>
                            </treatmentDefinition>
                            <treatmentDefinition>
<trivialCategory drug="d"/>
                            </treatmentDefinition>
                        </relativeEffect>
                        <quantile level="0.025" value="-2.54466967339996"/>
                        <quantile level="0.5" value="-0.47263018695820275"/>
                        <quantile level="0.975" value="1.3884260071956134"/>
                    </relativeEffectQuantileSummary>
                    <relativeEffectQuantileSummary>
                        <relativeEffect whichEvidence="ALL">
                            <treatmentDefinition>
<trivialCategory drug="c"/>
                            </treatmentDefinition>
                            <treatmentDefinition>
<trivialCategory drug="e"/>
                            </treatmentDefinition>
                        </relativeEffect>
                        <quantile level="0.025" value="-1.0062069388797048"/>
                        <quantile level="0.5" value="0.11336338320335426"/>
                        <quantile level="0.975" value="1.284215146738574"/>
                    </relativeEffectQuantileSummary>
                    <relativeEffectQuantileSummary>
                        <relativeEffect whichEvidence="ALL">
                            <treatmentDefinition>
<trivialCategory drug="c"/>
                            </treatmentDefinition>
                            <treatmentDefinition>
<trivialCategory drug="f"/>
                            </treatmentDefinition>
                        </relativeEffect>
                        <quantile level="0.025" value="-1.2775265394426938"/>
                        <quantile level="0.5" value="-0.8277226056466107"/>
                        <quantile level="0.975" value="-0.33041925192917077"/>
                    </relativeEffectQuantileSummary>
                    <relativeEffectQuantileSummary>
                        <relativeEffect whichEvidence="ALL">
                            <treatmentDefinition>
<trivialCategory drug="c"/>
                            </treatmentDefinition>
                            <treatmentDefinition>
<trivialCategory drug="g"/>
                            </treatmentDefinition>
                        </relativeEffect>
                        <quantile level="0.025" value="-3.226860707559836"/>
                        <quantile level="0.5" value="-1.0986224350622082"/>
                        <quantile level="0.975" value="0.8367783495141023"/>
                    </relativeEffectQuantileSummary>
                    <relativeEffectQuantileSummary>
                        <relativeEffect whichEvidence="ALL">
                            <treatmentDefinition>
<trivialCategory drug="c"/>
                            </treatmentDefinition>
                            <treatmentDefinition>
<trivialCategory drug="h"/>
                            </treatmentDefinition>
                        </relativeEffect>
                        <quantile level="0.025" value="-2.7649510519822216"/>
                        <quantile level="0.5" value="-1.2720622346204329"/>
                        <quantile level="0.975" value="0.21104322442072568"/>
                    </relativeEffectQuantileSummary>
                    <relativeEffectQuantileSummary>
                        <relativeEffect whichEvidence="ALL">
                            <treatmentDefinition>
<trivialCategory drug="d"/>
                            </treatmentDefinition>
                            <treatmentDefinition>
<trivialCategory drug="a"/>
                            </treatmentDefinition>
                        </relativeEffect>
                        <quantile level="0.025" value="-2.177896118506508"/>
                        <quantile level="0.5" value="0.018373109865367165"/>
                        <quantile level="0.975" value="2.4897840530290933"/>
                    </relativeEffectQuantileSummary>
                    <relativeEffectQuantileSummary>
                        <relativeEffect whichEvidence="ALL">
                            <treatmentDefinition>
<trivialCategory drug="d"/>
                            </treatmentDefinition>
                            <treatmentDefinition>
<trivialCategory drug="b"/>
                            </treatmentDefinition>
                        </relativeEffect>
                        <quantile level="0.025" value="-0.8232668668140865"/>
                        <quantile level="0.5" value="0.8136166212031052"/>
                        <quantile level="0.975" value="2.6213246455122947"/>
                    </relativeEffectQuantileSummary>
                    <relativeEffectQuantileSummary>
                        <relativeEffect whichEvidence="ALL">
                            <treatmentDefinition>
<trivialCategory drug="d"/>
                            </treatmentDefinition>
                            <treatmentDefinition>
<trivialCategory drug="c"/>
                            </treatmentDefinition>
                        </relativeEffect>
                        <quantile level="0.025" value="-1.3884260071956132"/>
                        <quantile level="0.5" value="0.47263018695820275"/>
                        <quantile level="0.975" value="2.54466967339996"/>
                    </relativeEffectQuantileSummary>
                    <relativeEffectQuantileSummary>
                        <relativeEffect whichEvidence="ALL">
                            <treatmentDefinition>
<trivialCategory drug="d"/>
                            </treatmentDefinition>
                            <treatmentDefinition>
<trivialCategory drug="e"/>
                            </treatmentDefinition>
                        </relativeEffect>
                        <quantile level="0.025" value="-1.6833482210824129"/>
                        <quantile level="0.5" value="0.640899575882513"/>
                        <quantile level="0.975" value="2.880421273714635"/>
                    </relativeEffectQuantileSummary>
                    <relativeEffectQuantileSummary>
                        <relativeEffect whichEvidence="ALL">
                            <treatmentDefinition>
<trivialCategory drug="d"/>
                            </treatmentDefinition>
                            <treatmentDefinition>
<trivialCategory drug="f"/>
                            </treatmentDefinition>
                        </relativeEffect>
                        <quantile level="0.025" value="-2.2214228886301046"/>
                        <quantile level="0.5" value="-0.3333501442454178"/>
                        <quantile level="0.975" value="1.6914963554839955"/>
                    </relativeEffectQuantileSummary>
                    <relativeEffectQuantileSummary>
                        <relativeEffect whichEvidence="ALL">
                            <treatmentDefinition>
<trivialCategory drug="d"/>
                            </treatmentDefinition>
                            <treatmentDefinition>
<trivialCategory drug="g"/>
                            </treatmentDefinition>
                        </relativeEffect>
                        <quantile level="0.025" value="-1.6277724468323767"/>
                        <quantile level="0.5" value="-0.6001607990489426"/>
                        <quantile level="0.975" value="0.30442726182858226"/>
                    </relativeEffectQuantileSummary>
                    <relativeEffectQuantileSummary>
                        <relativeEffect whichEvidence="ALL">
                            <treatmentDefinition>
<trivialCategory drug="d"/>
                            </treatmentDefinition>
                            <treatmentDefinition>
<trivialCategory drug="h"/>
                            </treatmentDefinition>
                        </relativeEffect>
                        <quantile level="0.025" value="-2.1571565571864744"/>
                        <quantile level="0.5" value="-0.6845845790841687"/>
                        <quantile level="0.975" value="0.7180397312020768"/>
                    </relativeEffectQuantileSummary>
                    <relativeEffectQuantileSummary>
                        <relativeEffect whichEvidence="ALL">
                            <treatmentDefinition>
<trivialCategory drug="e"/>
                            </treatmentDefinition>
                            <treatmentDefinition>
<trivialCategory drug="a"/>
                            </treatmentDefinition>
                        </relativeEffect>
                        <quantile level="0.025" value="-2.5871777214947835"/>
                        <quantile level="0.5" value="-0.5413768602193803"/>
                        <quantile level="0.975" value="1.3114049964365464"/>
                    </relativeEffectQuantileSummary>
                    <relativeEffectQuantileSummary>
                        <relativeEffect whichEvidence="ALL">
                            <treatmentDefinition>
<trivialCategory drug="e"/>
                            </treatmentDefinition>
                            <treatmentDefinition>
<trivialCategory drug="b"/>
                            </treatmentDefinition>
                        </relativeEffect>
                        <quantile level="0.025" value="-1.720892330206352"/>
                        <quantile level="0.5" value="0.19580077724707234"/>
                        <quantile level="0.975" value="2.0970901265223345"/>
                    </relativeEffectQuantileSummary>
                    <relativeEffectQuantileSummary>
                        <relativeEffect whichEvidence="ALL">
                            <treatmentDefinition>
<trivialCategory drug="e"/>
                            </treatmentDefinition>
                            <treatmentDefinition>
<trivialCategory drug="c"/>
                            </treatmentDefinition>
                        </relativeEffect>
                        <quantile level="0.025" value="-1.2842151467385736"/>
                        <quantile level="0.5" value="-0.11336338320335426"/>
                        <quantile level="0.975" value="1.006206938879705"/>
                    </relativeEffectQuantileSummary>
                    <relativeEffectQuantileSummary>
                        <relativeEffect whichEvidence="ALL">
                            <treatmentDefinition>
<trivialCategory drug="e"/>
                            </treatmentDefinition>
                            <treatmentDefinition>
<trivialCategory drug="d"/>
                            </treatmentDefinition>
                        </relativeEffect>
                        <quantile level="0.025" value="-2.8804212737146346"/>
                        <quantile level="0.5" value="-0.640899575882513"/>
                        <quantile level="0.975" value="1.6833482210824136"/>
                    </relativeEffectQuantileSummary>
                    <relativeEffectQuantileSummary>
                        <relativeEffect whichEvidence="ALL">
                            <treatmentDefinition>
<trivialCategory drug="e"/>
                            </treatmentDefinition>
                            <treatmentDefinition>
<trivialCategory drug="f"/>
                            </treatmentDefinition>
                        </relativeEffect>
                        <quantile level="0.025" value="-1.9917379334105418"/>
                        <quantile level="0.5" value="-0.9390170175811869"/>
                        <quantile level="0.975" value="0.10008565027059525"/>
                    </relativeEffectQuantileSummary>
                    <relativeEffectQuantileSummary>
                        <relativeEffect whichEvidence="ALL">
                            <treatmentDefinition>
<trivialCategory drug="e"/>
                            </treatmentDefinition>
                            <treatmentDefinition>
<trivialCategory drug="g"/>
                            </treatmentDefinition>
                        </relativeEffect>
                        <quantile level="0.025" value="-3.624976698102443"/>
                        <quantile level="0.5" value="-1.2315366316601914"/>
                        <quantile level="0.975" value="1.0949803136359213"/>
                    </relativeEffectQuantileSummary>
                    <relativeEffectQuantileSummary>
                        <relativeEffect whichEvidence="ALL">
                            <treatmentDefinition>
<trivialCategory drug="e"/>
                            </treatmentDefinition>
                            <treatmentDefinition>
<trivialCategory drug="h"/>
                            </treatmentDefinition>
                        </relativeEffect>
                        <quantile level="0.025" value="-3.198541330741791"/>
                        <quantile level="0.5" value="-1.388774108569741"/>
                        <quantile level="0.975" value="0.5852964548874579"/>
                    </relativeEffectQuantileSummary>
                    <relativeEffectQuantileSummary>
                        <relativeEffect whichEvidence="ALL">
                            <treatmentDefinition>
<trivialCategory drug="f"/>
                            </treatmentDefinition>
                            <treatmentDefinition>
<trivialCategory drug="a"/>
                            </treatmentDefinition>
                        </relativeEffect>
                        <quantile level="0.025" value="-1.407591401171583"/>
                        <quantile level="0.5" value="0.34435745440563104"/>
                        <quantile level="0.975" value="1.9792862113001835"/>
                    </relativeEffectQuantileSummary>
                    <relativeEffectQuantileSummary>
                        <relativeEffect whichEvidence="ALL">
                            <treatmentDefinition>
<trivialCategory drug="f"/>
                            </treatmentDefinition>
                            <treatmentDefinition>
<trivialCategory drug="b"/>
                            </treatmentDefinition>
                        </relativeEffect>
                        <quantile level="0.025" value="-0.2940682016772676"/>
                        <quantile level="0.5" value="1.1095250848494782"/>
                        <quantile level="0.975" value="2.6557690828668274"/>
                    </relativeEffectQuantileSummary>
                    <relativeEffectQuantileSummary>
                        <relativeEffect whichEvidence="ALL">
                            <treatmentDefinition>
<trivialCategory drug="f"/>
                            </treatmentDefinition>
                            <treatmentDefinition>
<trivialCategory drug="c"/>
                            </treatmentDefinition>
                        </relativeEffect>
                        <quantile level="0.025" value="0.3304192519291711"/>
                        <quantile level="0.5" value="0.8277226056466107"/>
                        <quantile level="0.975" value="1.2775265394426938"/>
                    </relativeEffectQuantileSummary>
                    <relativeEffectQuantileSummary>
                        <relativeEffect whichEvidence="ALL">
                            <treatmentDefinition>
<trivialCategory drug="f"/>
                            </treatmentDefinition>
                            <treatmentDefinition>
<trivialCategory drug="d"/>
                            </treatmentDefinition>
                        </relativeEffect>
                        <quantile level="0.025" value="-1.691496355483994"/>
                        <quantile level="0.5" value="0.3333501442454178"/>
                        <quantile level="0.975" value="2.2214228886301055"/>
                    </relativeEffectQuantileSummary>
                    <relativeEffectQuantileSummary>
                        <relativeEffect whichEvidence="ALL">
                            <treatmentDefinition>
<trivialCategory drug="f"/>
                            </treatmentDefinition>
                            <treatmentDefinition>
<trivialCategory drug="e"/>
                            </treatmentDefinition>
                        </relativeEffect>
                        <quantile level="0.025" value="-0.10008565027059498"/>
                        <quantile level="0.5" value="0.9390170175811869"/>
                        <quantile level="0.975" value="1.991737933410542"/>
                    </relativeEffectQuantileSummary>
                    <relativeEffectQuantileSummary>
                        <relativeEffect whichEvidence="ALL">
                            <treatmentDefinition>
<trivialCategory drug="f"/>
                            </treatmentDefinition>
                            <treatmentDefinition>
<trivialCategory drug="g"/>
                            </treatmentDefinition>
                        </relativeEffect>
                        <quantile level="0.025" value="-2.4006352326034417"/>
                        <quantile level="0.5" value="-0.29895244707412455"/>
                        <quantile level="0.975" value="1.7242537713079396"/>
                    </relativeEffectQuantileSummary>
                    <relativeEffectQuantileSummary>
                        <relativeEffect whichEvidence="ALL">
                            <treatmentDefinition>
<trivialCategory drug="f"/>
                            </treatmentDefinition>
                            <treatmentDefinition>
<trivialCategory drug="h"/>
                            </treatmentDefinition>
                        </relativeEffect>
                        <quantile level="0.025" value="-1.954743243176827"/>
                        <quantile level="0.5" value="-0.4335449196475397"/>
                        <quantile level="0.975" value="1.0439145445810902"/>
                    </relativeEffectQuantileSummary>
                    <relativeEffectQuantileSummary>
                        <relativeEffect whichEvidence="ALL">
                            <treatmentDefinition>
<trivialCategory drug="g"/>
                            </treatmentDefinition>
                            <treatmentDefinition>
<trivialCategory drug="a"/>
                            </treatmentDefinition>
                        </relativeEffect>
                        <quantile level="0.025" value="-1.6126940696417014"/>
                        <quantile level="0.5" value="0.6141099588278558"/>
                        <quantile level="0.975" value="3.0740425748962923"/>
                    </relativeEffectQuantileSummary>
                    <relativeEffectQuantileSummary>
                        <relativeEffect whichEvidence="ALL">
                            <treatmentDefinition>
<trivialCategory drug="g"/>
                            </treatmentDefinition>
                            <treatmentDefinition>
<trivialCategory drug="b"/>
                            </treatmentDefinition>
                        </relativeEffect>
                        <quantile level="0.025" value="-0.14952645520822003"/>
                        <quantile level="0.5" value="1.378950055049068"/>
                        <quantile level="0.975" value="3.4309568991474513"/>
                    </relativeEffectQuantileSummary>
                    <relativeEffectQuantileSummary>
                        <relativeEffect whichEvidence="ALL">
                            <treatmentDefinition>
<trivialCategory drug="g"/>
                            </treatmentDefinition>
                            <treatmentDefinition>
<trivialCategory drug="c"/>
                            </treatmentDefinition>
                        </relativeEffect>
                        <quantile level="0.025" value="-0.8367783495141023"/>
                        <quantile level="0.5" value="1.0986224350622082"/>
                        <quantile level="0.975" value="3.2268607075598363"/>
                    </relativeEffectQuantileSummary>
                    <relativeEffectQuantileSummary>
                        <relativeEffect whichEvidence="ALL">
                            <treatmentDefinition>
<trivialCategory drug="g"/>
                            </treatmentDefinition>
                            <treatmentDefinition>
<trivialCategory drug="d"/>
                            </treatmentDefinition>
                        </relativeEffect>
                        <quantile level="0.025" value="-0.30442726182858226"/>
                        <quantile level="0.5" value="0.6001607990489426"/>
                        <quantile level="0.975" value="1.6277724468323773"/>
                    </relativeEffectQuantileSummary>
                    <relativeEffectQuantileSummary>
                        <relativeEffect whichEvidence="ALL">
                            <treatmentDefinition>
<trivialCategory drug="g"/>
                            </treatmentDefinition>
                            <treatmentDefinition>
<trivialCategory drug="e"/>
                            </treatmentDefinition>
                        </relativeEffect>
                        <quantile level="0.025" value="-1.094980313635921"/>
                        <quantile level="0.5" value="1.2315366316601914"/>
                        <quantile level="0.975" value="3.6249766981024454"/>
                    </relativeEffectQuantileSummary>
                    <relativeEffectQuantileSummary>
                        <relativeEffect whichEvidence="ALL">
                            <treatmentDefinition>
<trivialCategory drug="g"/>
                            </treatmentDefinition>
                            <treatmentDefinition>
<trivialCategory drug="f"/>
                            </treatmentDefinition>
                        </relativeEffect>
                        <quantile level="0.025" value="-1.7242537713079384"/>
                        <quantile level="0.5" value="0.29895244707412455"/>
                        <quantile level="0.975" value="2.4006352326034426"/>
                    </relativeEffectQuantileSummary>
                    <relativeEffectQuantileSummary>
                        <relativeEffect whichEvidence="ALL">
                            <treatmentDefinition>
<trivialCategory drug="g"/>
                            </treatmentDefinition>
                            <treatmentDefinition>
<trivialCategory drug="h"/>
                            </treatmentDefinition>
                        </relativeEffect>
                        <quantile level="0.025" value="-1.6799406927734275"/>
                        <quantile level="0.5" value="-0.06955170453257709"/>
                        <quantile level="0.975" value="1.46439175748349"/>
                    </relativeEffectQuantileSummary>
                    <relativeEffectQuantileSummary>
                        <relativeEffect whichEvidence="ALL">
                            <treatmentDefinition>
<trivialCategory drug="h"/>
                            </treatmentDefinition>
                            <treatmentDefinition>
<trivialCategory drug="a"/>
                            </treatmentDefinition>
                        </relativeEffect>
                        <quantile level="0.025" value="-1.1132683400139354"/>
                        <quantile level="0.5" value="0.7051078220679778"/>
                        <quantile level="0.975" value="2.7058403088172196"/>
                    </relativeEffectQuantileSummary>
                    <relativeEffectQuantileSummary>
                        <relativeEffect whichEvidence="ALL">
                            <treatmentDefinition>
<trivialCategory drug="h"/>
                            </treatmentDefinition>
                            <treatmentDefinition>
<trivialCategory drug="b"/>
                            </treatmentDefinition>
                        </relativeEffect>
                        <quantile level="0.025" value="0.33934724724735454"/>
                        <quantile level="0.5" value="1.225149183301752"/>
                        <quantile level="0.975" value="2.112639247530814"/>
                    </relativeEffectQuantileSummary>
                    <relativeEffectQuantileSummary>
                        <relativeEffect whichEvidence="ALL">
                            <treatmentDefinition>
<trivialCategory drug="h"/>
                            </treatmentDefinition>
                            <treatmentDefinition>
<trivialCategory drug="c"/>
                            </treatmentDefinition>
                        </relativeEffect>
                        <quantile level="0.025" value="-0.21104322442072565"/>
                        <quantile level="0.5" value="1.2720622346204329"/>
                        <quantile level="0.975" value="2.764951051982222"/>
                    </relativeEffectQuantileSummary>
                    <relativeEffectQuantileSummary>
                        <relativeEffect whichEvidence="ALL">
                            <treatmentDefinition>
<trivialCategory drug="h"/>
                            </treatmentDefinition>
                            <treatmentDefinition>
<trivialCategory drug="d"/>
                            </treatmentDefinition>
                        </relativeEffect>
                        <quantile level="0.025" value="-0.7180397312020768"/>
                        <quantile level="0.5" value="0.6845845790841687"/>
                        <quantile level="0.975" value="2.1571565571864753"/>
                    </relativeEffectQuantileSummary>
                    <relativeEffectQuantileSummary>
                        <relativeEffect whichEvidence="ALL">
                            <treatmentDefinition>
<trivialCategory drug="h"/>
                            </treatmentDefinition>
                            <treatmentDefinition>
<trivialCategory drug="e"/>
                            </treatmentDefinition>
                        </relativeEffect>
                        <quantile level="0.025" value="-0.5852964548874579"/>
                        <quantile level="0.5" value="1.388774108569741"/>
                        <quantile level="0.975" value="3.198541330741794"/>
                    </relativeEffectQuantileSummary>
                    <relativeEffectQuantileSummary>
                        <relativeEffect whichEvidence="ALL">
                            <treatmentDefinition>
<trivialCategory drug="h"/>
                            </treatmentDefinition>
                            <treatmentDefinition>
<trivialCategory drug="f"/>
                            </treatmentDefinition>
                        </relativeEffect>
                        <quantile level="0.025" value="-1.0439145445810902"/>
                        <quantile level="0.5" value="0.4335449196475397"/>
                        <quantile level="0.975" value="1.9547432431768286"/>
                    </relativeEffectQuantileSummary>
                    <relativeEffectQuantileSummary>
                        <relativeEffect whichEvidence="ALL">
                            <treatmentDefinition>
<trivialCategory drug="h"/>
                            </treatmentDefinition>
                            <treatmentDefinition>
<trivialCategory drug="g"/>
                            </treatmentDefinition>
                        </relativeEffect>
                        <quantile level="0.025" value="-1.46439175748349"/>
                        <quantile level="0.5" value="0.06955170453257709"/>
                        <quantile level="0.975" value="1.6799406927734275"/>
                    </relativeEffectQuantileSummary>
                </relativeEffectsQuantileSummary>
                <summary psrf="1.0130541917180245">
                    <relativeEffect whichEvidence="ALL">
                        <treatmentDefinition>
                            <trivialCategory drug="a"/>
                        </treatmentDefinition>
                        <treatmentDefinition>
                            <trivialCategory drug="b"/>
                        </treatmentDefinition>
                    </relativeEffect>
                    <quantile level="0.025" value="-0.7687285125345342"/>
                    <quantile level="0.5" value="0.8246281288958028"/>
                    <quantile level="0.975" value="2.4317749020286272"/>
                </summary>
                <summary psrf="1.0064743950013886">
                    <relativeEffect whichEvidence="ALL">
                        <treatmentDefinition>
                            <trivialCategory drug="b"/>
                        </treatmentDefinition>
                        <treatmentDefinition>
                            <trivialCategory drug="c"/>
                        </treatmentDefinition>
                    </relativeEffect>
                    <quantile level="0.025" value="-1.78867780347441"/>
                    <quantile level="0.5" value="-0.29821675420026617"/>
                    <quantile level="0.975" value="1.1037769152055938"/>
                </summary>
                <summary psrf="1.0035562441817516">
                    <relativeEffect whichEvidence="ALL">
                        <treatmentDefinition>
                            <trivialCategory drug="c"/>
                        </treatmentDefinition>
                        <treatmentDefinition>
                            <trivialCategory drug="f"/>
                        </treatmentDefinition>
                    </relativeEffect>
                    <quantile level="0.025" value="-1.2775265394426938"/>
                    <quantile level="0.5" value="-0.8277226056466107"/>
                    <quantile level="0.975" value="-0.33041925192917077"/>
                </summary>
                <summary psrf="1.0037806492821313">
                    <relativeEffect whichEvidence="ALL">
                        <treatmentDefinition>
                            <trivialCategory drug="d"/>
                        </treatmentDefinition>
                        <treatmentDefinition>
                            <trivialCategory drug="g"/>
                        </treatmentDefinition>
                    </relativeEffect>
                    <quantile level="0.025" value="-1.6277724468323767"/>
                    <quantile level="0.5" value="-0.6001607990489426"/>
                    <quantile level="0.975" value="0.30442726182858226"/>
                </summary>
                <summary psrf="1.0014464681838353">
                    <relativeEffect whichEvidence="ALL">
                        <treatmentDefinition>
                            <trivialCategory drug="f"/>
                        </treatmentDefinition>
                        <treatmentDefinition>
                            <trivialCategory drug="e"/>
                        </treatmentDefinition>
                    </relativeEffect>
                    <quantile level="0.025" value="-0.10008565027059498"/>
                    <quantile level="0.5" value="0.9390170175811869"/>
                    <quantile level="0.975" value="1.991737933410542"/>
                </summary>
                <summary psrf="1.0076309442506355">
                    <relativeEffect whichEvidence="ALL">
                        <treatmentDefinition>
                            <trivialCategory drug="f"/>
                        </treatmentDefinition>
                        <treatmentDefinition>
                            <trivialCategory drug="h"/>
                        </treatmentDefinition>
                    </relativeEffect>
                    <quantile level="0.025" value="-1.954743243176827"/>
                    <quantile level="0.5" value="-0.4335449196475397"/>
                    <quantile level="0.975" value="1.0439145445810902"/>
                </summary>
                <summary psrf="1.006378537888687">
                    <relativeEffect whichEvidence="ALL">
                        <treatmentDefinition>
                            <trivialCategory drug="h"/>
                        </treatmentDefinition>
                        <treatmentDefinition>
                            <trivialCategory drug="d"/>
                        </treatmentDefinition>
                    </relativeEffect>
                    <quantile level="0.025" value="-0.7180397312020768"/>
                    <quantile level="0.5" value="0.6845845790841687"/>
                    <quantile level="0.975" value="2.1571565571864753"/>
                </summary>
                <summary psrf="1.0085000463429135">
                    <inconsistency>
                        <treatmentDefinition>
                            <trivialCategory drug="a"/>
                        </treatmentDefinition>
                        <treatmentDefinition>
                            <trivialCategory drug="b"/>
                        </treatmentDefinition>
                        <treatmentDefinition>
                            <trivialCategory drug="c"/>
                        </treatmentDefinition>
                        <treatmentDefinition>
                            <trivialCategory drug="a"/>
                        </treatmentDefinition>
                    </inconsistency>
                    <quantile level="0.025" value="-1.3901081046558401"/>
                    <quantile level="0.5" value="-0.01872481682609152"/>
                    <quantile level="0.975" value="1.34393824293422"/>
                </summary>
                <summary psrf="1.0174374152249357">
                    <inconsistency>
                        <treatmentDefinition>
                            <trivialCategory drug="b"/>
                        </treatmentDefinition>
                        <treatmentDefinition>
                            <trivialCategory drug="c"/>
                        </treatmentDefinition>
                        <treatmentDefinition>
                            <trivialCategory drug="f"/>
                        </treatmentDefinition>
                        <treatmentDefinition>
                            <trivialCategory drug="h"/>
                        </treatmentDefinition>
                        <treatmentDefinition>
                            <trivialCategory drug="b"/>
                        </treatmentDefinition>
                    </inconsistency>
                    <quantile level="0.025" value="-1.8443067429832034"/>
                    <quantile level="0.5" value="-0.2025224800913301"/>
                    <quantile level="0.975" value="0.7279197231846555"/>
                </summary>
                <summary psrf="1.0052303679313928">
                    <inconsistency>
                        <treatmentDefinition>
                            <trivialCategory drug="b"/>
                        </treatmentDefinition>
                        <treatmentDefinition>
                            <trivialCategory drug="c"/>
                        </treatmentDefinition>
                        <treatmentDefinition>
                            <trivialCategory drug="f"/>
                        </treatmentDefinition>
                        <treatmentDefinition>
                            <trivialCategory drug="h"/>
                        </treatmentDefinition>
                        <treatmentDefinition>
                            <trivialCategory drug="d"/>
                        </treatmentDefinition>
                        <treatmentDefinition>
                            <trivialCategory drug="g"/>
                        </treatmentDefinition>
                        <treatmentDefinition>
                            <trivialCategory drug="b"/>
                        </treatmentDefinition>
                    </inconsistency>
                    <quantile level="0.025" value="-1.4631855463619714"/>
                    <quantile level="0.5" value="0.006948765336890657"/>
                    <quantile level="0.975" value="1.3805076788462742"/>
                </summary>
                <summary psrf="1.002616366215897">
                    <variance name="var.d"/>
                    <quantile level="0.025" value="0.028553616741617868"/>
                    <quantile level="0.5" value="0.2375416450301449"/>
                    <quantile level="0.975" value="0.7828893710065206"/>
                </summary>
                <summary psrf="1.0129342017420242">
                    <variance name="var.w"/>
                    <quantile level="0.025" value="0.04647924484135217"/>
                    <quantile level="0.5" value="0.6514215034746929"/>
                    <quantile level="0.975" value="1.4197188151837121"/>
                </summary>
            </inconsistencyResults>
            <nodeSplitResults pValue="0.748">
                <mcmcSettings tuningIterations="20000" simulationIterations="50000" inferenceIterations="10000" thinningInterval="10" numberOfChains="4" varianceScalingFactor="2.5"/>
                <splitNode>
                    <treatmentDefinition>
                        <trivialCategory drug="a"/>
                    </treatmentDefinition>
                    <treatmentDefinition>
                        <trivialCategory drug="b"/>
                    </treatmentDefinition>
                </splitNode>
                <summary psrf="1.013918052672299">
                    <relativeEffect whichEvidence="ALL">
                        <treatmentDefinition>
                            <trivialCategory drug="b"/>
                        </treatmentDefinition>
                        <treatmentDefinition>
                            <trivialCategory drug="c"/>
                        </treatmentDefinition>
                    </relativeEffect>
                    <quantile level="0.025" value="-1.5300504603166543"/>
                    <quantile level="0.5" value="-0.049254893675673365"/>
                    <quantile level="0.975" value="1.3318590989858705"/>
                </summary>
                <summary psrf="1.0657365843662652">
                    <relativeEffect whichEvidence="ALL">
                        <treatmentDefinition>
                            <trivialCategory drug="b"/>
                        </treatmentDefinition>
                        <treatmentDefinition>
                            <trivialCategory drug="g"/>
                        </treatmentDefinition>
                    </relativeEffect>
                    <quantile level="0.025" value="-2.7960613958158396"/>
                    <quantile level="0.5" value="-1.352500212345081"/>
                    <quantile level="0.975" value="0.32646810526436587"/>
                </summary>
                <summary psrf="1.0178555948852408">
                    <relativeEffect whichEvidence="ALL">
                        <treatmentDefinition>
                            <trivialCategory drug="b"/>
                        </treatmentDefinition>
                        <treatmentDefinition>
                            <trivialCategory drug="h"/>
                        </treatmentDefinition>
                    </relativeEffect>
                    <quantile level="0.025" value="-2.1953643186532057"/>
                    <quantile level="0.5" value="-1.3248302438653916"/>
                    <quantile level="0.975" value="-0.42617694337865075"/>
                </summary>
                <summary psrf="1.0138643190254129">
                    <relativeEffect whichEvidence="ALL">
                        <treatmentDefinition>
                            <trivialCategory drug="c"/>
                        </treatmentDefinition>
                        <treatmentDefinition>
                            <trivialCategory drug="a"/>
                        </treatmentDefinition>
                    </relativeEffect>
                    <quantile level="0.025" value="-1.7781141723906673"/>
                    <quantile level="0.5" value="-0.43090164633856354"/>
                    <quantile level="0.975" value="0.8301744701868099"/>
                </summary>
                <summary psrf="1.0225092949426728">
                    <relativeEffect whichEvidence="ALL">
                        <treatmentDefinition>
                            <trivialCategory drug="c"/>
                        </treatmentDefinition>
                        <treatmentDefinition>
                            <trivialCategory drug="f"/>
                        </treatmentDefinition>
                    </relativeEffect>
                    <quantile level="0.025" value="-1.2463775834118376"/>
                    <quantile level="0.5" value="-0.8101307508962088"/>
                    <quantile level="0.975" value="-0.3590016205348139"/>
                </summary>
                <summary psrf="1.0035438667617949">
                    <relativeEffect whichEvidence="ALL">
                        <treatmentDefinition>
                            <trivialCategory drug="f"/>
                        </treatmentDefinition>
                        <treatmentDefinition>
                            <trivialCategory drug="e"/>
                        </treatmentDefinition>
                    </relativeEffect>
                    <quantile level="0.025" value="-0.06142493777565344"/>
                    <quantile level="0.5" value="0.8896517545250784"/>
                    <quantile level="0.975" value="2.000005474564373"/>
                </summary>
                <summary psrf="1.0284214038940782">
                    <relativeEffect whichEvidence="ALL">
                        <treatmentDefinition>
                            <trivialCategory drug="g"/>
                        </treatmentDefinition>
                        <treatmentDefinition>
                            <trivialCategory drug="d"/>
                        </treatmentDefinition>
                    </relativeEffect>
                    <quantile level="0.025" value="-0.1281186839524202"/>
                    <quantile level="0.5" value="0.6121108864393443"/>
                    <quantile level="0.975" value="1.579358395446328"/>
                </summary>
                <summary psrf="1.003792586211947">
                    <relativeEffect whichEvidence="DIRECT">
                        <treatmentDefinition>
                            <trivialCategory drug="a"/>
                        </treatmentDefinition>
                        <treatmentDefinition>
                            <trivialCategory drug="b"/>
                        </treatmentDefinition>
                    </relativeEffect>
                    <quantile level="0.025" value="-1.015770877515464"/>
                    <quantile level="0.5" value="0.8928323925833687"/>
                    <quantile level="0.975" value="2.813869657217409"/>
                </summary>
                <summary psrf="1.0039182039742458">
                    <relativeEffect whichEvidence="INDIRECT">
                        <treatmentDefinition>
                            <trivialCategory drug="a"/>
                        </treatmentDefinition>
                        <treatmentDefinition>
                            <trivialCategory drug="b"/>
                        </treatmentDefinition>
                    </relativeEffect>
                    <quantile level="0.025" value="-1.3189675078101755"/>
                    <quantile level="0.5" value="0.43779815398194727"/>
                    <quantile level="0.975" value="2.4702231910447727"/>
                </summary>
                <summary psrf="1.0230655468267458">
                    <variance name="var.d"/>
                    <quantile level="0.025" value="0.009894359005357987"/>
                    <quantile level="0.5" value="0.1746565553027549"/>
                    <quantile level="0.975" value="0.7918490810990925"/>
                </summary>
            </nodeSplitResults>
            <nodeSplitResults pValue="0.6608">
                <mcmcSettings tuningIterations="20000" simulationIterations="50000" inferenceIterations="10000" thinningInterval="10" numberOfChains="4" varianceScalingFactor="2.5"/>
                <splitNode>
                    <treatmentDefinition>
                        <trivialCategory drug="a"/>
                    </treatmentDefinition>
                    <treatmentDefinition>
                        <trivialCategory drug="c"/>
                    </treatmentDefinition>
                </splitNode>
                <summary psrf="1.045591289748143">
                    <relativeEffect whichEvidence="ALL">
                        <treatmentDefinition>
                            <trivialCategory drug="b"/>
                        </treatmentDefinition>
                        <treatmentDefinition>
                            <trivialCategory drug="a"/>
                        </treatmentDefinition>
                    </relativeEffect>
                    <quantile level="0.025" value="-3.0432775933538037"/>
                    <quantile level="0.5" value="-0.6761994840717731"/>
                    <quantile level="0.975" value="0.8437594974398326"/>
                </summary>
                <summary psrf="1.0563085415254185">
                    <relativeEffect whichEvidence="ALL">
                        <treatmentDefinition>
                            <trivialCategory drug="b"/>
                        </treatmentDefinition>
                        <treatmentDefinition>
                            <trivialCategory drug="c"/>
                        </treatmentDefinition>
                    </relativeEffect>
                    <quantile level="0.025" value="-1.4598764281614216"/>
                    <quantile level="0.5" value="0.0023585668695812216"/>
                    <quantile level="0.975" value="1.2685784475410349"/>
                </summary>
                <summary psrf="1.0614061322558168">
                    <relativeEffect whichEvidence="ALL">
                        <treatmentDefinition>
                            <trivialCategory drug="b"/>
                        </treatmentDefinition>
                        <treatmentDefinition>
                            <trivialCategory drug="g"/>
                        </treatmentDefinition>
                    </relativeEffect>
                    <quantile level="0.025" value="-2.959133076688704"/>
                    <quantile level="0.5" value="-1.0448461887494553"/>
                    <quantile level="0.975" value="0.1849200394702867"/>
                </summary>
                <summary psrf="1.0302256386053887">
                    <relativeEffect whichEvidence="ALL">
                        <treatmentDefinition>
                            <trivialCategory drug="f"/>
                        </treatmentDefinition>
                        <treatmentDefinition>
                            <trivialCategory drug="e"/>
                        </treatmentDefinition>
                    </relativeEffect>
                    <quantile level="0.025" value="-0.12486514793504665"/>
                    <quantile level="0.5" value="0.9986110300880742"/>
                    <quantile level="0.975" value="2.10573074656961"/>
                </summary>
                <summary psrf="1.0601602870025504">
                    <relativeEffect whichEvidence="ALL">
                        <treatmentDefinition>
                            <trivialCategory drug="h"/>
                        </treatmentDefinition>
                        <treatmentDefinition>
                            <trivialCategory drug="b"/>
                        </treatmentDefinition>
                    </relativeEffect>
                    <quantile level="0.025" value="0.4449368275830486"/>
                    <quantile level="0.5" value="1.3364284717176602"/>
                    <quantile level="0.975" value="2.2594168814011"/>
                </summary>
                <summary psrf="1.1040884591918707">
                    <relativeEffect whichEvidence="ALL">
                        <treatmentDefinition>
                            <trivialCategory drug="h"/>
                        </treatmentDefinition>
                        <treatmentDefinition>
                            <trivialCategory drug="d"/>
                        </treatmentDefinition>
                    </relativeEffect>
                    <quantile level="0.025" value="-0.6888724331029632"/>
                    <quantile level="0.5" value="0.793514120305781"/>
                    <quantile level="0.975" value="1.94563430348067"/>
                </summary>
                <summary psrf="1.1443536899073496">
                    <relativeEffect whichEvidence="ALL">
                        <treatmentDefinition>
                            <trivialCategory drug="h"/>
                        </treatmentDefinition>
                        <treatmentDefinition>
                            <trivialCategory drug="f"/>
                        </treatmentDefinition>
                    </relativeEffect>
                    <quantile level="0.025" value="-0.8988558948660633"/>
                    <quantile level="0.5" value="0.4583453494897838"/>
                    <quantile level="0.975" value="1.850198585361973"/>
                </summary>
                <summary psrf="1.0538723322196988">
                    <relativeEffect whichEvidence="DIRECT">
                        <treatmentDefinition>
                            <trivialCategory drug="a"/>
                        </treatmentDefinition>
                        <treatmentDefinition>
                            <trivialCategory drug="c"/>
                        </treatmentDefinition>
                    </relativeEffect>
                    <quantile level="0.025" value="-0.9425878917686532"/>
                    <quantile level="0.5" value="0.3886261649503131"/>
                    <quantile level="0.975" value="1.8279203349987825"/>
                </summary>
                <summary psrf="1.0247563277987517">
                    <relativeEffect whichEvidence="INDIRECT">
                        <treatmentDefinition>
                            <trivialCategory drug="a"/>
                        </treatmentDefinition>
                        <treatmentDefinition>
                            <trivialCategory drug="c"/>
                        </treatmentDefinition>
                    </relativeEffect>
                    <quantile level="0.025" value="-1.5580424752069881"/>
                    <quantile level="0.5" value="0.6786628973433996"/>
                    <quantile level="0.975" value="3.1305391827316633"/>
                </summary>
                <summary psrf="1.081409887798171">
                    <variance name="var.d"/>
                    <quantile level="0.025" value="0.006524615864995616"/>
                    <quantile level="0.5" value="0.1919165576798377"/>
                    <quantile level="0.975" value="0.8134263670723029"/>
                </summary>
            </nodeSplitResults>
            <nodeSplitResults pValue="0.2434">
                <mcmcSettings tuningIterations="20000" simulationIterations="50000" inferenceIterations="10000" thinningInterval="10" numberOfChains="4" varianceScalingFactor="2.5"/>
                <splitNode>
                    <treatmentDefinition>
                        <trivialCategory drug="b"/>
                    </treatmentDefinition>
                    <treatmentDefinition>
                        <trivialCategory drug="c"/>
                    </treatmentDefinition>
                </splitNode>
                <summary psrf="1.0156004755316372">
                    <relativeEffect whichEvidence="ALL">
                        <treatmentDefinition>
                            <trivialCategory drug="b"/>
                        </treatmentDefinition>
                        <treatmentDefinition>
                            <trivialCategory drug="a"/>
                        </treatmentDefinition>
                    </relativeEffect>
                    <quantile level="0.025" value="-2.053360633792589"/>
                    <quantile level="0.5" value="-0.33776918357113767"/>
                    <quantile level="0.975" value="1.1857765240036016"/>
                </summary>
                <summary psrf="1.0211631895124544">
                    <relativeEffect whichEvidence="ALL">
                        <treatmentDefinition>
                            <trivialCategory drug="b"/>
                        </treatmentDefinition>
                        <treatmentDefinition>
                            <trivialCategory drug="g"/>
                        </treatmentDefinition>
                    </relativeEffect>
                    <quantile level="0.025" value="-2.7081988285944876"/>
                    <quantile level="0.5" value="-1.1881523171731214"/>
                    <quantile level="0.975" value="0.30088022111922724"/>
                </summary>
                <summary psrf="1.0051000727592665">
                    <relativeEffect whichEvidence="ALL">
                        <treatmentDefinition>
                            <trivialCategory drug="f"/>
                        </treatmentDefinition>
                        <treatmentDefinition>
                            <trivialCategory drug="c"/>
                        </treatmentDefinition>
                    </relativeEffect>
                    <quantile level="0.025" value="0.36314354291827833"/>
                    <quantile level="0.5" value="0.80914480086391"/>
                    <quantile level="0.975" value="1.2661063133854948"/>
                </summary>
                <summary psrf="1.0081070173210718">
                    <relativeEffect whichEvidence="ALL">
                        <treatmentDefinition>
                            <trivialCategory drug="f"/>
                        </treatmentDefinition>
                        <treatmentDefinition>
                            <trivialCategory drug="e"/>
                        </treatmentDefinition>
                    </relativeEffect>
                    <quantile level="0.025" value="-6.220003778413214E-4"/>
                    <quantile level="0.5" value="0.9246128766915509"/>
                    <quantile level="0.975" value="1.987234579472991"/>
                </summary>
                <summary psrf="1.0134845234815824">
                    <relativeEffect whichEvidence="ALL">
                        <treatmentDefinition>
                            <trivialCategory drug="h"/>
                        </treatmentDefinition>
                        <treatmentDefinition>
                            <trivialCategory drug="b"/>
                        </treatmentDefinition>
                    </relativeEffect>
                    <quantile level="0.025" value="0.3123076171413011"/>
                    <quantile level="0.5" value="1.1693060410663565"/>
                    <quantile level="0.975" value="2.0515058441596215"/>
                </summary>
                <summary psrf="1.015572140880207">
                    <relativeEffect whichEvidence="ALL">
                        <treatmentDefinition>
                            <trivialCategory drug="h"/>
                        </treatmentDefinition>
                        <treatmentDefinition>
                            <trivialCategory drug="d"/>
                        </treatmentDefinition>
                    </relativeEffect>
                    <quantile level="0.025" value="-0.7573908505007105"/>
                    <quantile level="0.5" value="0.6385251881535974"/>
                    <quantile level="0.975" value="2.0208826966000037"/>
                </summary>
                <summary psrf="1.0127427105438438">
                    <relativeEffect whichEvidence="ALL">
                        <treatmentDefinition>
                            <trivialCategory drug="h"/>
                        </treatmentDefinition>
                        <treatmentDefinition>
                            <trivialCategory drug="f"/>
                        </treatmentDefinition>
                    </relativeEffect>
                    <quantile level="0.025" value="-0.7583577331272342"/>
                    <quantile level="0.5" value="0.7613965598216185"/>
                    <quantile level="0.975" value="2.2843956769397336"/>
                </summary>
                <summary psrf="1.0419663122013259">
                    <relativeEffect whichEvidence="DIRECT">
                        <treatmentDefinition>
                            <trivialCategory drug="b"/>
                        </treatmentDefinition>
                        <treatmentDefinition>
                            <trivialCategory drug="c"/>
                        </treatmentDefinition>
                    </relativeEffect>
                    <quantile level="0.025" value="-4.7470587999041784"/>
                    <quantile level="0.5" value="-1.3028500430668413"/>
                    <quantile level="0.975" value="0.8723177350415444"/>
                </summary>
                <summary psrf="1.0059727718782727">
                    <relativeEffect whichEvidence="INDIRECT">
                        <treatmentDefinition>
                            <trivialCategory drug="b"/>
                        </treatmentDefinition>
                        <treatmentDefinition>
                            <trivialCategory drug="c"/>
                        </treatmentDefinition>
                    </relativeEffect>
                    <quantile level="0.025" value="-1.191399186851719"/>
                    <quantile level="0.5" value="0.37448757131133903"/>
                    <quantile level="0.975" value="2.1955517528600037"/>
                </summary>
                <summary psrf="1.04362567191021">
                    <variance name="var.d"/>
                    <quantile level="0.025" value="0.01819826301883533"/>
                    <quantile level="0.5" value="0.1953846830089896"/>
                    <quantile level="0.975" value="0.7299864535407612"/>
                </summary>
            </nodeSplitResults>
            <nodeSplitResults pValue="0.7886">
                <mcmcSettings tuningIterations="20000" simulationIterations="50000" inferenceIterations="10000" thinningInterval="10" numberOfChains="4" varianceScalingFactor="2.5"/>
                <splitNode>
                    <treatmentDefinition>
                        <trivialCategory drug="b"/>
                    </treatmentDefinition>
                    <treatmentDefinition>
                        <trivialCategory drug="g"/>
                    </treatmentDefinition>
                </splitNode>
                <summary psrf="1.018911757673667">
                    <relativeEffect whichEvidence="ALL">
                        <treatmentDefinition>
                            <trivialCategory drug="b"/>
                        </treatmentDefinition>
                        <treatmentDefinition>
                            <trivialCategory drug="a"/>
                        </treatmentDefinition>
                    </relativeEffect>
                    <quantile level="0.025" value="-2.3626988788286982"/>
                    <quantile level="0.5" value="-0.7242701790851589"/>
                    <quantile level="0.975" value="0.630973736957296"/>
                </summary>
                <summary psrf="1.0733373436004587">
                    <relativeEffect whichEvidence="ALL">
                        <treatmentDefinition>
                            <trivialCategory drug="b"/>
                        </treatmentDefinition>
                        <treatmentDefinition>
                            <trivialCategory drug="c"/>
                        </treatmentDefinition>
                    </relativeEffect>
                    <quantile level="0.025" value="-1.5888763971951938"/>
                    <quantile level="0.5" value="-0.0869652172306691"/>
                    <quantile level="0.975" value="1.0783876285865694"/>
                </summary>
                <summary psrf="1.0085956184040898">
                    <relativeEffect whichEvidence="ALL">
                        <treatmentDefinition>
                            <trivialCategory drug="d"/>
                        </treatmentDefinition>
                        <treatmentDefinition>
                            <trivialCategory drug="g"/>
                        </treatmentDefinition>
                    </relativeEffect>
                    <quantile level="0.025" value="-1.637171021429149"/>
                    <quantile level="0.5" value="-0.6310539427775712"/>
                    <quantile level="0.975" value="0.3261287528876861"/>
                </summary>
                <summary psrf="1.0092806190578403">
                    <relativeEffect whichEvidence="ALL">
                        <treatmentDefinition>
                            <trivialCategory drug="f"/>
                        </treatmentDefinition>
                        <treatmentDefinition>
                            <trivialCategory drug="e"/>
                        </treatmentDefinition>
                    </relativeEffect>
                    <quantile level="0.025" value="-0.10320229361055845"/>
                    <quantile level="0.5" value="0.9467854485838914"/>
                    <quantile level="0.975" value="2.0086378704994057"/>
                </summary>
                <summary psrf="1.0087780950279002">
                    <relativeEffect whichEvidence="ALL">
                        <treatmentDefinition>
                            <trivialCategory drug="h"/>
                        </treatmentDefinition>
                        <treatmentDefinition>
                            <trivialCategory drug="b"/>
                        </treatmentDefinition>
                    </relativeEffect>
                    <quantile level="0.025" value="0.38691092834859403"/>
                    <quantile level="0.5" value="1.250881050343477"/>
                    <quantile level="0.975" value="2.1156759353182686"/>
                </summary>
                <summary psrf="1.0825078157741204">
                    <relativeEffect whichEvidence="ALL">
                        <treatmentDefinition>
                            <trivialCategory drug="h"/>
                        </treatmentDefinition>
                        <treatmentDefinition>
                            <trivialCategory drug="d"/>
                        </treatmentDefinition>
                    </relativeEffect>
                    <quantile level="0.025" value="-0.9901810679288452"/>
                    <quantile level="0.5" value="0.7092233940302147"/>
                    <quantile level="0.975" value="2.3886780349290713"/>
                </summary>
                <summary psrf="1.0465360124639613">
                    <relativeEffect whichEvidence="ALL">
                        <treatmentDefinition>
                            <trivialCategory drug="h"/>
                        </treatmentDefinition>
                        <treatmentDefinition>
                            <trivialCategory drug="f"/>
                        </treatmentDefinition>
                    </relativeEffect>
                    <quantile level="0.025" value="-1.1206851862241411"/>
                    <quantile level="0.5" value="0.32738150736369603"/>
                    <quantile level="0.975" value="1.5352207863866554"/>
                </summary>
                <summary psrf="1.0067594179642256">
                    <relativeEffect whichEvidence="DIRECT">
                        <treatmentDefinition>
                            <trivialCategory drug="b"/>
                        </treatmentDefinition>
                        <treatmentDefinition>
                            <trivialCategory drug="g"/>
                        </treatmentDefinition>
                    </relativeEffect>
                    <quantile level="0.025" value="-4.522133508780798"/>
                    <quantile level="0.5" value="-1.6051669134735098"/>
                    <quantile level="0.975" value="0.6911212950428876"/>
                </summary>
                <summary psrf="1.0458275866931244">
                    <relativeEffect whichEvidence="INDIRECT">
                        <treatmentDefinition>
                            <trivialCategory drug="b"/>
                        </treatmentDefinition>
                        <treatmentDefinition>
                            <trivialCategory drug="g"/>
                        </treatmentDefinition>
                    </relativeEffect>
                    <quantile level="0.025" value="-3.3120236045828046"/>
                    <quantile level="0.5" value="-1.1803059191055145"/>
                    <quantile level="0.975" value="0.9824199699337561"/>
                </summary>
                <summary psrf="1.0302048750302932">
                    <variance name="var.d"/>
                    <quantile level="0.025" value="0.004456578473867737"/>
                    <quantile level="0.5" value="0.21913838982209816"/>
                    <quantile level="0.975" value="0.7491627514038985"/>
                </summary>
            </nodeSplitResults>
            <nodeSplitResults pValue="0.22239999999999993">
                <mcmcSettings tuningIterations="20000" simulationIterations="50000" inferenceIterations="10000" thinningInterval="10" numberOfChains="4" varianceScalingFactor="2.5"/>
                <splitNode>
                    <treatmentDefinition>
                        <trivialCategory drug="b"/>
                    </treatmentDefinition>
                    <treatmentDefinition>
                        <trivialCategory drug="h"/>
                    </treatmentDefinition>
                </splitNode>
                <summary psrf="1.0070497659970037">
                    <relativeEffect whichEvidence="ALL">
                        <treatmentDefinition>
                            <trivialCategory drug="b"/>
                        </treatmentDefinition>
                        <treatmentDefinition>
                            <trivialCategory drug="a"/>
                        </treatmentDefinition>
                    </relativeEffect>
                    <quantile level="0.025" value="-2.7251024131727584"/>
                    <quantile level="0.5" value="-0.986807499663434"/>
                    <quantile level="0.975" value="0.4088907787055633"/>
                </summary>
                <summary psrf="1.0309370328288587">
                    <relativeEffect whichEvidence="ALL">
                        <treatmentDefinition>
                            <trivialCategory drug="b"/>
                        </treatmentDefinition>
                        <treatmentDefinition>
                            <trivialCategory drug="c"/>
                        </treatmentDefinition>
                    </relativeEffect>
                    <quantile level="0.025" value="-2.813783470973499"/>
                    <quantile level="0.5" value="-0.6278513213333433"/>
                    <quantile level="0.975" value="0.8698610618555336"/>
                </summary>
                <summary psrf="1.0198712328974389">
                    <relativeEffect whichEvidence="ALL">
                        <treatmentDefinition>
                            <trivialCategory drug="b"/>
                        </treatmentDefinition>
                        <treatmentDefinition>
                            <trivialCategory drug="g"/>
                        </treatmentDefinition>
                    </relativeEffect>
                    <quantile level="0.025" value="-4.443388806645433"/>
                    <quantile level="0.5" value="-1.9252419686860107"/>
                    <quantile level="0.975" value="-0.07543167104802986"/>
                </summary>
                <summary psrf="1.0108272991212894">
                    <relativeEffect whichEvidence="ALL">
                        <treatmentDefinition>
                            <trivialCategory drug="c"/>
                        </treatmentDefinition>
                        <treatmentDefinition>
                            <trivialCategory drug="f"/>
                        </treatmentDefinition>
                    </relativeEffect>
                    <quantile level="0.025" value="-1.271967223091637"/>
                    <quantile level="0.5" value="-0.8429994560712124"/>
                    <quantile level="0.975" value="-0.3690653147900496"/>
                </summary>
                <summary psrf="1.0037157143616873">
                    <relativeEffect whichEvidence="ALL">
                        <treatmentDefinition>
                            <trivialCategory drug="f"/>
                        </treatmentDefinition>
                        <treatmentDefinition>
                            <trivialCategory drug="e"/>
                        </treatmentDefinition>
                    </relativeEffect>
                    <quantile level="0.025" value="-0.11613027447358559"/>
                    <quantile level="0.5" value="0.9136828752822543"/>
                    <quantile level="0.975" value="2.12357227779834"/>
                </summary>
                <summary psrf="1.0044784784498082">
                    <relativeEffect whichEvidence="ALL">
                        <treatmentDefinition>
                            <trivialCategory drug="f"/>
                        </treatmentDefinition>
                        <treatmentDefinition>
                            <trivialCategory drug="h"/>
                        </treatmentDefinition>
                    </relativeEffect>
                    <quantile level="0.025" value="-2.7469244520917027"/>
                    <quantile level="0.5" value="-0.7847877441238453"/>
                    <quantile level="0.975" value="0.6422934564927552"/>
                </summary>
                <summary psrf="1.0197812811812161">
                    <relativeEffect whichEvidence="ALL">
                        <treatmentDefinition>
                            <trivialCategory drug="g"/>
                        </treatmentDefinition>
                        <treatmentDefinition>
                            <trivialCategory drug="d"/>
                        </treatmentDefinition>
                    </relativeEffect>
                    <quantile level="0.025" value="-0.2899126228766841"/>
                    <quantile level="0.5" value="0.518506252239542"/>
                    <quantile level="0.975" value="1.566261998228747"/>
                </summary>
                <summary psrf="1.0233732698694953">
                    <relativeEffect whichEvidence="DIRECT">
                        <treatmentDefinition>
                            <trivialCategory drug="b"/>
                        </treatmentDefinition>
                        <treatmentDefinition>
                            <trivialCategory drug="h"/>
                        </treatmentDefinition>
                    </relativeEffect>
                    <quantile level="0.025" value="-1.9332229598462318"/>
                    <quantile level="0.5" value="-1.060827527404058"/>
                    <quantile level="0.975" value="-0.086025309048468"/>
                </summary>
                <summary psrf="1.0093058898164962">
                    <relativeEffect whichEvidence="INDIRECT">
                        <treatmentDefinition>
                            <trivialCategory drug="b"/>
                        </treatmentDefinition>
                        <treatmentDefinition>
                            <trivialCategory drug="h"/>
                        </treatmentDefinition>
                    </relativeEffect>
                    <quantile level="0.025" value="-4.5869718898003615"/>
                    <quantile level="0.5" value="-2.2167850223074916"/>
                    <quantile level="0.975" value="-0.3942866361652863"/>
                </summary>
                <summary psrf="1.01380332232663">
                    <variance name="var.d"/>
                    <quantile level="0.025" value="0.018531652672784296"/>
                    <quantile level="0.5" value="0.1896796592921982"/>
                    <quantile level="0.975" value="0.7141573181232472"/>
                </summary>
            </nodeSplitResults>
            <nodeSplitResults pValue="0.1722">
[truncated: 28,662 more chars]
