# Supplementary material for: Network Meta-Analysis of the Safety of Drug Therapy for Cardiogenic Shock
Source: J Healthc Eng. 2020 Jul 31;2020:8862256. doi: 10.1155/2020/8862256 (PMC7416258; doi:10.1155/2020/8862256)
Supplement: Supplementary Materials — The [zip] data used to support the findings of this study are included within the supplementary information files. [file 8862256.f1.zip › addis software/network.R]

`trace` <-
structure(list("d.b.a" = structure(c(0.3719964420475107,0.3719964420475107,0.3719964420475107,0.3719964420475107,0.3719964420475107,0.3719964420475107,0.7276660099491614,0.3580676170087826,-0.42187157467289066,-0.6348601539854333,0.13364433949040777,-0.18645543018616095,0.3707240624646976,0.8685659124062812,0.2611362324359383,0.26667908163024845,-0.23236903903483958,0.1854559973100847,-0.020571396681479837,-0.7769941904780896,0.2331522573617728,-0.6492471467901721,0.00371663169901415,0.40747392781840885,-0.1607577427144886,-0.0457368517980156,0.6449616607931902,0.17845085639308383,-0.7683607705546971,-1.7290544217567498,-0.338079223260506,-0.11894012912636982,-0.17002632084297362,-1.747831559733342,-1.1974365856995466,-1.578231787946087,-1.5338366622870967,-1.6848566458191758,-1.6848566458191758,-1.654292621161738,-1.7394986661781415,-1.7394986661781415,-1.7394986661781415,-1.7394986661781415,-1.7394986661781415,-1.7394986661781415,-1.7394986661781415,-1.7394986661781415,-1.7284753878803898,-1.7284753878803898,-1.7371430708601079,-1.7253722590441538,-1.7253722590441538,-1.730963381068613,-1.730963381068613,-1.730963381068613,-1.730963381068613,-1.730963381068613,-1.6991585861443326,-1.6991585861443326,-1.6991585861443326,-1.7038176577497057,-1.7038176577497057,-1.7038176577497057,-1.7042455348825702,-1.7042455348825702,-1.6888714624942018,-1.6888714624942018,-1.6888714624942018,-1.685810924410845,-1.685810924410845,-1.685810924410845,-1.685810924410845,-1.685810924410845,-1.699369152387741,-1.699369152387741,-1.699369152387741,-1.699369152387741,-1.7062817320373833,-1.7062817320373833,-1.7202945002760015,-1.7202945002760015,-1.7202945002760015,-1.7202945002760015,-1.7202945002760015,-1.73934709966828,-1.73934709966828,-1.73934709966828,-1.73934709966828,-1.73934709966828,-1.73934709966828,-1.73934709966828,-1.73934709966828,-1.73934709966828,-1.73934709966828,-1.73934709966828,-1.73657741383251,-1.73657741383251,-1.73657741383251,-1.7508199949577639,-1.7372369352696373,-1.7765770547773796,-1.7765770547773796,-1.7765770547773796,-1.7765770547773796,-1.7765770547773796,-1.7765770547773796,-1.7765770547773796,-1.7765770547773796,-1.7765770547773796,-1.7784365853207191,-1.794296942940257,-1.794296942940257,-1.794296942940257,-1.794296942940257,-1.794296942940257,-1.794296942940257,-1.7798927006074834,-1.744272739054169,-1.744272739054169,-1.7736559134905967,-1.7736559134905967,-1.7736559134905967,-1.7736559134905967,-1.7736559134905967,-1.78936702838608,-1.78936702838608,-1.78936702838608,-1.7784798908660262,-1.7935995874549524,-1.7935995874549524,-1.760953354948584,-1.7634432519944214,-1.7634432519944214,-1.7634432519944214,-1.7634432519944214,-1.7634432519944214,-1.7634432519944214,-1.7634432519944214,-1.7634432519944214,-1.7634432519944214,-1.7634432519944214,-1.6996755968242625,-1.6996755968242625,-1.6996755968242625,-1.7027291749095845,-1.7027291749095845,-1.7898548106259273,-1.7678895865171949,-1.7678895865171949,-1.847970585013235,-1.8067781180555014,-1.8067781180555014,-1.7893918740565995,-1.7893918740565995,-1.7657392403107928,-1.9796949077423514,-1.8084083562380349,-1.847169382846765,-1.7374290245324737,-1.627858774689988,-1.627858774689988,-1.6338890562637949,-1.529907857251253,-1.4633527077102069,-1.3310366430765908,-1.3254447338611235,-1.2880631371065823,-1.2880631371065823,-1.197422061620887,-1.2072212505333455,-1.1354245012586266,-1.1862006760125998,-1.1763058938742001,-1.209458328335661,-1.1365146399772872,-1.5279785008130224,-1.636707170868231,-1.2835712532819639,-0.5488371688872236,0.12079988843007097,-0.006798264153853151,-0.6188226172189867,-1.6045228469162398,-2.1053904056326402,-1.8996242511102737,-1.455724103049493,-1.3305841909054132,-2.0875243402927004,-2.1761961353497914,-1.6044828318404938,-1.6044828318404938,-1.594948609377193,-1.557130362702239,-1.5417002067749281,-1.9820503528787972,-1.6871000063493977,-1.7508727357393827,-2.4430040695523494,-2.7041065096941934,-2.669081674528622,-2.538143511675968,-2.3563561615394675,-2.2346777316959385,-2.5115520376019265,-2.1302050212787322,-1.8514525009574843,-1.7295200760981222,-1.362677652359533,-1.457092369647013,-1.1248321058927822,-0.32064502694267816,-1.05613187330947,-1.713331409710263,-1.0292239989413803,-0.27960897800748796,-0.06522004565636591,-1.5460816762961802,-0.8957883309564478,-1.0411451732761001,-0.6813193231697059,-1.1632366483979448,-1.3514970208653354,-1.471171037463219,-1.8476741141647617,-2.6005569026321274,-2.8794676799465977,-1.7593900697796125,-1.8009078294600387,-0.7955781606620485,0.15489453656063057,-0.4316959564164155,-0.6206844940177335,-1.2474195059470117,-0.4424068679617307,-1.2906681710713268,-1.0302510108598726,-1.0026315346482697,-0.8555645065315678,-0.9001742649068014,-1.1484441974094308,-1.1683340935098052,-1.174440837688114,-1.2421886730425447,-1.4102661548837712,-1.2977652708395713,-1.336661181102942,-1.5262244891648415,-1.4288133119650073,-1.4081444767653146,-1.4872882298653627,-1.4002364685241036,-1.4695017229824823,-1.3600800053362008,-1.3399378493348602,-1.3399378493348602,-1.2729634953868012,-1.325383518766114,-1.4607044725265312,-1.5508930618697603,-1.6680013884438851,-1.669105531745389,-1.8773050710107944,-1.5372739403666487,-1.5751073035267371,-1.4573053976818058,-1.6661169111143461,-1.675519628915588,-1.831323297136569,-1.843783515399073,-1.7971294010399737,-1.9311374069376674,-1.1240999249559918,-1.1911676323157057,-1.0202046287727649,-0.21813355235922705,-0.5407599304811879,-1.0112618429926565,-0.449971727716955,-0.449971727716955,-0.4978297458218488,-0.7552079832353155,-0.7978373350907644,-0.7348720412297987,-0.3837667082249505,-0.5957387873356224,-0.8539615178944933,-0.41170655969872516,-1.4284094304820656,-1.1937941103869356,-1.0673130502452655,-0.19224522276140266,0.6570847060532571,2.08991960777454,0.828920465195423,0.7180774770469144,-0.270003317638969,-0.7928225156667572,-0.09694248945716825,0.23651375704338065,-0.3960852227446125,-0.7924477176386222,-1.391051232166052,-0.460162539400352,-0.9776248921781883,0.11453625221409369,0.7802400352531126,0.769066886928234,0.6164427283510846,0.6352351212384187,-0.384211628511981,-0.11026492623738429,-0.5749817116170453,-1.5426443894848507,-1.1513957459077053,0.40753208946263625,-0.13924269372404513,0.11771772581288281,-0.3259213218947794,-0.522528250480131,-0.7685861097557893,-0.2289026285075305,-0.459247951769606,-0.6612804429677772,-0.6240570359322115,-0.545116847218973,-0.6677598296134934,-0.7355753942867935,-0.7355753942867935,-0.6845228578195441,-0.6845228578195441,-0.6845228578195441,-0.6845228578195441,-0.6322928154715952,-0.6355366717297246,-0.6355366717297246,-0.6355366717297246,-0.6355366717297246,-0.6355366717297246,-0.6022403546202932,-0.657057137114522,-0.657057137114522,-0.657057137114522,-0.657057137114522,-0.638335172026744,-0.6867056126378629,-0.676421817458199,-0.6716738328142094,-0.6878709756472572,-0.6558885864688622,-0.6558885864688622,-0.6558885864688622,-0.6558885864688622,-0.6592109835621172,-0.6592109835621172,-0.6556452725881118,-0.6556452725881118,-0.6688766789428503,-0.6688766789428503,-0.6688766789428503,-0.6688766789428503,-0.6688766789428503,-0.6688766789428503,-0.6688766789428503,-0.6809898556021258,-0.6809898556021258,-0.6809898556021258,-0.6809898556021258,-0.6809898556021258,-0.6809898556021258,-0.6809898556021258,-0.6302001718103044,-0.6302001718103044,-0.6302001718103044,-0.6302001718103044,-0.6355468974387705,-0.6355468974387705,-0.6355468974387705,-0.6355468974387705,-0.6355468974387705,-0.6355468974387705,-0.6355468974387705,-0.6355468974387705,-0.6355468974387705,-0.6355468974387705,-0.6301258170947298,-0.6301258170947298,-0.6301258170947298,-0.6324177087833165,-0.6422165401278063,-0.6424856276526569,-0.6424856276526569,-0.6424856276526569,-0.6424856276526569,-0.6424856276526569,-0.6424856276526569,-0.6545144221662673,-0.6545144221662673,-0.6002159121247476,-0.639245522346073,-0.639245522346073,-0.639245522346073,-0.639245522346073,-0.639245522346073,-0.662444715515874,-0.652714489993353,-0.652714489993353,-0.652714489993353,-0.652714489993353,-0.652714489993353,-0.7322831291307076,-0.7725301911342136,-0.7725301911342136,-0.7864735142963157,-0.7906451342665447,-0.8250301860392544,-0.8250301860392544,-0.8588788606354079,-0.8588788606354079,-0.8588788606354079,-0.8588788606354079,-0.8588788606354079,-0.8711487652122248,-1.0752319036331863,-1.0640892057281979,-1.1450607430612931,-1.148594895504018,-1.0816238918722139,-1.2307472237075079,-1.269876736702003,-1.137556888018057,-1.1603340574815146,-1.2818248670518226,-1.2836987282613828,-1.3515671538505707,-1.7030061542088801,-1.2394510533860683,-1.2866976302246826,-1.1663638174953133,-1.5500756283518746,-0.7830117965434673,-0.6845102325391051,-0.4854791973305473,-0.3284036477329729,-0.19215271389128674,-0.22001803024266492,-0.4229441574621784,-0.3597680138403315,-0.22110573319888707,-0.251823931808812,-0.008100301517165898,-0.3492121970246523,-0.41883525495813256,-0.7200452079942985,-1.1217291789095845,-0.7987189102160497,-1.2183298433653933,-1.2021193461929731,-0.9872406354905485,-0.8537247782772348,-1.297169435656605,-1.5159417832306232,-1.41961690048022,-1.432338932842026,-1.432338932842026,-1.34843670239414,-1.34843670239414,-1.3687954503958621,-1.4203724556707304,-1.501052916176923,-1.509159154835188,-1.5604583392395912,-1.4251937542854685,-1.4789370345745059,-1.4883723509380442,-1.4662449309605101,-1.5365334416230954,-1.4582746604414205,-1.449968276888308,-1.3095595097881498,-1.3379385478406467,-1.2613486566360141,-1.2613486566360141,-1.1122023485125148,-1.1122023485125148,-1.1122023485125148,-1.1015174932807457,-1.1015174932807457,-1.1015174932807457,-1.1015174932807457,-1.1015174932807457,-1.1015174932807457,-1.1015174932807457,-1.1015174932807457,-1.0984214021084806,-1.0984214021084806,-1.0865101515047078,-1.1105121476975683,-1.1105121476975683,-1.1105121476975683,-1.1105121476975683,-1.305064636810532,-1.359987660588825,-1.359987660588825,-1.359987660588825,-1.359987660588825,-1.359987660588825,-1.3163497596840983,-1.3163497596840983,-1.3163497596840983,-1.3163497596840983,-1.3163497596840983,-1.3163497596840983,-1.250929434380758,-1.250929434380758,-1.3165689205922158,-1.3165689205922158,-1.3165689205922158,-1.3318172882906991,-1.3318172882906991,-1.340471011768685,-1.2956775618025649,-1.2956775618025649,-1.3350686379361245,-1.3516587731915406,-1.3516587731915406,-1.3516587731915406,-1.5141381788778416,-1.6041467764671862,-1.6041467764671862,-1.6041467764671862,-1.6861525816732847,-1.6861525816732847,-1.6861525816732847,-1.7233370686786411,-1.6680783306272409,-1.585008830715771,-1.585008830715771,-1.5148210682449132,-1.5257824457539941,-1.5385729367411163,-1.5385729367411163,-1.5506116595162942,-1.5255577542757845,-1.6042339404057953,-1.591823499499149,-1.28762655882502,-0.47584515434704955,-0.36264378631805555,-0.6189328366067794,-0.6192767818615056,-0.6192767818615056,-0.5974843732299696,-0.5974843732299696,-0.6674635456576837,-0.7737493996066942,-0.7254203569005724,-0.7254203569005724,-0.5827493978598747,-0.6678762702010598,-0.5758233161317852,-0.7075692795944142,-0.8203276706541498,-0.8918560889379238,-1.2491473555147112,-1.0614170702755734,-0.7009926832163852,-1.2246687291006575,-1.2350016718847427,-0.4273381850051671,-1.8699507991762732,-1.1514088311803692,0.1697860287122127,-0.4241103474018849,-0.8596726211946021,0.07740339756644252,-0.05654498893063328,-0.5099687661066674,-0.4154564745297213,-0.819283366664515,0.09730439699856025,0.2015665435852924,-0.7848101361016122,0.6232110507848745,0.49707189811135966,-0.2550179791700855,-1.1959544205564223,-0.15189251069210163,0.25496928577900013,0.5066320238317306,-1.4949347080891333,-1.1333566409111318,-1.226311443727397,-0.9420950886601593,-1.079858817219205,0.9601356363453313,0.5872395066079744,0.1950112191605538,0.8446597614375307,1.2456152522392945,1.074077631237879,0.3145684181220104,-0.3180546480654599,-0.4873341874013901,-0.4973827078718726,-0.5448273679421651,-0.5621543055891017,-0.5786704562050942,-0.5786704562050942,-0.64200003897943,-0.7963041164598994,-1.6519226614941291,-0.8930075404249611,-0.7885403191916458,-0.9945757284316722,-0.4224266256998549,-0.5109910570413063,-0.14961260782361363,-0.6299200177090115,-0.9497273734407818,-1.008063615884327,-1.1628058076409282,-0.9109583162464916,-1.146892584640316,-1.0728851111055935,-1.1732640684416946,-1.0404570855803827,-0.9337493222381743,-0.8827755243458771,-0.7979993837234178,-0.8761850592569684,-1.151861644761503,-0.9000881684222207,-0.6468337042393686,-0.9864289836296414,-0.9022630663951295,-1.2815276100723054,-1.0959415869361022,-1.340796795718867,-1.4302633171307573,-1.5234536387389634,-0.9434905327069117,-0.7673568243740014,-0.7834657676262801,-1.1397629367943112,-0.6540206737561894,-0.2492063016526582,-0.4553903382654107,-0.30244198177276627,-1.079716611496224,-1.2490530046368378,-1.346012585335185,-1.0978144467361894,-0.6392852898915099,-0.5336949151662365,0.31757347061818675,-0.540121085662012,-0.49224642747495084,-0.7092226726561046,-0.6316694546803594,-1.0490754802805764,-0.8808461700995642,-0.8680793083000424,-0.6474561063963227,-0.7418933071874543,-0.6321363243227919,-0.5278298908951187,-0.2712415710908618,-0.27299535037462774,-0.2496191510422931,-0.40898590876212354,-0.5175065611710389,-0.6002584457193836,-0.4595106379069369,-0.5764306919070512,-0.5239215449942175,-0.5239215449942175,-0.5272673765473185,-0.5272673765473185,-0.5146941140856448,-0.5146941140856448,-0.5146941140856448,-0.45893020592818556,-0.38504505586737303,-0.38504505586737303,-0.38504505586737303,-0.3687074670371423,-0.39301968474245125,-0.3892275470485049,-0.35142167668833274,-0.35142167668833274,-0.35142167668833274,-0.39571927095397946,-0.35567693673589146,-0.33797880345010684,-0.33797880345010684,-0.33797880345010684,-0.33797880345010684,-0.33797880345010684,-0.33797880345010684,-0.3712590574665519,-0.3712590574665519,-0.3712590574665519,-0.37487805354831505,-0.4500020107006986,-0.4500020107006986,-0.4618495950658531,-0.5254284322776708,-0.5254284322776708,-0.45665920575185937,-0.4954325384281283,-0.4954325384281283,-0.5018041648488443,-0.5012670026586894,-0.4592265892187883,-0.36600715369068376,-0.36600715369068376,-0.42510411577605356,-0.4686193444445003,-0.47813573460656256,-0.47813573460656256,-0.47813573460656256,-0.44836351138731617,-0.5307024969424718,-0.5307024969424718,-0.5307024969424718,-0.5171536475970473,-0.5171536475970473,-0.5171536475970473,-0.5171536475970473,-0.5171536475970473,-0.5171536475970473,-0.5171536475970473,-0.5171536475970473,-0.5420297223007428,-0.5439033645145993,-0.4414498389469551,-0.5055451529640582,-0.5055451529640582,-0.52131910016507,-0.52131910016507,-0.52131910016507,-0.5008569164955504,-0.4681551879806538,-0.5439868667703273,-0.32969993373443585,-0.4234923942780104,-0.5974714206460472,-0.6250247545354466,-0.6250247545354466,-0.6797824319118435,-0.6073735240696652,-0.7903485608312755,-0.6436245668998889,-0.5782321049173001,-0.4773718952916466,-0.5018931146412976,-0.5018931146412976,-0.43683041232478464,-0.47801347039982167,-0.4530847683381585,-0.3200653024907619,-0.0713657794094564,0.049270942489940406,0.057948646365808036,0.057948646365808036,0.08567810775224405,0.08567810775224405,0.1193906507000039,0.1193906507000039,0.21426932126790985,0.15655685418757181,0.13511743846376434,0.07871292409907593,-0.004837066312457984,0.015565874701982462,-0.05775091761130978,-0.05775091761130978,-0.03427087191269615,-0.03427087191269615,-0.03427087191269615,0.052977089431352736,-0.04000228124845044,-0.04000228124845044,-0.04000228124845044,-0.04000228124845044,-0.029388452186452654,-0.029388452186452654,-0.07252774579101134,-0.07252774579101134,-0.06543173001085799,-0.06534053275105607,-0.07648090784189274,-0.07648090784189274,-0.07648090784189274,-0.07648090784189274,-0.08186265297829223,-0.08186265297829223,-0.08186265297829223,-0.08186265297829223,-0.08186265297829223,-0.08186265297829223,-0.08186265297829223,-0.05520333424572682,-0.08603647030258613,-0.074174807246348,-0.018943081112834367,-0.035595604184189264,-0.035595604184189264,-0.0491073585788253,-0.0820888458322504,-0.03924093651735745,-0.03924093651735745,-0.23101622827028623,0.14388227345558258,0.18679558705367563,0.18679558705367563,0.11757256081705666,0.10687970985376173,0.16151474232740898,0.16151474232740898,0.2303785786731817,0.41869852042089795,0.4734000108676104,0.4461848101855312,0.4058597128629963,0.4058597128629963,0.37551936186262885,0.37551936186262885,0.4344297471316161,0.4344297471316161,0.4344297471316161,0.3958995317502431,0.2971425431144639,0.13102588892221637,0.13102588892221637,0.2375902139082406,0.06375960692728788,-0.06673600676176944,-0.3331237699636407,-0.07334574161527246,-0.5161969210226723,-0.4949251662526487,-0.5009787942233387,-0.4708937507348822,-0.3765946305901345,-0.3051658495684826,-0.05554091769708991,0.02992031680230199,0.954908284929841,0.4227978891355307,-0.24923163845980428,-0.24816700563078292,-1.2189489812204655,-0.6029872904607987,-0.614335724347971,-0.03370532957949618,-0.3503313996246277,0.06957126920441559,-0.5104078565057641,-0.6369542612822146,-0.27729375644047993,-0.2799087924763978,-0.166702888481649,0.165201512165984,0.1801275917982523,-0.17531053435723576,0.3199616900724739,-0.6328822874791156,-0.7169813322807295,-0.7712657415157322,-0.25520038977864357,0.4968804263530334,0.5734791942338625,0.281350799122733,-0.22938696844636305,0.041169072654207696,0.3374185115279266,0.23589011962625642,0.439793323485731,0.49182490879493757,0.40486117887597206,0.27676055863031035,0.011893541735615798,0.021890253114166792,0.0028706086500442096,-0.4684773144042207,-0.3041536690593982,-0.3921237991489398,-0.6396604346616784,-0.9593988596579176,-0.850810486343454,-0.9656739400022183,-0.08317971783569139,-0.0980244624068295,-0.8332108460717575,-0.5805723625250987,0.1621825799522246,0.4473960353730798,-0.23284506270211816,-0.013521290415051457,0.0020612347159244537,-0.38747957563491053,-0.44607481001708704,-0.49034453056173877,-0.3571245450147056,-0.3571245450147056,-0.3809552218781578,-0.3584219182825614,-0.41260398823823297,-0.4054097145049292,-0.4054097145049292,-0.4054097145049292,-0.3664047834544951,-0.3744700327001119,-0.33471339076844336,-0.3141433958325113,-0.3141433958325113,-0.3141433958325113,-0.321513709229278,-0.321513709229278,-0.37433798228643966,-0.3400177030727207,-0.27956360606242836,-0.19164211492683877,-0.19164211492683877,-0.18909431930020676,-0.10543460467404187,-0.10543460467404187,-0.10543460467404187,-0.09638456867296857,-0.09638456867296857,-0.09638456867296857,-0.1156582869290602,-0.11252923126915007,-0.11252923126915007,-0.041166700993466476,-0.10732488549200453,-0.14757063929258687,-0.14757063929258687,-0.11316728021079787,-0.11316728021079787,-0.1302483387897197,-0.1302483387897197,-0.22722233252461202,-0.22722233252461202,-0.19448568153520138,-0.22085114089507243,-0.330667046530281,-0.2681665998404912,-0.7304341320221822,-1.031747616341897,-1.0112665151122535,-0.6719949421932484,-0.7663795124409052,-0.5882393065239155,-0.3801621182457311,-0.6797589267228313,-0.44248642726957765,-0.2841445199616433,-0.6446597054264502,-0.8227415977807737,-0.2731761722290268,-0.8201184729072358,-1.0752781246520875,-1.1300270194847832,-0.8922228654684968,-0.882488955423933,-1.0590739323657983,-0.44822098321622245,-0.44822098321622245,-0.7855871726863911,-0.881147201775448,0.20287115675286171,0.08574977595916067,-1.0774538705623669,-0.8444557257599168,-1.41535587840422,-0.9309987923821734,-0.9173391078940533,-1.3563532832985323,-1.4605880120389663,0.0029173649917288436,0.1644421972683649,-0.9410733255763375,-0.37337118665078795,-0.29219325450750666,0.09806832948656621,0.021348877149324416,0.06836086010293034,0.07491040661519592,0.07410162671751046,0.2594932208157823,-0.24124072523099505,-0.2369314701308377,0.168513075699896,-0.05677216102985651,-0.210731270069809,-0.014595975179537118,-0.3298794609431548,0.03215710085602642,-0.14863649879231766,0.005315617696133226,-1.0753566008030435,0.1442811252187618,-1.1732844584859048,-0.09360554008306435,-0.4997268908375717,-0.5021182149864553,-0.7309610339827126,-0.33352685963258527,-0.049812972391298754,-0.4642032009178098,-0.4337912151970471,-0.888430015620026,-1.0097743302603979,-1.1309222551857887,-0.767926683279872,-1.055908123042446,-1.0808079878537393,-1.153114188277004,-1.3543922956686083,-1.324217456690716,-1.7294271007047965,-1.7710359097400794,-1.3550957619327182,-0.8216450552623507,-0.6797798795677085,-0.47632587559499073,-0.6288858406718978,-0.7524779857547839,-0.7728703265250318,-0.8535618875866223,-0.9702781858223345,-0.9702781858223345,-0.9227971611824233,-0.519468454726589,-0.7399271751686576,-1.1129716580686333,-0.42365029742954957,-0.4868383713068616,-1.0525418710547827,-0.6783899430668732,-0.12153941080724287,-0.3627349652724473,-0.8406044367866906,0.0027352620530823324,0.21857362878694234,-0.21262531714492947,-0.25073453958210157,0.2606051517016328,-0.7374890055356452,-1.4955579058093789,-1.894720813129034,-0.8588672617131541,-0.46646616546758074,-0.8183667112781261,-1.0080833867287589,0.01751280356742857,-0.7249506115172163,0.5430744416475195,0.845623517243947,0.40218335956729667,-0.18602162879523054,0.6566320418392492,0.435647389512588,-0.30945791914100657,-0.29901850635975463,-0.2534898748577451,-0.33871247712424324,-0.7130065034952143,-0.5565893701552376,-0.03885442121344185,0.2308961383805935,0.1032235641597189,-0.3528024632733292,-0.3357492564880109,-0.4641067625789961,0.4765733633616949,-0.11875486325391788,-0.38246197431817996,-0.5740296572695395,-0.329807615969892,-1.0022820928458518,-0.6324236011506154,-0.605501616597706,-0.8501281502437646,-0.7748767268782129,-0.03247053370976334,-0.17192151100913672,-0.21058675677548017,-0.21058675677548017,-0.06069011442784658,-0.20076649375476638,-0.20076649375476638,-0.2298756632128253,-0.18329380163527628,-0.31491425417691454,-0.3687014442260168,-0.3687014442260168,-0.3145782703837895,-0.4209703811423232,-0.4077630360897765,-0.4077630360897765,-0.3484302686076284,-0.3484302686076284,-0.5561297741784826,-0.46422990869944625,-0.46422990869944625,-0.4077003550044074,-0.5383309037011836,-0.4694692290638205,-0.41994206728799965,-0.5701231638311804,-0.5314495883671223,-0.4865283622488417,-0.3640513010500886,-0.28218718151898275,-0.28218718151898275,-0.33786986883620956,-0.33786986883620956,-0.4218840484925682,-0.34879961194661396,-0.26709830875505625,-0.26709830875505625,-0.26709830875505625,-0.2079035351577713,-0.2317654383312257,-0.1294851824978842,-0.15971577887135407,-0.17467302137871202,-0.3737897048040268,-0.3667069032855492,-0.3015200058909445,-0.40076124914656885,-0.37120728709986756,-0.3130216341392126,-0.4123856977522194,-0.26038882368982996,-0.2942668635561275,-0.23375760006033558,-0.33725084302029157,-0.3640496372512554,-0.43160680142190483,-0.912797711173402,-0.45042571832173656,-0.5923916763480278,-1.1214488890738865,-1.4528159828342035,-1.3461763982714146,-1.228386345113796,-0.5829890721850779,-0.426269562188328,-0.5916216935070473,-0.812984256394126,-0.9172610771550325,-1.1281000768540703,-1.0130751474462603,-1.0662932150011182,-1.3737599165398466,-1.4579730135984568,-1.5495442792588923,-1.270297158233412,-1.26332547001692,-1.3740452083127788,-1.3740452083127788,-1.4441993020416293,-1.4297975979736155,-1.4297975979736155,-1.4205840645122834,-1.466740255396945,-1.4979388491581482,-1.4979388491581482,-1.5662015690629378,-1.5662015690629378,-1.7285294218286693,-1.733649365850541,-1.700833933549448,-1.7750128966425351,-1.9701693070185187,-1.988872867103332,-1.9731586725425898,-1.9731586725425898,-2.143222262847312,-2.0840526481703106,-1.9823097100566527,-1.9729285946450132,-1.9729285946450132,-2.026354813409674,-1.9420342352482731,-1.9191449804690972,-1.6849364299043175,-1.8077335784764907,-2.087737987727696,-2.13579240066361,-2.439296533843986,-2.162839655756466,-2.6690265848364896,-2.157028492693932,-2.234884227630582,-1.601891413390737,-1.7353664669329096,-1.7948830395619904,-2.020495072920012,-2.538748410206951,-1.919384552178986,-1.9858454780494754,-2.0336600813040673,-2.1482348089481125,-2.404582666792875,-1.80246420429153,-1.752894439088561,-1.9786649158131988,-1.4759932859265399,-1.2770576738083084,-1.1528670177443188,-0.9109392405648488,-1.1106103867360249,-1.2342164294988116,-1.2091056604206127,-1.0915896196053363,-0.8769867158624379,-0.7456335208256009,-0.9702437366229888,-1.0756121022066467,-1.876486498715622,-1.889751224141321,-1.8590011221442946,-1.4188846647680677,-1.1625902886061135,-0.7746060839994074,-1.3369413974575357,-1.4374249474235647,-1.7696168824373735,-2.0965016946205246,-2.3550955514344283,-2.40557257333337,-2.40557257333337,-2.5733737978856834,-2.50497198881107,-2.1610570995865626,-1.2334471915711005,-1.484962959025597,-1.0897915904451336,-0.9429469365644806,-1.1427456630954616,-0.7956475703841775,-0.7898806872722598,-1.1477369106120494,-1.1736953490195055,-0.9811739570128253,-1.5294406547405832,-1.2016798073709574,0.21502056399101682,-0.32196121494961144,-1.5057013147130605,-2.5667100873357827,-2.279153656562524,-0.5971929015860751,-0.7509408586352203,-1.0028682674288323,-0.9527244646872118,-0.8514515635028397,-1.6745588028479748,-1.748567518638347,-1.717771791331284,-1.0920995934997835,-0.31644268146968046,-1.09086874927206,0.22549689826793007,-1.4166028138009965,-1.2332224683973283,-1.4121301000850106,-1.400202362347449,-1.500395977026483,-1.2670096601660417,-1.9031120848880572,-1.875230295280139,-1.812433350658956,-1.1798627735169902,-1.208916575305479,-1.1493304106665891,-0.11683471081168142,-0.20605021943048835,-0.2150139490263812,-0.5817406012922197,-0.7558801843675955,-0.6010536219839682,-0.4027932671324179,-1.0320849066448108,-1.2281195990333744,-0.2751361474541547,-0.8028004171228231,-1.2626962484341608,-1.0100504171499893,-1.829486779324078,-1.5855335933432646,-1.465086964070984,-1.6507246281009649,-1.3074290260588577,-1.0155594463876987,-1.1656239187922672,-1.3056801272513612,-1.0792382930229056,-1.2730001771883939,-1.1077834380585865,0.10278861457276695,-0.8173977601665381,0.2778963820912385,-0.05207052594209961,0.028382791321477585,-0.4438440068431958,-1.6662696216663662,-0.9872064026277413,-1.6108948505050287,-1.0974488220051464,-1.261576573319415,-0.9635849951886425,-1.4430904070021229,-1.9956608508185734,-2.6000314230873043,-2.6231355602394393,-2.555710549488175,-2.3399348382368146,-1.9673625989165997,-1.494302794286979,-1.5901752786038386,-2.1083885283085215,-2.096658749213866,-1.1169132400700905,-1.0821982344503065,-1.0053762803609112,-1.1968371294663442,-1.4974335795448475,-1.4681387097844067,-1.0359002704264761,-1.9171286527549838,-1.2841786994439766,-1.7785256852384124,-1.57873123743779,-1.94675517327851,-2.659776945942564,-2.288572970309596,-1.7972025827141243,-0.6699215542870229,-0.6039119430654104,-0.7903020335596717,-0.4079400288854266,-0.341627464274284,0.004292966213571912,0.09603920318725324,0.07974229774559428,-0.09577333140374603,-0.015162059258490568,0.4269005940249829,0.07129544588564031,-0.16102053074956502,-0.16102053074956502,-0.07759299331758004,0.1226332568117155,0.17219191708838358,0.5080906385941372,-0.427415497333966,0.066057996608404,-0.17841436989283507,0.15270818493105484,0.1678146026463896,-0.7619692625299463,-0.7941604907986269,-0.981799853584581,-0.9443521349558444,-0.8188520390542305,-0.7397022605077693,-0.9172869061367759,0.23579860384648743,-0.4369568563427196,0.3626271094389019,0.5554871728856612,0.12084583446569508,-0.15372610051650953,-0.14918506866761372,0.383000238912109,0.3047964504995768,0.3309415413377243,-0.01778781518271272,-0.4576881346319973,-0.05370070943185258,0.08683823151433179,0.3499940930159118,0.2717025459753223,0.17751068078872928,-0.618016535845008,-0.8886489333748705,-0.9910596052031371,-0.1758676071843846,-0.5193307688201939,-0.4686651730182344,-0.8025245915291838,-0.761605920239357,-0.467445869811799,-1.0720794288026079,-1.2881482354719114,-1.3766797447893966,-1.056970866951752,-1.1899418760316245,-1.713489331077733,-1.034177689776615,-1.2858454556583534,-0.44247303950104355,-0.6813824480307039,-0.37662617011656,-0.2477231452584509,-0.2035161808244987,-0.11167024496222415,0.5067015559551842,0.7409312816394399,-0.030818118711731013,-0.16934945293500303,-0.40197827530908686,-0.21711340911943933,-0.8209038151681332,-0.7289664861040087,-0.6068417910745068,-0.7826430949773747,-0.6585153256016174,-0.4091991385362468,-0.7318379162233075,-0.6362807973963843,-0.8853440670000843,-0.9514298535761379,-0.6721669716930525,-1.0394161140248723,-0.8825833748737756,-1.0768427881516482,-1.0793559911323878,-0.7324861200368477,-0.8137965993215985,-0.2945949450637569,-0.46527741967380454,0.5244066483991541,-1.1243877002354967,-0.45788517701523657,-0.618749307741441,-0.8713327717206252,-1.2985954959921073,-0.7834679685299966,-0.7105839345880275,-0.639655731402045,-0.7144479317706296,-0.7208175029754659,-0.6259336769244436,-0.824665698617806,-0.9412774941508103,-0.9357070911438261,-0.5555539322927394,-0.03669496694941865,-0.32234281799693776,-0.28617322341175455,0.09731425302048727,0.3608978866119268,-0.04340964357217936,-0.36189387218243413,-0.7944147303057425,-0.5567842674435838,-0.11899281314509658,0.06184161000395638,-0.18067072017877517,-0.613040779541842,0.44901979901095473,1.1110872315921478,0.2082901069913854,0.02208500072919406,-0.10287834959233044,-0.2262886291902601,-0.41902984394668985,0.5859259383568098,-0.022403063487722502,-0.33925249037086735,-0.4808382598809217,-0.6385428385851631,-0.7274404811316724,-0.559278728367611,-0.7949925443161625,-0.5599756534982421,-0.8068312846382959,-0.5116199647544628,-0.38396773576025445,-0.4506573934488276,-0.44226339664227665,-0.44226339664227665,-0.5179923157296399,-0.6056491906006699,-0.4147109634345627,-0.3362905646363845,-0.3250560921155817,-0.3250560921155817,-0.3335916362251079,-0.3638925488089987,-0.3439588486897635,-0.08816312584935593,0.24345585376067802,0.21275104755385837,0.1413393076706237,-0.33552752123374396,-0.1303985714315288,-0.48683696941585913,-0.733419756316871,-0.4679897229792251,0.35281276488894314,0.8122508735550387,1.108355044005524,-0.23331303397790457,-0.025699211399870518,0.04669171528188695,0.32552158833091693,0.1941935000854838,0.042496371123893345,0.13997734663320066,-0.14836610248341559,-0.6075099948498546,-1.0668926911180427,-1.3018945174498526,-0.7395277636253529,-0.1817104277198509,-0.9028820029366907,-0.029828680852506,-0.35262750871271664,-0.030511563128171826,-0.07938792032752097,-0.548541752460118,-1.1147190381176726,-1.7800598994657983,-1.7038176460738659,-2.1494851416200627,-2.5504558781111655,-2.8361653578146178,-3.0323571045632955,-2.220824587027935,-0.9567723458882539,-1.3611368757858344,-1.1899591596570198,-1.6368866057601137,-0.9374475834558665,-0.8805843828613829,-1.660646879406576,-1.8584653046984818,-0.6846884935787851,-0.8456749595438907,-0.6638517605327584,-0.7926426202942913,-0.5500602911566328,0.05359523199572895,-1.0554299180796884,-1.4021667421260655,-0.7169886389421678,-0.38035587519684433,-0.15967615283632686,-0.23288863952208627,-0.22407202567090306,-0.7488479742627951,-0.34803955451590973,-1.936912649022159,-0.4284804819412884,-0.2673024654268971,-0.6026848575512831,-0.9240332786562122,-0.8334603520640802,-0.8598185751184835,-1.1402779189778993,-1.1101997768977558,-1.205838649696796,-1.2018453134661267,-1.2018453134661267,-1.2114293345738543,-1.2342067470172988,-1.1140661625231034,-1.106791179484176,-1.106791179484176,-0.9541520543748676,-0.8234793015982376,-1.190070918067951,-0.783371903335746,-1.6428597088028778,-2.545598540575591,-2.475681559468304,-0.6475965294243378,-0.34493054137331375,-0.8129639794562684,-0.943165754348512,-0.7666144641277729,-0.5478495634850354,-0.9052333217620008,-0.5678953525399181,-0.7334047486118834,-0.2724717067336895,-0.11481954359103885,-0.21602531734448602,-0.4425020146263967,-0.9999658349843461,-0.3395936605259152,-0.0038001585047005293,0.14551072743618015,0.07300863363332,0.2654020035433091,0.17709512711527883,0.26583919980852416,-0.20768385481078394,0.3694124757310466,0.28026504309457956,0.2551781506218655,0.2551781506218655,0.2551781506218655,0.17469353877484076,0.22443802741713018,0.22443802741713018,0.22443802741713018,0.06469894844031288,0.21365005357377098,0.12971491176339167,0.19112884366928057,0.14571328202072048,-1.0060961743523613,-0.389916876248535,-1.3910256128279452,-2.075330315261191,-1.5752830290866018,-1.837200888280678,-2.142310892024436,-2.5152125810652017,-1.6261825757875878,-1.5483715918453023,-1.844283409650575,-0.7216231715504788,-0.4279878632641156,0.14308415681062786,-0.3517602386471089,-0.2539275305302918,-0.6072817207458934,-1.2516739855435979,-1.4222363834780902,-0.864247343813471,-0.9249047279684657,-0.889255416291599,-0.9872117472597832,-0.37232329296300815,-0.41957254181206266,-0.45760591276769835,-0.6614722232757552,-0.29595147344765715,-0.3311160959712095,-0.6044309970236116,-0.678051972833193,-1.0764108194307909,-1.0014485837776772,-0.6047069871348931,-0.982014611642468,-1.3117792593174737,-1.2106091463982527,-1.9786644138099008,-1.8698086095301962,-0.9481022646985597,-2.2914065785031377,-0.7870723672072348,0.39987281467365626,-0.9149732458028925,-0.1766586723893775,-0.2925665297512769,-0.22642100347312144,-0.6686699915800616,-0.5843147028269544,-0.6370985784184451,-1.1077542155792073,-1.890326265306562,-0.6382745960537725,-0.6723405735722596,-0.9332693183933891,-1.2269074125670623,-0.8758851980762141,-0.4655475567267154,0.011565737890277483,-0.2269957707181324,-0.5709303021872818,-1.0570418657664464,-0.7604901697114215,-1.1078245227042067,-0.30562876428118013,-1.1116700423402124,-0.27974123336360307,-0.7395738227591953,-0.22419990921896404,-0.2797656221250284,-0.5326391603150047,-0.32955361284956014,0.08415048081257542,0.472176827244834,-0.11996669419235464,-0.4386026521452635,-0.86854931465244,-0.239519788695329,-0.41252120192054786,-0.06592065232685067,-0.03767497062419707,0.02247543711819156,-0.26182623493807033,-0.42246469271942994,-0.5030150994480854,-0.4471919266484961,-0.4555543256250248,-0.3745242395961649,-0.3891124047625001,-0.6198183251691562,-0.5975151804475913,-0.7387772713975593,-0.7996517797168565,-1.027248367111161,-0.7101681311489498,-0.37165236160218623,-0.982751993923574,-0.2117156974710863,0.28621007417849353,-0.1651706987132079,-0.27378256297469217,-0.26712470740723887,-0.8843372235975373,-0.6920888856065923,-0.5226329421604369,-1.1016994962741002,-1.8913030899827081,-1.3778720294323603,-1.8656812177912534,-1.5185640319354299,0.24513205806459304,0.08708683418607299,0.18918788122209432,1.4324880897612844,-0.07024406006115398,0.22912988563788655,-0.5925299578782635,0.38629396219035705,0.45091153332337186,0.8541094112728957,0.6539847057136415,0.45633017007800897,0.38550444108589843,0.7665704879473869,0.6128973959211507,0.6287747775362709,0.41973851322195455,0.29221169187223117,0.31768037707853347,0.3069530825171282,0.9734405381193828,0.6279735220175904,0.8906558830037574,0.7115725206411455,0.5442454272092961,0.41259332874336496,0.7094257124838749,0.3994348558008271,0.8164166643812097,0.919736734125148,1.0786388997155822,1.0289979459756864,0.8724562966712469,0.7490642086650157,0.513216016144544,0.5647960520696498,0.37170497336748975,-0.17134847454541968,0.2958538934745574,0.03607853290259,0.016347949847859797,0.2877456583297266,0.08278442584169757,0.11355494559442195,-0.4340566010262745,-0.29513436319116443,-0.43520317346091497,-0.5353352967934868,-0.24058819879420434,-0.12164808808695793,-0.4094845189399387,-0.14670489112357032,-0.697238532020125,-0.6968000806974897,-0.16068988267456036,-0.16068988267456036,0.5785873616765455,0.09386139437994095,0.23934451253826625,0.43392142752541557,-0.2687690144742365,-1.0465105943794248,-1.2262302266644427,-1.638622342674218,-1.5098550611358936,-1.2890241636530824,-2.3168164229057164,-1.0252492093473955,-1.2970578454031272,-1.974876259347189,-1.1397263694585642,-1.564823245768469,-0.8983958865229964,-1.2964433573660161,-1.5303952358993782,-1.086995517897943,-1.6151072183205575,-1.8480370045185806,-2.0364404320511835,-1.2561848819504988,-0.6795527134711145,-1.3353861728968726,-1.3961101505797031,-1.8942125624479724,-1.8288389671516443,-1.9488799623278867,-1.9454303183341677,-2.0537102664850604,-1.1193832554846477,-0.42302859018420175,0.02300747014828705,0.27360299471840227,0.3544499636938019,0.5054485684946419,0.3301704783692435,-0.3666822602158297,-0.3123933683440171,-0.6143388432774178,-0.5101477255820435,-0.3233299810689538,-1.370902815065954,-1.5837880166887073,-1.6341392809729203,-1.1693043871291229,-0.8815946065064908,-0.7601630923110904,-1.0011007728877188,-0.9765019290470776,-1.0446496841801445,-0.9743558087543003,-0.538282386561222,-0.07172273508427132,-1.3260382333907248,-0.9438556838477665,-0.9237830236058452,-1.163281656208166,-0.8581231242028698,-1.9459346394592607,-2.0820501904334616,-1.4458398281535025,-1.3503986139659647,-0.7503064357010402,-0.8084533237825453,-1.6972799053323997,-1.0455615891633225,0.3402534614391335,0.4121318883871503,0.004236027929998887,-0.930004235224477,0.2722263138726086,-0.46182176749646997,-1.004364425740615,-0.846155755698182,-0.0975794261285939,-0.28747260268924285,0.18836264536683917,0.03498578076437661,-0.03118369292337818,-0.47339095668738007,-1.6552032864874278,0.24241205405282132,-1.1552846168080586,-0.025791473544629878,-1.007471945207881,-1.2179204489873747,-1.1362820066829902,-0.7994565633364392,-0.8018744569792579,-0.7342129514285805,-0.8818683967847557,-0.5920524141480571,-0.5412851427772551,-0.6670823128214693,-0.5491123729865356,-0.5737789862643653,-0.028927359472257004,-0.006632717863697679,-0.003721000398693053,-0.19397107646026798,0.31181967714751396,-1.3567862928310217,-0.2160998964483285,0.024534303965538434,0.23307227019009827,-0.03380945471589364,0.25654165584976596,-0.4364297425351036,-0.7066244627550377,-0.572233566048296,-0.5076813335509351,-0.5825068150105717,-0.7349767380226566,-0.8406119178439615,-0.48914534784889885,0.08687274891679708,-0.011017882333527934,0.14165672571106455,0.3181460018811437,-0.3301226466248494,-0.10457514218482138,0.17670075047699152,0.7682638383948683,1.0029182264096976,0.6115245518110312,0.46850942855807354,-0.016693886735623588,0.6419490919367756,0.3401273737137076,0.3416505921662338,0.3416505921662338,0.3945818370590636,0.28958256905484325,0.20348121754510684,0.06212758451940363,0.23671208094654583,-0.14105588100823974,0.29270281407381915,-0.021401517739326775,-0.07753638722204687,-0.3432358369566039,0.039052387524678274,-0.1287145782027429,-0.24398367969626347,-0.5004638390951905,-1.0700922511599364,-0.8812533847915004,-0.5690766615347561,-0.44573310236036867,-0.4710647052537383,-0.721743501255877,-0.4801578758957976,-0.34218353526521683,-0.5298287719890267,0.0019619653525932423,-0.12369951192048577,0.5061215780061478,0.5697643502741458,0.26631781662288523,-0.07558174085766566,0.03817921763111409,-0.014293880698232711,-0.13751876961632814,0.048878355182388145,0.2746386078021846,0.21209784240281573,0.2640934954272017,0.06590869037419625,-0.4682062577241095,-0.4978607649298237,-0.46777106860790224,-0.24450880311847764,-1.2781671730859419,-1.0990847521075882,-1.4623473984151703,-1.70241020171696,-1.4417838165184138,-2.2016479504330486,-1.953050016138969,-1.8670279283034363,-1.8427746695187455,-1.6806644621745883,-1.681379523169497,-2.038905161827413,-1.1992223917035596,-0.7755974494977531,-0.8519053118093285,-0.3713150808944443,-1.1686742485103296,-0.618870317567174,-0.14951900302211846,-1.0052008276786255,-0.7272726709195371,-0.30812854170754067,0.2131613418138959,0.6739428126051927,0.6085858059674877,0.8558755793706652,0.34373861583089915,-0.20894460956712368,-0.26378055994374416,-0.6771062939358126,-0.9828257540372719,-0.8683207956585226,-1.4218460879375425,-1.1014198787875449,-0.9418719528337736,-0.397602976834389,-0.40918228369785326,-0.7593136173730779,-0.6361248133378841,-0.8453710160846378,-0.7856581755185498,-1.4726883386136862,-1.1757621615250957,-1.345626200519299,-1.2967550322730061,-1.2496674282746527,-1.1282418253364548,-1.279331123225349,-1.5384501648283997,-2.1692929756962336,-2.4182130784991163,-1.2548104683071926,-1.2135237415983586,-1.2290934958364477,-1.1801458496207533,-1.4459244106976774,-1.5361282178196902,-1.167988215155251,-0.8024106772517076,-0.8597651907830351,-0.8597651907830351,-0.8063561257972868,-0.8063561257972868,-0.9930957156416381,-1.126021852495551,-1.2404767063403914,-1.2017434417055666,-1.1328404305914042,-1.0059823138221198,-1.4643399534970565,-1.4643399534970565,-1.1146344584527275,-1.0229920989191266,-0.9370482310513185,-0.8945399232410198,-0.8829294401887847,-1.0341081373847145,-0.8525461428224671,-1.042307780937357,-0.941672338190672,-0.9814927005204567,-0.6558465847331467,-0.34026320273246735,-0.6338664036355608,-0.66301229987356,-0.8232557444015618,-1.030388829900501,-1.0171959509227326,-1.1770394158800972,-1.1419782444525561,-1.2566335197508083,-1.2223103947931728,-1.2223103947931728,-1.3533820728112456,-1.3533820728112456,-1.3867505597979188,-1.531353376049308,-1.7846418874749121,-1.817237134547226,-1.8848500893805726,-1.760325728037787,-1.760325728037787,-1.7402783354939542,-1.7402783354939542,-1.8471841697928262,-1.8424061307510016,-1.536143271163318,-1.456763949440012,-1.480457907389423,-0.9394315746814967,-0.6802139176021305,-1.111660378221779,-0.7691488280238777,-0.8755362453281434,-0.8918035980671404,-0.7977622397127194,-0.8510785025847122,-0.8426197296205318,-0.6820851400974233,-0.7411153005007757,-0.7411153005007757,-0.7411153005007757,-0.7279189092258025,-0.7279189092258025,-0.7335380077401772,-0.7335380077401772,-0.7335380077401772,-0.7335380077401772,-0.7335380077401772,-0.7335380077401772,-0.7335380077401772,-0.7335380077401772,-0.7335380077401772,-0.7335380077401772,-0.7335380077401772,-0.7335380077401772,-0.7335380077401772,-0.7335380077401772,-0.7439120202715221,-0.7439120202715221,-0.7439120202715221,-0.7439120202715221,-0.7328794390990443,-0.7622328089808746,-0.7622328089808746,-0.7622328089808746,-0.7622328089808746,-0.7622328089808746,-0.7622328089808746,-0.7622328089808746,-0.7622328089808746,-0.7668982445034253,-0.7668982445034253,-0.7668982445034253,-0.7668982445034253,-0.8147231317223319,-0.814833624172756,-0.814833624172756,-0.814833624172756,-0.7688106997472189,-0.8006919400104434,-0.8043530423190135,-0.8043530423190135,-0.8043530423190135,-0.8043530423190135,-0.8043530423190135,-0.8043530423190135,-0.8043530423190135,-0.8043530423190135,-0.7103305700014766,-0.7121293716306124,-0.770376512707634,-0.8067791986372761,-0.9901285876499203,-0.9901285876499203,-0.9901285876499203,-0.9901285876499203,-0.9901285876499203,-0.9901285876499203,-0.9901285876499203,-0.9664239642336613,-0.9664239642336613,-0.9785850091731298,-0.9785850091731298,-0.9443508963880701,-0.9443508963880701,-0.9443508963880701,-0.9903605441623229,-0.887258240263914,-0.7094678369489351,-1.0024420816777797,-1.0024420816777797,-0.9733361391596635,-1.0460751506527506,-0.9368277771486723,-0.9774689163689655,-0.8716333279130416,-0.7503136257977078,-0.785257383719369,-0.8182808918422334,-0.7793347260998199,-0.49571100932736534,-0.576685219394886,-0.6598798936674394,-0.7287407230273744,-0.8336032465050333,-0.8770677900288039,-0.5497545536113527,-1.0129172297333144,-1.2580312777025673,-1.322976654006337,-1.4548771533342642,-1.1484876808381583,-1.4095690386320958,-0.9478191249394861,-1.360603678145504,-1.1169337380919486,-1.4444972925340511,-0.9522695501317674,-1.3479475201143194,-1.7480635172216286,-1.4952718819904554,-1.7505466720515022,-2.039471014092785,-1.917870708502375,-1.9759475808476343,-1.9849688912501615,-2.46673092372807,-1.8741470663106883,-1.5286962952258725,-1.2667311353152042,-1.8364573364881656,-0.7077952388695345,-0.17018252572805015,-0.8791445359013529,-0.28057729225518,-0.11211791790943942,-0.45186246810610114,0.039988175083835086,-0.19076202171204587,-0.3285802771371895,-0.007178641392779711,-0.4935809489245008,-0.7076224229093983,0.664812613127942,0.794581755752196,0.570431941194106,0.5772907129348717,0.48271359473843134,0.8328885661398828,0.366182247148245,0.001192259965667658,0.5822748255703669,-0.12332393040795436,-0.6576083673197985,-0.41127200391292285,-0.7313391956718476,-0.7170464261744779,-0.7765965212095407,-0.8861998842121765,-0.908219497047754,-1.045820227865803,-1.2068882658860434,-1.0899886248693296,-1.0137213593839536,-0.824211091386821,-0.824211091386821,-0.5424357668245322,-0.6499213172400153,-0.3536796574699277,-0.3082413599308319,0.03519888450342534,-0.012657988044645602,0.11727303623245204,0.11727303623245204,0.005679452588357385,0.2379306868233892,0.2379306868233892,0.19540505452150952,0.07164610659753162,-0.6751763313085796,-0.9176632771601303,0.100058352581127,-0.4350587344019582,-0.7087372125587756,-0.12348044928959259,0.2924616271935407,-0.07751420570130567,-0.2308364453380616,0.027390120194138154,0.028673589479578286,-0.1677079166595285,-0.3488673817822727,-0.3415144913840209,-0.49886593046291205,-0.842937588857569,-0.9814197536564804,-1.1904766127319448,-1.151954663173694,-1.3203029669972806,-0.6212707228593246,-0.8177568543165821,-0.4114342390642482,-0.17941223778095103,-0.4957511303432929,-0.31881954925677436,-0.44337983570633854,-0.266803668267778,0.5568073894829078,0.30226847808454843,0.35423533440480437,0.4187587373316536,0.44606592508763926,0.21639664627686905,0.07477091228507357,0.33645015930914257,-0.3123168679634689,0.3605136235886087,-0.11950793710794827,-0.6447184774814749,0.1444864608668598,0.30246615020322265,0.1025286400810263,0.1025286400810263,-0.6099456333425919,0.5174982753309005,0.03309174697226909,-0.7895888665792178,-0.14545361080414898,-0.24489749078669223,-0.26650792677342117,-0.23515385648256695,-0.23966749855507657,-0.1659580561713221,0.3513839964670564,-0.7169014994252507,-1.433288901336018,-0.6032268714296692,-0.09678643160083489,-0.6229585186111478,-0.4477753384122358,-0.6616749152700541,-0.7192285240944679,-0.5999425424470075,-0.036289390368114294,0.9642100947360542,-0.45929577201374294,-0.4193348520676775,-0.1407008600558019,-0.9406458129785401,-0.7226847320899159,-0.6427529969203971,-0.9819890943931171,0.02844151071912221,-0.0017466765505012999,0.05628983035292445,-0.18887299557303103,-0.2674068894433112,-0.3154752098649784,-0.18355219770117753,-0.19124762619537194,0.1335925385867843,0.6839040600600674,0.3630629553492847,-0.2574840883720352,-0.3421559453755441,-0.38182430420366475,-0.559866212535717,-0.5925169142380244,-0.37148697382522256,-0.49126277369585925,-0.4808297955097428,-0.28445252491358614,-0.4115305047814234,-0.3525888962671311,-0.3811473987260305,-0.2918927358813056,-0.2795985957358122,-0.2844309793677995,-0.359977985619908,-0.359977985619908,-0.384061667278607,-0.384061667278607,-0.384061667278607,-0.3869465392124361,-0.33270248381950723,-0.4142944227288985,-0.44982558713377524,-0.4429289897231123,-0.4429289897231123,-0.4139719839747431,-0.39166989970296257,-0.37486681354346835,-0.27440534629696567,-0.29444335124280185,-0.29444335124280185,-0.2168621576660722,-0.27448480688671323,-0.31918433623123027,-0.25828915477552256,-0.33770496825677776,-0.3492511870930049,-0.5405939975658927,-0.5405939975658927,-0.5234213262985858,-0.44691978457748266,-0.44691978457748266,-0.385402828224172,-0.385402828224172,-0.384583660557115,-0.4000574128229157,-0.36381022156542736,-0.31800740792077026,-0.2349665900646405,-0.3548680038894544,-0.0950632144269195,-0.0335453657376474,-0.0371724173133728,-0.06351340469589944,-0.09458077642151527,0.023204692907731327,0.17692341513165147,0.17692341513165147,0.17692341513165147,0.11634306694638087,0.12482676923566462,0.12482676923566462,0.17593556537776558,0.006472556322831474,-0.12155821057021604,-0.24761092988159264,-0.20847432292056697,-0.289301350044089,-0.22668954596120175,-0.10703320751787662,-0.12794264216272433,-0.0990476544986613,-0.013892824799479717,-0.026616229788801626,-0.026616229788801626,-0.026616229788801626,-0.036992317801764305,-0.036992317801764305,-0.024247896269407376,0.0404869705203874,-0.08956413720320629,0.03493073489001894,-0.1076759771978951,-0.06439216674468132,-0.291876872544346,-0.04434241276256429,-0.02417019820849431,-0.02417019820849431,-0.02417019820849431,-0.29602048253925084,-0.2587471875228534,-0.2587471875228534,-0.4860049795701129,-0.5468006986965307,-0.8219840970147689,-0.21336258596980473,-1.11381042191169,-1.0038827224518612,-1.0989584771297927,-1.8507644748119907,-2.4889541501445978,-1.981957528747004,-1.848200020612594,-2.1886815758876446,-1.5666354369681859,-1.9706998239926043,-1.5940878292270177,-1.5322462647880704,-0.5901001819502226,-1.1280508467635109,-1.3622212127284103,-1.8458311359916248,-0.9466951818474041,-1.0255838949522258,-1.295486490471394,-0.9311263575539562,-0.7031696503867653,-1.1819361423653163,-0.05660826781201915,-0.3450196572055588,0.046128535094544065,-0.15978063890590405,-0.25910529364181434,-0.062122304005925756,-0.3311029402396992,-0.7387512767892492,-0.1971896280983091,-0.830041168197201,-0.49173644109769443,-0.49525767792677083,0.23882227075811802,0.21395818978171938,-0.06942864086767153,-0.21669900579620377,-0.7209840675545132,-0.3443083755863463,-0.3443083755863463,-0.32508842577491764,-0.32137483347952617,-0.4083459954357175,-0.05784028366558948,-0.27683762211850826,-0.16533024790457868,-0.06275189997293004,0.4924581041403019,0.2194126581985561,-1.5391939193816402,0.07376718437484664,-0.966643848474047,-0.12689400711620324,-0.2842906508059778,0.3247412234854956,0.09882059370787599,0.7164082788216328,0.9622989651605574,-0.41220442919562944,-1.1243637377095284,-0.3898010238495824,-0.755364932127443,0.2001708546453821,0.6007181137542039,-0.644855120557227,-0.10642102928546884,-0.3939051143035732,-0.9464363148755037,-0.5362501289910833,-0.32850639949436855,-0.6779817123297791,-0.613170905532093,-0.47729686653397957,0.11571777312412496,-0.27099952221880824,-1.087043112571255,-0.9315865835243136,-0.8260787410674051,-1.1910910202703904,-0.6969540989138263,-0.4869170175916753,-0.5342278600475705,-0.6791895485871213,-1.0422879070429052,-0.5007961859211327,-0.22428370905811582,-0.29463135569327237,0.5923052488324808,-0.07992827122480609,-0.37687021040560453,0.3313676028736878,-0.3654909504224085,-0.17604720948664251,0.2840706298105298,-0.350728383717736,-1.2010128312007922,-1.7615568187605593,0.11191938371526844,-0.35469679497494494,-0.39633497722982725,-0.42189522730830953,-1.1688874387439545,-0.6244043106684328,-0.8132022477289085,-0.49676422130757875,-2.1042905832563905,-1.301386448987719,-1.8435510856591262,-2.3903006210421895,-1.2011365352303112,-0.02894182345883667,-0.6160162057199823,-0.9870792782242961,-0.20792090938719604,-0.14126596268752872,0.09501480861907574,-0.41043878709261994,-0.23196652982936405,-0.412312152877759,-1.4029344922884601,0.38416799783387323,-0.26450419810260095,-0.1291231097279132,0.22947057757338227,0.5234062406132731,0.34309604873811733,0.33170831764566205,0.3833559179954459,0.1952156437898861,0.08457097094678073,-0.216424859411963,-0.4534075908371006,-0.2784947794240771,-0.3679197576759768,-0.0876575206427278,-0.0876575206427278,-0.2290822734743389,0.08218812023822057,0.03179566807752351,0.03179566807752351,0.009772760615672699,0.012829236832423242,0.018762295625303405,0.009999125087957205,0.08248180906367066,0.09060780530750208,-0.11420651992733667,0.00783620126581569,-0.3519249053281992,0.02088260085975345,-0.1873794562246567,0.039057881036406394,-0.2067112064795381,-0.7594557794288821,-0.317569429215129,-0.6946760281310473,-0.5221691441423982,-0.9078816522300012,-0.8539146675832174,-2.1898095326066387,-2.742780455538021,-1.9679416336360256,-1.2276675310394298,-2.0274329061636647,-0.9204250949274462,-0.2980609173703766,-0.6943660376861285,0.12462750686732726,1.296747341757847,-0.08463243719117475,-0.08277271818604938,0.21314767073548432,0.019276729160483258,0.339043482068199,-0.2205798234434485,-0.6757022444681746,-1.220009586951779,-1.2730041958883427,-1.3490668277050322,-1.242273229619532,-1.8015585043939875,-1.6040469453415303,-1.3967192899880274,-1.2264390407167496,-1.5834300445452238,-1.841085287596488,-1.8249722747771269,-1.4310312559261549,-1.1780463099845997,-1.1400710739069138,-1.2989506621147147,-1.085752802198619,-0.8747245964227455,-0.854517797288664,-0.7022249904311377,-0.8620603997493392,-0.877053809341451,-0.8417363010645319,-1.5299562171877485,-0.6519571903779419,-0.640339877561644,-0.6472113257307502,-0.21720657260777249,0.048411078811448266,0.30297175569619555,0.21247548923974677,0.11459419120920641,0.2251901463655547,0.529497840891648,0.07524071869215261,0.18846449910754087,-0.4710500139904364,-0.3279551529198482,-0.30647255381475835,-0.4741584323795658,-0.6521194736995203,-0.24127652052211707,-0.29746931672487076,-0.317154348477363,-0.8395142339007454,-1.024372077770536,-1.397046280614067,0.705033782482912,-0.14242427540341213,-0.14456568852185092,-0.26648181014313127,-0.35712895696499025,-0.7136367063604778,-0.4507078033324454,0.37325746001134386,-0.47213033454933945,-0.4290615394630296,0.04871195561546415,-0.027938376217734928,-0.601859283158232,-0.42314504113595885,-0.2472467589008377,-0.3281593984269686,-0.33990492415654333,0.2325084675065776,0.4127170414653366,0.11375417870410348,0.08593435684524892,-0.07368010197729141,-0.2686156114951622,-0.7202741627432577,0.05339818956424437,0.537851239477968,1.012823125964438,0.7878047265660105,0.43397746944016297,-0.456093392008817,-0.6571522485451939,-0.5403771752821123,-0.5060765812009751,-0.8366042514089591,-0.7573513843250987,-0.7956053190429413,-0.8215179507863065,-0.8699304593494026,-0.7146503382893485,-0.7786690237054283,-0.6930027223815195,-0.7286482609916273,-0.7493515669675672,-0.793330289110595,-0.6569187728905929,-0.957332410381698,-1.022006799437022,-0.5178478675599818,-0.510852362842912,-0.3942113333455873,-0.5503615662095723,-1.04142038476059,-0.9444154554079233,-1.5255829677375534,-1.0940688576432014,-0.85656666091006,-1.220712777125839,-1.1231082153764,-0.5984604437398644,-0.6240287850763522,-0.8164430759209939,-0.9805751630705497,-1.1072893991771884,-0.23620816987814258,0.0775583839972997,0.3614605756809658,0.04486470434924719,-0.019994675072485785,0.6223616559378862,0.5576410893376568,0.659815378679551,0.8942794874797059,0.5559688146279032,0.3041768459373182,0.04831659510272559,-0.0636267688050838,0.03182169253846738,-0.41090651382248766,-0.303081507956099,-0.10738758179206138,0.18129075561083363,0.20630818974813953,0.26582904663164264,0.0398169419053995,-0.30010670664451466,0.21219179019910045,0.1949793095391623,-0.34663868484849947,-0.32391487523014306,0.21937315726717335,0.19918624403691648,0.3168116415975903,0.6984508387638517,0.8431427820608757,0.8669691484432254,0.7054977444488403,0.7771887055994963,0.7771887055994963,0.926444543950332,0.5288357440481852,0.39818495749653965,0.20396074078537832,0.5302473770729255,0.33390721048270977,0.4058377148950665,-0.7074849153634194,-1.0546648112370167,-1.114493209895593,-0.881678731454206,-0.5004697397438784,-0.3821727819127448,-0.5993626995174083,-0.3224152239446642,-0.39437493166217014,-0.7098501061322231,-0.5813561228596535,-0.48919901053845116,-0.6030274410044218,-0.15890370742700477,-0.27640068505338444,-0.25563433784988976,-0.307960369860867,-0.3154523581112938,-0.5237388404307,-0.7124149077151626,-0.5759308053893357,-0.4685735725576293,-1.0957603449743247,-0.8273312982482569,-0.829984525676636,-0.9564055998443464,-0.7240576388062426,-0.2744346653680244,-1.2658986326046544,-0.5173951816173343,-0.5173951816173343,-0.33575310395524555,-0.5162332968813199,-0.19530224864459506,-1.967378406362571,-1.3267457187184633,-1.3242701677979567,-1.2406116041414195,-1.2678451995796565,-0.43685267490491386,-0.863167444295247,-1.2345772063558251,-1.4314087556183062,-1.4270552434513846,-1.3491486003623214,-1.1599027697584838,-1.493457206455811,-1.4852572345731974,-1.2530370599385288,-1.0993654199673661,-0.9907573584032303,-0.9970111779902845,-1.1826356255859047,-1.0841820798201496,-1.4551410843798402,-1.3991804743489722,-1.9684892597444947,-2.3084523598377187,-1.7137049187225337,-2.155535423352675,-1.5474777797810018,-1.01905005099297,-1.0569431731196024,-1.1983034212154289,-1.1448143216249143,-1.4400730293576933,-1.3557075312745743,-1.452959866389932,-1.3904368068855693,-1.8681110698614887,-2.0721974358619026,-1.7476247521233268,-1.728523253135506,-1.0554508475317166,-0.7655874556474704,-0.7892909674159417,-0.8695950387910526,-0.8462782986139791,-0.9468970329356227,-0.783670384166083,-0.428339743030729,-0.4472410963386528,-0.8728767396628769,-0.8835136896362643,-0.8767204691455875,-1.0341820326161713,-1.0472059560690947,-1.0076065835346617,-1.0907524577677026,-0.9362253216762126,-0.7814756602938403,-0.8934830799856648,-0.8280550231749251,-0.792549638885934,-0.8271225258163071,-0.8362571149923371,-0.8370195757193706,-0.7990026567523351,-0.8498032645150695,-0.5641574299993259,-0.7249953035247417,-0.9618242568064448,-1.0502380938836426,-0.7955728741234147,-0.9138043127659153,-0.9331179438419122,-0.8316614034961644,-0.7894682587994817,-0.6299775820493965,-1.1622703822419094,-1.2067385611338777,-0.8791283932920042,-1.0395536333438216,-1.2363456061517253,-0.9959094720924755,-0.905045685400925,-2.541438751921134,-1.9473611932635742,-1.0123433119324792,-0.4253700821540789,0.910227329615563,-2.976609058422997,-2.365394524946072,-1.6901687993828705,-2.0048014952557063,-2.6947894433796677,-1.4429188423041626,-1.3053674139298161,-1.8601266754866908,-1.061128558053802,-2.156854454745336,-0.5649613898251278,-0.5534261614653966,0.5363443846640844,0.40800138018174315,1.027606280890264,0.2914751416654434,0.8312505834444899,-0.5341168499617445,-0.7248158773339612,-0.4929059449486517,-0.2024992662720548,-0.8747444306480276,-0.43416862749858687,-0.5710422472347345,-0.6395301205480244,-1.3084981147643209,-0.28763650302464217,-0.03702248120232929,0.21628464534390135,0.41835813992517723,-0.13736737379244776,-0.711646042219588,-0.5273178307734245,-0.3628497641268255,0.024706649343876938,0.3671489189421787,-0.2715786997755777,-1.0643578210633522,-1.1508300143732024,-0.28564867196557037,-0.7043315772204706,-0.647571443141886,-0.8476431881435295,-0.6784163967785614,-0.8850973178970913,-0.13737456897920558,-0.0754290480953141,0.3256104213437947,0.23693817632272232,-0.22819460389780433,-0.2766350183320209,-0.12493115487543313,-0.12493115487543313,-0.004185004667202258,-0.004185004667202258,-0.004185004667202258,0.10268531098654828,0.21504956915034282,0.14783818060270476,-0.1066071457891512,-0.24556920169245425,-0.24556920169245425,-0.2852668997125451,-0.4314890426891435,-0.3617326630837844,-0.10887550023997145,0.1678253615273646,-0.030622431007203882,-0.0752738227772678,-0.2709581626688787,-0.028461870855315763,0.45355566882922627,0.2539745302149795,0.21884106846717644,0.28352331849282175,0.07334232981365243,-0.471252423776858,-0.5039187387783632,-0.4895774435987541,-0.6754788540660692,-0.8036452253365143,-1.003589026838929,-1.0723234137636297,-1.111225637243122,-0.7159172051498978,-0.6600158251020188,-0.12206041243802798,-0.4665684827042141,-0.6181456229024419,-0.28833769993696745,-0.7432434621954622,-0.24609579214856142,-0.044757504417921076,0.8854753504154159,-0.37419902675184724,-0.33527346164016325,0.22897608761366617,-1.1287413151838177,-0.8397852194194032,-0.4672234096425875,-0.7421803768244019,-0.9229843249404094,-0.5816621251205746,-0.6708592698354191,-0.490683289190161,-0.8356303349661013,-0.8687381286705768,-0.5976080986980449,-0.6695252386107581,-0.7896283235387254,-0.8477987367074551,-0.5038448375446287,-0.4509594897983677,-0.5534923419357057,-0.2184225445634997,-0.2539498783837768,-0.49188964882650954,-0.060041286076902345,0.1767738025206742,-0.9612664954811414,-0.6803263568762428,-1.0540258471434287,-0.5033660964640048,-0.539044513622843,-0.5680826430346886,0.47351445837799033,0.1544351942687898,-0.04599745090145864,0.04199777153747131,-0.058566665675909985,0.2255782480501522,-0.624542992279428,-0.6447942292283888,-0.3455810737168904,-0.41253930510920056,-1.207735400241377,-1.3979247417376994,-1.9294587088718553,-1.5082188707668018,-1.751293531800808,-1.2996753557311065,-1.2996753557311065,-0.9054435514878278,-0.9978786960743696,-0.714962826255887,-0.4262522844475551,-0.9129104424310365,-0.6693238828620258,-0.1366810139839218,-0.05036890229677177,-0.34973538003732396,-0.6151861784929544,-1.9016808304026862,-2.1557348475772065,-1.592748897893221,-1.7264451650422654,-2.1553592797290175,-1.526099870514392,-1.4406751507526196,-1.664893814578133,-1.8752732001318775,-1.7817885060572256,-1.6724652837455192,-0.458780789279181,-0.6153547386566398,-0.3038627264799415,-0.16198405068334237,-0.5629033763114922,0.18017754387394713,-0.1457978276204177,0.23250263407452176,0.1942108908926729,-0.08968379341491028,-0.5907938229413106,-0.48940535851485967,-1.0575950465391861,-1.0466899021613534,-0.6589831583956574,-1.0298210523423437,-0.7365261819020406,-0.8106535819362644,-0.7262293378091756,-0.6808894307918307,-0.6051209288038423,-0.6209065611545028,-0.7212641638730753,-0.7699325946242607,-0.3949097364821882,-0.47012483672718525,0.009496448674081226,-0.8315100568034575,-0.48058060301842576,-0.6798377096858587,-0.19072066596706738,0.008504183089850709,0.10336836380454367,-1.1517208941471657,-1.669011800771479,-1.8290046219017917,-1.507540227938902,-2.010220405878835,-1.1237907182483406,-1.1969156204798859,-1.2922819402148493,-1.5088476552314303,-1.4825748770812939,-1.5168091968300261,-1.2961459179879142,-1.036814915362542,-0.7937263304892741,-0.5897098179856191,-0.6520494430722409,-0.6001012976749616,-0.29832501600297706,-0.07197111218883169,-0.10974262147622747,-0.4412129009132226,-0.2411698454782516,-0.16627140078922534,0.8912727805870664,1.8738270259094267,0.1141043749486632,0.34379602471102677,-0.6367685549380926,-0.906380393677292,-1.5345627651335272,-1.4418711971574285,-1.0053198051104075,-0.8131348804153802,-0.6445393094966666,-0.9846349262653233,-1.0885117535824884,-0.9654705089091395,-1.379365252525561,-2.1866362023109707,-2.6355814549745515,-1.1892604918793286,-1.5226065187582165,-1.10683683099383,-1.2837324812978341,-1.0795946042033753,-0.6224717542180812,-0.20264169225670814,1.1939304343702994,0.83945772006854,0.21601962782517523,-0.9753532648318752,-0.744735569968272,-0.5469887710862342,-0.3008475490416248,-0.275285291599079,-0.24601133506619738,-0.08642875866813324,-0.34751338589433267,-0.4426914440504759,-0.4309936331579707,0.030812383949671188,-0.28945280573051174,-0.5773124014336275,-0.5477450206471141,-0.02951885363883594,0.7335434401510066,0.061011238279891467,0.031316467563189565,0.15917106618208407,0.3785959289945556,0.21951531814949965,0.3539253497987485,0.8539404812315436,1.3353542264402856,0.6575805900217829,0.7681904868249141,0.9470984664438475,0.6815300732944383,0.7930093582948193,0.7267372287356767,0.5663732855760215,0.831506364819279,0.8097519702212678,0.6500583546719813,0.5370066756919618,0.6501504182223046,0.511754067421959,0.19811577908583078,0.3972606867591938,0.9188014811865098,0.8585887452626211,0.43609710323000017,0.16792639930354114,-0.7949924533759694,-0.3962757490724704,0.276131480233165,-0.143895492491143,0.21460399903979963,0.4236384098002648,0.14735135141355127,0.011519850576460405,0.5789313666711416,-0.08296524568542873,0.5679325216089407,0.5772735934805344,0.11523646710305219,0.26594113128167507,0.25950995971594226,0.1756145565785842,0.11901588509966263,0.1487593164072513,0.1487593164072513,0.12152026910847598,0.12152026910847598,0.16831943338942307,0.07907047393760955,-0.02885282763408971,-0.03220374472267255,-0.09612128004568737,-0.03916739455050926,-0.023908278717204735,0.2065551121217992,-0.24161700993324145,0.29119474774569315,0.0817380736185966,-0.23358006393178743,-0.581195605220959,-0.41716840426314405,-0.21359771212676304,-1.536692229758581,-1.51668566625717,-1.1818751188383516,-0.3198785634118535,0.039247969200796665,0.4069974682485833,-0.3789998525707107,-0.6094904506795316,-1.0720829589795435,-1.2174731706295538,-2.1194305170577588,-2.0261749829646543,-0.9786985053047828,-1.323876498160217,-0.9570280960524918,-1.5637283668663928,0.22231387955593074,-0.6704244919949969,-1.4646875115297036,-0.9984080566535543,-1.568980371496957,-0.7624796257855697,0.33169827768495685,-0.6581038546042924,-0.5151844439358347,-0.8321328281323791,-1.02309747559875,-0.9257719830259576,-0.6636761979938233,-0.6698789836860218,-0.3762377097006241,-0.12922732549438398,0.24297096722257455,0.4005795699332693,0.5292122572885778,-0.3130387219377267,-0.4236409184929709,-0.5577848398689613,-0.22356096100521589,-0.18423533395655847,-0.25020667636328653,-0.6384469017086347,-0.9694017693774002,-0.6840853777979296,-0.8067791017081142,0.008154905136638163,-1.2064188311304411,-1.510810460186471,-1.2532849793262755,-1.2532849793262755,-0.852679085756298,-0.9293866309417401,-0.9931389605378683,-0.9931389605378683,-1.3170170735671158,-1.3522294736205205,-1.3522294736205205,-1.4423304693110242,-1.5182426716443371,-1.564925474656259,-1.564925474656259,-1.424664578891993,-1.388083376756148,-1.388083376756148,-1.4396369957945356,-1.4351029656323642,-1.437657477679427,-1.5199805202765542,-1.5179531407184883,-1.6149516913352298,-1.6326885046254782,-1.6879287272847825,-1.8140423143445141,-1.7012625642528414,-1.7012625642528414,-1.7012625642528414,-1.7012625642528414,-1.70370802317092,-1.7068420945344451,-1.626153336403027,-1.6605183979968576,-1.6366891682807059,-1.6534477698516217,-1.698194048717899,-1.698194048717899,-1.7037625592534584,-1.6967435078689699,-1.6967435078689699,-1.695187753548869,-1.695187753548869,-1.695187753548869,-1.7651357981359612,-1.7651357981359612,-1.7651357981359612,-1.7479912589041937,-1.7479912589041937,-1.7479912589041937,-1.7479912589041937,-1.7479912589041937,-1.7550610933566169,-1.7395348062936942,-1.7395348062936942,-1.7395348062936942,-1.7511643326173363,-1.7511643326173363,-1.7511643326173363,-1.7468991547704733,-1.7468991547704733,-1.7468991547704733,-1.7689964820001263,-1.7689964820001263,-1.7689964820001263,-1.7689964820001263,-1.7689964820001263,-1.7689964820001263,-1.7659211613550263,-1.7659211613550263,-1.7659211613550263,-1.7659211613550263,-1.7659211613550263,-1.7659211613550263,-1.7659211613550263,-1.7659211613550263,-1.7659211613550263,-1.7659211613550263,-1.7659211613550263,-1.7794931704155266,-1.7794931704155266,-1.7794931704155266,-1.7794931704155266,-1.7725949399438388,-1.7822202886481515,-1.7822202886481515,-1.7822202886481515,-1.7822202886481515,-1.7884311733763951,-1.7884311733763951,-1.787493719132766,-1.787493719132766,-1.787493719132766,-1.787493719132766,-1.787493719132766,-1.787493719132766,-1.787493719132766,-1.787493719132766,-1.787493719132766,-1.787493719132766,-1.787493719132766,-1.787493719132766,-1.7817692582553315,-1.7817692582553315,-1.7817692582553315,-1.7817692582553315,-1.7817692582553315,-1.7817692582553315,-1.7817692582553315,-1.7817692582553315,-1.7817692582553315,-1.7817692582553315,-1.7817692582553315,-1.7817692582553315,-1.7817692582553315,-1.7817692582553315,-1.7817692582553315,-1.7817692582553315,-1.7817692582553315,-1.7642815583274885,-1.771187116226197,-1.771187116226197,-1.771187116226197,-1.771187116226197,-1.771187116226197,-1.769837412045383,-1.769837412045383,-1.769837412045383,-1.769837412045383,-1.7536252459237158,-1.7536252459237158,-1.747205683894166,-1.747205683894166,-1.747205683894166,-1.747205683894166,-1.747205683894166,-1.747205683894166,-1.747205683894166,-1.747205683894166,-1.747205683894166,-1.747205683894166,-1.747205683894166,-1.747205683894166,-1.747205683894166,-1.747205683894166,-1.765578043080199,-1.7339990467721145,-1.6701836366472869,-1.7202204648362744,-1.669367310815772,-1.7066723251865825,-1.736938732540944,-1.6989521119623634,-1.7269872441775962,-1.7557868100012224,-1.7557868100012224,-1.7276024469950346,-1.7081326692254448,-1.7081326692254448,-1.708992843112047,-1.7005201352759636,-1.7111904032001135,-1.7143713307166815,-1.7500819367031788,-1.6541503906431625,-1.6541503906431625,-1.650362108943085,-1.6447590522158813,-1.672446693867193,-1.668202477931927,-1.5979663680482736,-1.5979663680482736,-1.6595301613127165,-1.6595301613127165,-1.5516096118029423,-1.5793768177085286,-1.5675758866800078,-1.499629712365508,-1.5013205340134061,-1.5051642615506517,-1.5278326026736089,-1.4369591810316191,-1.5318017757813682,-1.433681464125891,-1.4073463392118777,-1.4554903391150171,-1.375244651646502,-1.3696596016195666,-1.3696596016195666,-1.3696596016195666,-1.4310137935867395,-1.3443582360403548,-1.344377936701553,-1.3402441756336205,-1.4130318330238953,-1.4130318330238953,-1.2013465542022512,-1.2700528623440128,-1.0789204706705122,-1.0789204706705122,-1.2956210993172506,-1.2469017218011342,-1.2447496503373479,-1.088456544777021,-1.088456544777021,-0.9804280690715337,-1.0737257984676636,-1.0766312718912228,-1.150234552725961,-1.2425237617532627,-1.2763032821273563,-1.5312538399505657,-1.2607420496746464,-1.2525713750103311,-1.1754136893612341,-1.1648568584607644,-1.5058540121360395,-1.6727951880456036,-1.3916841904581188,-1.5750646582644137,-1.9427286405726716,-1.3802017511181899,-1.6129154062434,-1.5727224181344723,-2.2995881710063375,-0.5694004767032028,-1.1993885716013304,-1.3994576689439913,-1.3558159276818846,-1.6710317661289462,-1.8497000104716506,-1.4060647033023004,-1.6299550545855213,-1.2899208611986344,-0.5242182092207892,-1.0734316524263692,-0.6950757050444164,-0.9880758326976574,-0.3402231334898221,-1.5420540732519532,-0.9081007389004792,-1.9202909308713318,-2.1170329694115995,-0.7844436173911163,-1.0230446220407021,-0.43021423901459,-1.8038003701859449,-2.2951878612141523,-1.9215027973912138,-2.6896463106587865,-1.9388673091641662,-1.0063912919293794,-1.304779660490175,-0.16457645285780093,-0.8053052261287835,-1.5093580163380624,-1.0626783699453775,-0.8875650989955992,-0.8026183306466668,0.25322327715754245,0.31051562781096204,0.13127401673979472,-0.07243890615077825,0.03422312704235486,-0.5038825974893164,-0.8969571884508692,-0.605302560784482,-0.40911994267739393,-0.30113871812082843,-0.1377732178929873,-0.3624587578198315,-0.49260787824413943,-0.280164512991187,-0.28255066787566996,-0.20679969959401842,-0.3766532959467748,-0.47123678366383115,-0.11501092573400208,-0.43173860522994123,-0.2590750909523962,-0.9885667638151598,-0.23834095280682654,0.08621820268587999,-0.3779010848703747,-0.08276391594446031,-0.024814000535648806,-0.11270987303703214,-0.7122273800373511,-0.9187032736729684,-0.20371165345745243,-0.435625413968489,-0.07542026534663125,-0.18160453397395043,-0.4794657838278123,-0.5943082764166309,-1.1346381642777492,-1.2488775571517463,-0.4300978259260222,-0.06005115035339453,0.24733119453114688,-0.607459597692356,-0.3179251737727933,-0.8540999756271239,-0.9448462000181168,-0.9828355170725541,-0.8096481108100855,-0.9889402396503306,-1.1200602472580554,-0.03428891770558118,0.159488428012373,-0.024220647413643298,0.020874861520609106,-0.24285188876584493,0.05606608780244815,-0.290252813453999,-0.36471575528974515,-0.4124086807471484,-0.38749994588151104,-0.9036014611513704,-0.9036014611513704,-0.7842261240234476,-0.7370654424597751,-0.7370654424597751,-0.8378643463769563,-0.9870525824049537,-1.0072274574726057,-1.0369785438159331,-1.0369785438159331,-0.923983862951104,-0.8121866790366294,-1.0440475339077384,-1.179221500035158,-1.0516689726646256,-1.039921300788499,-0.9407119052225498,-0.8367952334708598,-1.0217898960961942,-0.8264944443841671,-0.7253051117053044,-0.09277839457600001,-1.0467724308250357,-1.3372139876083033,-0.8247014984076235,-0.6014506017088734,-0.02672954571816575,-0.7274349308991471,-0.7524060547729254,-0.620307098409765,-0.9032841128120166,-1.219402948938853,-1.2805497472960534,-0.8091706088901958,-0.7436192896440001,-1.206332393860556,-1.3128187790949666,-1.708957727775602,-1.097639984224182,-0.7917209858039168,-1.7651222025166171,-1.2168068760127486,-1.5418396343726164,-1.4315046153926956,-0.8864711277572086,-1.3083542618648412,-1.520593599865372,-0.3866712208667309,-0.35458961654893084,-0.831555586958485,-1.354667730764866,-1.1919745621196247,-1.3418946899897142,-1.0361949828195354,-0.3936614868645533,-0.14602505367879837,-0.5637307970532532,0.16787582171412807,0.610075283574741,0.2432842040047115,0.07532884281648117,-0.7042735259696006,-0.5650084572324826,-0.2615625069089886,-0.6425246232995065,-0.5672543452532136,-0.551224406028711,-0.6134210852551591,-0.5969166736115379,-0.671049448977802,0.08858523414429761,-0.3183202915517302,-0.7983823180407702,-0.9577687829196031,0.6925952818727912,-1.047353107499955,-1.9318496805282395,-0.5904017149631429,-0.9095611986967269,-0.6494819347042065,-0.28754300335257926,0.1856837356788461,-0.27571963612660516,-0.4843856533221039,-1.1476671444683517,-0.43964412686106613,-0.3923788816723961,-0.1186439221005329,-0.041288811872902564,0.1598805718773293,0.1181610659145203,-0.207043756765606,-0.5952862904284234,-0.8123946322850549,0.012983584331808351,-0.7388505961581089,-0.39758748261832694,-0.9689907989797986,-0.5882095359836985,-0.42002368039605587,-0.7718052369315509,-1.3104811137698895,-0.951038932232159,-0.7972212840329315,-0.7335468230334846,-1.0937092676097495,-0.8115045340381342,-0.07769050824154122,-0.6269862153042949,-1.1411923012157636,-1.4339926097203843,-0.7319705805943862,-0.6765410807701534,-0.7053829960908419,-1.6535743408710653,-3.195405299539423,-0.8426942421122494,-1.36825423427767,-1.5831918965783645,-1.4758195673518648,-1.7704349679072957,-1.487019229938614,-1.3070687868224915,-1.3600192481561635,-0.49494122666042883,-1.5023145453943638,-1.1307284231116743,-0.5959996709759308,-0.4091366219415357,0.3919799329535024,-0.48815917914042356,-1.1450629477581369,-1.421271861685462,-0.6850379566829522,-0.17896938040943886,-0.15065990138753926,-0.033607414637691235,0.2648642221830322,0.629992019270067,0.17307523929047797,0.30778870052023466,0.3510584675473228,0.3188714133124276,-0.07868888719299671,0.19554939258229942,0.26142867001549247,-0.1271868473889527,-0.18661571199633595,-0.25769846943118613,-0.30914572380390537,-0.4806776527055553,-0.447967339290457,-0.447967339290457,-0.48289817802346374,-0.4267223689348421,-0.508884533734596,-0.5927137989315469,-0.5774900570891345,-0.5211155017265224,-0.5211155017265224,-0.5211155017265224,-0.5211155017265224,-0.48064841294427607,-0.4831472800777955,-0.4831472800777955,-0.39703031713400944,-0.3732846074545482,-0.18070716590078356,-0.1801504650697644,-0.1801504650697644,-0.1801504650697644,-0.39857610464090465,-0.36567567584324084,-0.4178649052958294,-0.4178649052958294,-0.4178649052958294,-0.34246678723318985,-0.4052605846299788,-0.21127965383257735,-0.19208165475248534,-0.19208165475248534,-0.09010876167366416,-0.030513211171935756,-0.030513211171935756,0.24936076372481253,0.1209367569784579,0.08752816244485677,0.12795603310493198,0.09609292881686135,0.10454138554496155,0.10454138554496155,0.10621854243886676,0.13552977290292081,0.15999065420296793,0.18954316883700964,0.15430927685135123,0.15430927685135123,-0.11708108251969407,-0.04269527369010449,-0.5030401561219588,-0.5058816061797218,-0.26515840263627755,-0.5324244040775472,-0.8204227906273358,-1.0781126111047272,-0.8413693221987224,-0.19804167275741846,-0.23547028580576312,-0.4179595355364729,-0.6238584471578327,-0.3999321212029578,0.07309532206671326,-0.04973216063318928,0.13961353289811093,0.09912775590413062,-0.04088406732799871,0.029105131252773333,0.055784081746107585,0.05083400029857075,0.14026670897636911,0.14026670897636911,-0.16812936313769677,-0.4158268524994168,-0.3470549043495246,-0.7129498956972942,-1.0375667061261402,-0.7910114691758692,-0.7743185697383707,-1.031415077522021,-0.5758819543548546,-0.7265200779443218,-0.9346106022890883,-0.8430434189162402,-1.2543458546110726,-1.0623570850737727,-1.1195808933602807,-1.2209333837903211,-1.4514367225993356,-1.2097692539072173,-1.1410137798162199,-1.0164264388316853,-0.6118741520929036,-0.024325704462311942,-0.4586078015171768,-0.7631099351542583,-0.6645450647164528,-1.0159188549914673,-1.1202221357359194,-1.2414933067471168,-0.8693624950097396,-1.1281863436972979,-0.5016976140054086,-0.3509598366294705,-0.24749815203624362,-0.4644688152138239,0.2323316467414904,-0.38491036496196473,-0.3451361540753102,-0.30126204084925706,-0.39078323427450434,-0.23568617722284968,-0.4183305030924319,-0.682174737781607,-0.46938255961178693,-0.29411687252127783,-0.18471052958929335,-0.4630729212397085,-0.3286358833684564,-0.9611027931804836,-0.8002742161318485,-1.2114466425798904,-0.49981501810074075,-0.6801198790059759,-1.4205554104601474,-1.5549776067424574,-1.4142440523468398,-1.238206271212863,-1.3524653149383274,-1.4289055767857364,-1.3530734005016336,-1.4062242505494469,-1.401544536649559,-1.382503187226512,-1.3694620583052957,-1.2647794221813469,-1.2647794221813469,-0.79578852582683,-0.5370767121950617,-0.4319108435254913,-0.25349232592620474,-0.4926200931385769,-0.3213079255790874,-0.5310956307980474,-0.1816268618578183,-0.2427422457871088,-0.024749030302332414,-0.4342219957975232,-0.2446612548359212,0.09148568898197769,0.9051454244170704,0.7139582810287944,0.6641145599547096,0.5798700996063919,0.4318120499276459,0.4545463946149212,0.4545463946149212,0.47070849514340657,0.47988371516640754,0.6386784377890056,0.6646250634490379,1.3524683345919057,1.2355923203301324,0.5825488652853366,0.47270535168202943,0.692243655063693,0.5852846456346458,0.02759314312795938,-1.0576511442467356,-0.3595075815406331,-0.28582100307789715,-0.4673492983022633,-1.1361096583415886,-1.2521082049002175,-1.3024890082713403,-1.5104420435505632,-1.5201177538435482,-0.884848429139508,-1.0331677662624454,-0.9583261016200062,-1.0512403975148268,-0.9453621152459922,0.48266226892289915,-0.030719205895839097,-0.43023819552471576,-1.1462522586175097,-1.2507361029927941,-0.9117839180930332,-0.7725058742257709,-1.6481182399820504,-1.2187416637304134,-0.20799034720588044,-0.6742628458476863,-0.4117238144847832,0.5799370739114333,-0.45391507322794666,-0.4640339876480347,-0.7070200647838822,-1.003040648653201,-0.5919685915105887,-0.8740219487588805,-0.9929362271520521,-0.38972526597824175,-0.5287970775386931,-1.5319578002084109,-1.2093410913936866,-0.37185863707538697,-0.21365888255056034,0.1951360037934886,0.0022579176313907157,-0.3944297368317239,-0.700654356926051,-0.6710678369516988,-0.47790004311588813,-0.5937700631185205,-1.6922834576850367,-0.7485303117690938,-0.6590541951045579,-0.020636042728177345,-0.7253535272568064,-0.8450765955115009,-0.9119804331227825,-0.1948875799284543,-0.5107841259935172,-0.4229234492491448,-0.8703698946876809,-0.4654194222267868,-0.36309767953501426,-0.17611455031876314,-0.010868768812201883,-0.09645901313136246,-0.5173625201675712,-0.9184208263313732,-0.9629384805102684,-0.9572011236589395,-0.6088848104536961,-0.32796147881469095,-0.06721433832386114,0.2668989018904102,0.2668989018904102,0.39535907596413034,0.21245579227231995,0.13221979583853805,0.07192134966372796,0.04657840788187266,0.009929040164234085,0.009929040164234085,0.009929040164234085,-0.34863768521710525,-0.2767238436626532,-0.11104438869596453,0.22746526145232085,-0.24756116783288676,0.05443552151934869,-0.40532040792949453,-0.6622929357775815,-1.1436029824201388,-0.8448144141955632,-0.9042695160252471,-0.9823775192193447,-1.2837926776246291,-1.0863543243167326,-1.064046428350945,-0.7665989154982495,-0.7921355399524236,-0.5196485464408367,-0.5751748206768317,-0.5702285592867827,-0.18918423061424283,-0.03188742721369306,0.008716590563381907,0.21373622524760105,-0.01440119051015594,0.4956480414749604,0.6039196346638003,0.4604010142972852,0.14250598871696424,-0.45864859988200324,-0.42232892184724935,-0.5824450348172652,-0.8135418905890445,-0.8388360458146351,-0.9705129848628302,-1.019725208971135,-0.8154766458074123,-1.1612662976478927,-1.389657377160897,-1.3811439797338656,-0.5834677998712061,-0.8767424148883034,-0.8042261470987875,-0.5472019294481343,-0.8228172659779538,-0.6500409081757016,-0.6988955293155185,-0.46230395630239624,-1.0963540609295856,-0.5624572225048643,-0.8633939557898235,-0.7771154243292485,-0.49305822612878414,-0.7500536566993858,-0.5207649778261523,-0.8315907119303779,-0.9281678276445895,-1.2320371981209024,-1.3296322588512168,-1.1946641999477792,-1.1554469369702773,-1.118386688541153,-1.0168612556295407,-1.1693894646705494,-1.1693894646705494,-1.1693894646705494,-1.2422818948062908,-1.2547347461265501,-1.2547347461265501,-1.594458459277589,-2.135706077039206,-1.9930975372566317,-1.2353381573833384,-0.7003888365519981,-1.1729358342567215,-1.5470952101437772,-1.5109770914309375,-1.33411162431649,-1.3685081890824389,-1.116226868127541,-1.4070748013810825,-1.2923664596047957,-1.2834505740095883,-0.7411031249265934,-0.22790967152251865,-0.28124865801484356,-0.7783705232038903,-0.7456633110526523,-0.6930909684421438,-1.4929445679931908,-2.4141975307387895,-2.632275294681764,-2.562410519443163,-3.1843167254010964,-2.8663115944733355,-2.1539586731862443,-1.7039702950822364,-1.59788681469904,-2.0833171586856514,-1.8555695522363547,-1.288916080665648,-1.5293817893934767,-1.2721770201516833,-1.5294262052444572,-1.4350410080470815,-0.04477369703589745,-0.379429756950294,0.12045277219311734,-0.662312742401159,-1.4599630848844658,-1.0076540473321867,-0.808176997327024,-0.78494924610274,-0.8364920032467833,-0.7244269348653587,-0.7246853474391914,-0.5672965527498005,-0.6641810662534732,-0.38485549677902064,0.5486170476568402,0.4463893409315404,0.3545216204744641,-0.06220038852896631,-0.24989740059501508,0.42576858098232334,0.4010492411146759,1.154270532585903,0.6678643300988203,0.7024150973664053,0.09005059780351791,0.28246232338002353,0.4091166048341452,0.058601719340470426,-0.1752986059903302,-0.2576357738464521,-0.23793844242707807,-0.7428770209938842,-0.5077093752657466,-1.0212843198326766,-0.8563165815923504,-1.2070992233456521,-1.193875158466802,-1.4784700690809487,-0.19226678752605525,0.25401170575034937,-0.008572397435928608,-0.7029209781841014,-1.5008951148099383,-1.3046358561432714,-1.2050836945402754,-0.8744289159734516,-0.6895668812658027,-0.6500796593335849,-0.856393227409854,0.3166678116382948,0.6641875731480849,-0.7467976962666705,-0.6946849445517498,-0.5851086940787584,-1.6586991727799176,-0.73937506516476,-1.5066467489906676,-0.7688800202717642,-2.0374773907925556,-1.3457473117694345,-0.690692109282974,-1.422100855554197,-1.993258984942218,-1.3924863592016237,-0.6051576918938444,-1.1935907754550092,-1.4087955504715663,-1.3850811772572456,-1.3670993196512828,-1.5620947793466966,-1.3033476258846504,-1.3033476258846504,-1.1029902449375113,-1.1907379106652036,-1.1004678132981895,-1.0091730824777396,-1.0091730824777396,-0.7959231569021848,-0.8712307119779734,-0.8712307119779734,-0.8212906261116911,-0.8026367594709478,-0.8456123875062572,-0.8456123875062572,-0.9204855149048631,-0.7927867314376206,-0.7848999507631971,-0.8233492820817641,-0.7464335368579779,-0.8213039220101029,-0.854696973716776,-0.854696973716776,-0.8607361292969872,-0.9146674388162234,-0.9146674388162234,-1.0142539072962982,-0.959135228386607,-0.959135228386607,-0.8764955751461019,-0.8489758957680983,-0.8944817842770251,-0.8979081367609654,-0.9944710286581675,-0.9719773512679473,-0.9719773512679473,-0.8004534809526332,-0.8094978499402365,-0.7252306279430769,-0.7358671285327086,-0.6952780289175282,-0.7840055888854118,-0.7840055888854118,-0.7840055888854118,-0.7401452624182521,-0.8299528007231864,-0.77146176730024,-0.9322972379875156,-0.9876873121536006,-0.676203444750773,-0.7206996995513882,-0.7073254341851029,-0.7073254341851029,-0.5938581767048761,-0.9846967344753098,-1.855500630563541,-1.9973926740015513,-1.8811139198506999,-1.6835564318362053,-1.9022581646424017,-1.8209595410793769,-1.2825486800286043,-1.1171825196319385,-0.7573206539358945,-0.694629122778052,-0.18202248655562514,-0.36191515442722605,-1.5164632561382527,0.3575007974369613,-0.3456891262189476,-1.921982090645395,-2.1586015827084117,-1.3286392330536274,-1.3061653442367267,-0.5236200235750512,-1.267829989864307,-1.2235191756693313,-0.6340732553305602,-0.6531662458033884,-0.626939756613166,-0.6648543724469042,-0.5937228303936161,-1.0503902019585005,-1.313370256621076,-1.3084221274338945,-1.8672098726025839,-1.5846485911303463,-0.629876185096248,-1.1506337928134454,-0.4816834970083682,0.4494371287559588,0.03875322978319937,-0.056572416307127754,0.36926651081288653,-0.7986224598592393,-1.567557973812796,-1.6051338317703816,-1.9787993217750706,-2.121297886449522,-1.731641118478743,-1.5522493879135515,-1.393966268971219,-1.2923477474350118,-1.0903309286734353,-1.0616322305606858,-1.0622991130369452,-1.0754292950874516,-1.0333914510067082,-1.0333914510067082,-1.0333914510067082,-1.1013521812488956,-1.0141475219669502,-1.0716209451166425,-1.0716209451166425,-1.0716209451166425,-1.0716209451166425,-1.0588465309203656,-1.1834145916290493,-1.1834145916290493,-1.1292039566059633,-1.3155089034371732,-1.480761715001975,-1.1167916399940605,-1.1095495564770725,-0.7627615227841122,-1.1331910584661582,-1.14555667354699,-1.7581137059955192,-1.5154432528278585,-1.8624902854342569,-1.7237449153906907,-1.467662584366638,-1.6460499942991256,-1.6563577736463402,-1.8390178535964932,-2.695377481934884,-2.99414881338264,-1.7266062168630105,-2.348394610059946,-1.6925820259657047,-1.6073806739460168,-1.6222000801254908,-1.2513250610800588,-1.0673474246426844,-1.2788463575003608,-1.2788463575003608,-1.0725054062936739,-1.319689300814659,-1.319689300814659,-1.2926662993526241,-1.2926662993526241,-1.2926662993526241,-1.4466587440124015,-1.4548153231032876,-1.4769812319265476,-1.5758128475196664,-1.5218844954658883,-1.593434831655946,-1.437025255402058,-1.529476632111237,-1.4880162870484737,-1.4874916543139671,-1.4429147077434463,-1.4737923795457482,-1.4500681251597034,-1.2620268826915575,-1.4502248005976581,-1.4502248005976581,-1.4585116255369326,-1.5796010018301105,-1.4477010418000014,-1.4477010418000014,-1.3971092437948454,-1.3971092437948454,-1.434059533637775,-1.31876457985044,-1.3454515088981767,-1.3667889615042468,-1.3461456447665385,-1.2644590851076785,-1.3234016276512093,-1.5015042728550088,-1.5015042728550088,-1.8343132574604042,-1.6577194760064191,-1.7265674193657354,-1.6471062673973567,-1.2888866520651359,-0.762310813415506,-0.7951367770891511,-0.5947208192006668,-0.5735502168535112,-0.5747639657375802,-0.6774774789507392,-1.352932918376314,-1.275152155410787,-1.433462719508669,-1.6131359141206485,-1.7501191559562472,-2.2658367889978175,-1.9409098682919113,-2.101669228278384,-1.7954251708950595,-2.0216582896013606,-1.0387447939803245,-0.536901429743646,-1.7688151341757585,-1.7205278506410997,-1.449386361255691,-0.7473695207883315,-1.2748008401252968,-0.9387650572662201,-0.7723119425511176,-0.9160380871773434,-0.7860266533451425,-0.8695519277875136,-1.3958786915673715,-0.8753858572314044,-0.7418478665553384,-0.39567970210613634,-0.17670533442283554,-0.8301121876041446,0.13763361465674423,-0.0703673860085065,0.8859718442770512,0.8353043714133708,1.1546986742418104,-0.20642132815606068,0.09747831198633522,0.038243541548455405,-0.007749516599249547,-1.0871897476601153,-0.6709617921132698,-0.9137904259219038,-0.9096158378499483,-0.8385943955154288,-0.3951241878997712,-0.40589510048915256,-0.49621696769230067,-0.6892087492397228,-0.05064438487872752,0.7972461919812615,1.012576239347171,1.0023111320724323,0.9974402339949443,0.9831931079341834,0.5180545326685286,-0.10721333015502488,0.2455034732418351,0.04443196456354631,0.11294924236385134,0.4689609872437548,0.4066134009952799,0.029453080873063912,-0.3896854061617583,-0.5462895438534489,-0.6624961614890568,-0.07500658257042268,-0.5053910558963157,-0.5392135836938998,0.4595763796967217,0.3426523085877883,0.9512753124586132,1.50122492482477,0.30978727249895077,1.0173840174643314,0.7251374205864024,0.06897245483780229,-0.6086409671498095,-0.774546272020473,-1.5124715846678407,-1.0730182299352566,-0.47765193812326323,0.2519097479337883,0.649323148810137,-0.019914413400198172,-0.48594044144782783,-0.4781686231572808,-0.8141852695321365,-0.9169190972634698,-0.8373509871155563,-0.5771182502300238,-0.5677090012237296,-0.42021756607903915,-0.899646020857569,-0.40592413326124877,-0.7718316970852206,-0.9081853762544052,-0.36864478763423214,-0.10277484956249644,-0.8043582526589087,-0.8571738029713711,-1.7134596918227842,-1.7639220188397486,-1.9803120970730852,-1.385872296804702,-1.1227888951836256,-1.0867318636281966,-0.9709408300098283,-1.0928045049881043,-1.0763935195756784,-1.0734901615620183,-1.141451846944964,-1.1910189514899447,-1.3017736479254793,-1.229651503591834,-1.273587088978411,-1.479303882593062,-1.479303882593062,-1.362462327117934,-1.3143634768473178,-1.4978141581869013,-1.4978141581869013,-1.376899339890222,-1.1896973540965086,-1.4447554761417742,-1.0874762510645737,-0.8531787741589361,-1.4093438961735716,-0.3007047114078156,-0.6904964674388991,-0.09659433373066095,-0.6791996316945826,-0.7668016461734318,-1.030389706674526,-1.1778516217354613,-1.3285902422494456,-1.6710197878086517,-2.017168951416722,-2.010239414256084,-1.9830983157542386,-1.545060352078397,-1.3586608816846246,-0.09984149572379619,0.5902156815910157,0.6034703007374395,0.5301365602031429,0.20393835769172777,0.05317935234445598,-0.1729041248670633,-0.6709933830412687,-0.5130192306930372,-0.44579022581781585,-0.08432356817984182,-0.014728758873507608,-1.0880409345187612,-0.4230382740098041,-0.34366164769741264,-0.7545221362364462,-0.368684030003148,-0.36366258378572125,-0.22900013184485418,0.12414161735805768,0.11294551599266703,0.48549852101768487,0.1139464614635759,-0.652722459761743,0.08494799051042834,0.028179416029931424,-0.22526938360613974,-0.41757454521034176,-0.40103878001696913,-0.989503792981587,-1.3039200943594278,-1.9971361259808849,-1.0776563341187313,-0.5284258995695006,-0.29206050399578826,-0.061770266169816734,-0.13208296045759682,0.02716701769241077,-0.3432285981342925,-0.5793106386080845,-0.6958278226280615,-0.24830459788643544,-0.6659434250220926,-1.0446550086753645,-1.2967842544484234,-1.1440192647447414,-1.466826035741492,-1.4457169662800051,-1.3914405224993052,-1.5579542813614573,-1.3556890929368206,-1.300975604271764,-1.3521181862532994,-1.184913549668665,-1.1601341619548236,-1.306516707367782,-1.4934326790401111,-1.8850049862169815,-2.0746149247729986,-1.756605573550706,-2.4631740525899595,-2.6546250463545693,-1.9383211320921676,-1.2169332825799977,-0.9447420307425247,-0.8532313588169294,-0.8217380489748138,-0.5915451102225296,-0.45993843076379476,-0.0727678371140699,0.09683345611732846,0.08008116245382711,-0.14075618762772385,-0.16831786055188788,0.08811892972668758,-0.1333559497632706,-0.26262980040465467,-0.30752982153082076,-0.44269221342761855,-0.451733148945295,-0.5550607104194413,-0.6026877745362241,-0.6183452492037007,-0.665751539224203,-0.5771879012807463,-0.9395772189117767,-0.4298043953979701,-0.579922661417631,-0.6087823896980218,-0.6523775681488608,-0.8038872842375557,-0.989514160590642,-0.9467869196345595,-1.1672096717908138,-0.8830266111632225,-1.2480274765383412,-0.9476685854040714,-1.0071851401060736,-0.9601289819427222,-1.147122752745461,0.06014386680397961,-0.09170302656493712,-0.13361027278297471,-0.300437673206934,-0.22897671515043103,-0.9978841839040993,-1.0225495259070332,-0.8127046117683293,-0.8763789247867114,-0.7230166482450078,0.335570821441271,0.05981881844067377,-0.8057811439600044,-1.131011603147578,-0.7940657379058008,-1.8861272070207697,-2.474151680857104,-2.7245277259630054,-2.66106083010524,-2.20598874525657,-0.9978941577764106,-0.9132988788269228,-1.2024010865432408,-0.475597555628068,0.2928149953772703,-1.0032752442276172,-0.6734142027519604,-0.5324459125210591,-3.396215425019698,0.035664819998426966,0.23008434746285364,-0.951764536715956,-1.184218502505598,-0.8150886471857368,-1.0128547859356674,-0.7276784435722587,-0.9972403539914925,-0.830995539801135,-1.4014246086646247,-2.0552729121555546,-2.1259830226305163,-2.3088541615767215,-1.48797518189465,-2.0350227651839243,-1.7464858140769766,-1.1969380321326821,-0.738638909034394,-1.5323018945289535,-3.3095643147914333,-2.600500937792101,-2.533181036494176,-1.9482468261686434,-1.6754148361275123,-1.2593090239473859,-1.0280020406686587,-1.2066125757464972,-1.6396812926625104,-1.754677110686772,-1.7312251582696372,-0.5133062794664589,-0.7552006255290613,-0.8128953974781571,-0.6982372081904361,-1.154975291227419,-1.3215650494225417,-1.1498782096776294,-1.243093559460948,-1.4926677579540293,-1.460199777887392,-1.3021444134843239,-1.5064372947387046,-0.8797684434306934,-1.3772825646796214,-1.337930851810109,-1.2142222612568165,-1.1593625334248363,-1.1593625334248363,-1.0347507227490662,-1.0347507227490662,-0.9890232257473524,-1.1529656939176807,-1.1529656939176807,-1.1825828022717417,-1.1825828022717417,-1.0205728403356895,-1.0969165038645154,-0.9427509419173817,-0.5938902362362483,-0.7188667016203235,-0.9874847255977532,-0.8224492771946168,-0.9828631204502303,-0.9876272859003469,-0.7094686196089628,-0.610082165016384,-0.5592339745645571,-0.37666202302785406,-0.6244319478184048,-0.18434711635913126,-1.06377887087867,-1.0533636857048365,-1.1036880711143515,-1.0410434323260116,-1.0330873773506275,-1.0330873773506275,-1.0330873773506275,-1.0171598765400158,-0.9047738031963519,-0.905283014005109,-0.9070515810601242,-0.8499209731131098,-0.8499209731131098,-0.8329800516141309,-0.7118965077101529,-0.8075088280381898,-0.8437298895823641,-0.7471922873337227,-0.7471922873337227,-0.7471922873337227,-0.8505939549156223,-0.8630942252163437,-0.6629004128638498,-0.6764799596975654,-0.7651228673683685,-0.9832264662124847,-1.1656820125194056,-1.0772065106460482,-1.0772065106460482,-1.0772065106460482,-1.287530079817831,-1.2427159035545345,-1.0799969523013413,-0.6721365647914626,0.08531085065894885,-0.25002834797264717,-0.7952783509769642,-2.231815027818762,-1.581581904843267,-2.06091951032326,-1.1825008088858566,-2.0627755895154922,-1.7753707741099563,-2.5757794988899834,-1.9149896562497353,-2.526079018539739,-1.8153299835671863,-2.0078291890752245,-0.8612719857998907,0.2613434609454426,-0.5097748647849575,-0.5097748647849575,-0.7280710309503171,-1.0446630063949054,-1.056818084091645,-1.309645613557521,-1.4996583385815978,-1.542354561393122,-1.0925329378715682,-1.109906960019294,-1.1598903790669963,-1.2226550061873813,-1.1478566953839293,-0.8714678257065726,-0.9633282662017233,-0.7474721885497775,-0.7579309115373678,-1.3311876684467663,-0.46251022112087203,-0.8148871668144138,-0.40646936665194655,-0.23518253007050693,-0.31947240084334083,-0.5605741928746492,-0.5897937999995795,-0.8148376471426566,-1.2625263045844548,-1.6424554923920809,-1.20514425967598,-1.9717410654516572,-2.4847376967234536,-2.034651696884089,-2.2858871044601017,-1.2772867562554597,-1.7315709321774164,-2.4071478103821944,-1.354257918360939,-1.105602381693243,0.3110995915456785,-0.173867931660474,-0.31457872442387336,-0.1584929722293382,0.01332179181304255,-0.5234416716777743,0.2106837607556281,-0.9868345185936429,-0.9571107090744059,1.1990292337973498,0.8900838458782687,0.9575445310628625,0.7825581486687581,0.781951560384752,0.7141528212565486,-0.07825309197155345,0.6342635551182544,0.7752669865284332,0.9185793933503404,0.6350276593459696,-0.11665802939238384,-0.200025455734979,0.216428805234903,-0.6060291094591264,-0.13744460793387964,0.2909083305701453,0.005206836386071667,0.19989467607838535,0.2732540548318374,0.03380628346021375,-0.17802367280050221,0.06257413790590927,0.4010422762320837,0.4274566944018546,0.004241600917228805,0.7191031243733792,0.6720629732895793,0.16953444653310668,0.7345678821897009,0.8337634338665676,0.5664034098072236,0.5065143352156893,0.0801926534042321,-0.0430897489803172,0.656740027842501,0.37842026833915965,-0.11164028795490297,0.3128415135952129,-1.6511008161984164,-0.5496988749659395,-0.5395100788687106,-0.9522507372259574,-0.21236042554370496,-0.512064521664015,-0.555883274857049,-0.46000422397947016,-0.8210931379725008,-0.8684499527622267,-1.177820694221238,-0.4674546158967855,-0.33214915936994804,-0.7151439490095093,-1.2943413401045252,-1.609680574904321,-0.4246848897688974,-1.1369475546463836,-1.3159412898449108,-1.0661220715970552,-0.63250386296202,-0.1225495843307983,-0.039085607537333755,0.29172416017722047,0.10396284465767694,-0.26559300203156067,-0.4708942406413016,-0.40023275151879995,-0.6710169588924982,-0.42251532236105727,-0.7131653253455228,-0.5818433219286007,-0.7532223867137614,-0.959404996820095,-1.329969818121603,-0.7689974499918597,-1.3866748089940997,-1.384299981925102,-1.1015790686831102,-1.6394640714251314,-2.116106802863394,-2.0339524921298024,-1.8719498496648015,-1.9276760286424237,-2.2308064835887427,-2.1101236597449593,-2.1669057158868053,-1.8385963088567308,-1.2688972794191935,-1.4516317302977497,-1.422259461477743,-1.2812679898707167,-1.2112326194684926,-1.376535313991768,-1.5391191519364826,-1.2605177990398053,-1.0116279796679928,-0.8810258729721039,-1.1502254062673531,-0.9249225914615198,-1.200284434891742,-1.2420742053918046,-0.8556480383336097,-0.5272384873223452,-0.41304265047056166,-0.553086025121128,-0.44101168304515154,-0.3260846881222914,-0.3569967949259884,-0.3523729682803419,-0.10541076657168902,-0.19775919061275393,-0.1191063481291513,-0.16100331608846155,-0.13839602518081073,-0.018396519434829325,-0.14934841563464005,0.04624181693906143,0.04624181693906143,0.1631715805626896,0.030864145725211622,-0.27859921805456156,-0.06851060419190136,-0.06314013057518728,-0.07016567383905836,-0.07016567383905836,-0.07016567383905836,-0.07578540491123036,-0.06693056371577658,-0.0010579927913348663,-0.0010579927913348663,-0.08680025752904677,-0.08680025752904677,-0.08680025752904677,-0.08680025752904677,-0.08680025752904677,-0.08680025752904677,-0.07578018161218272,-0.07578018161218272,-0.07578018161218272,-0.08875207781823694,-0.0679159643683632,-0.16761936673457206,-0.16761936673457206,-0.061483510338559144,-0.016265889710611964,-0.05381215881932702,-0.05381215881932702,0.10326761922702013,-0.01370577870194957,-0.0013910437631525774,0.03623234983963583,0.07238712354295576,0.13236215439905247,0.13236215439905247,0.13519524207699457,0.07679924117057735,0.07679924117057735,0.07679924117057735,0.07679924117057735,0.026574653085793647,0.09534552809001023,-0.1342783378040705,-0.31840362437833625,-0.3078480875136649,-1.024437435259211,-0.41094346128095116,-0.7657366981040945,-0.7066701311556257,-0.9376565987281467,-0.9368226749911852,-0.8165923602987722,-0.95085496411126,-0.8394766251476364,-0.8258467572386137,-1.0901924820198392,-1.425975286148221,-1.4930609612678418,-2.049247257294536,-0.9628314246241887,-0.6883047926449157,-0.6445422273558755,-0.4793716224249023,-1.0354117774869103,-1.0613205236190792,-0.9304039896001873,-0.9959472552007895,-1.2754276099439306,-1.3116577897312893,-1.2478286679448591,-0.945187930170412,-0.9191448221374346,-0.9175004131068317,-0.9175004131068317,-0.9161522698831499,-0.9161522698831499,-0.9161522698831499,-0.9161522698831499,-0.989541057366731,-0.9497668102099174,-0.8982112918127552,-0.8982112918127552,-0.9453749669017567,-0.9903671191860856,-0.9903671191860856,-1.0079099517903258,-1.0079099517903258,-1.0918750564083466,-1.0918750564083466,-1.1016567865425873,-1.0911139026280332,-1.0911139026280332,-1.0911139026280332,-1.0248883439303336,-1.0248883439303336,-0.9574776276437137,-1.0457323971476238,-1.041224921976255,-1.0937784355729314,-1.0677037477686528,-1.0677037477686528,-1.0677037477686528,-1.0677037477686528,-1.0008803664844044,-1.0008803664844044,-1.296710023596175,-1.314713650663922,-1.3291616416254821,-1.3053326267084988,-1.422072121879681,-1.4944605752893725,-1.2989027881540902,-1.2888893658152856,-1.2258105359314992,-1.2877356752386453,-1.3418594727781,-1.410485359751428,-1.3439110307397957,-1.285871578525854,-1.0154192560770297,-1.0154192560770297,-1.0154192560770297,-1.0154192560770297,-1.0154192560770297,-0.7570498908592518,-0.8267960779354009,-0.6309466625124687,-0.5794514377803587,-0.2263244888626607,-0.7761756051919644,0.30390723335975517,-0.4476263544319977,0.22951687536183757,0.393627053228849,0.37563839178571484,0.07928778905461915,0.40920155342100456,-0.04686555758214489,-0.12237168988143507,-0.819098189002589,-0.7714877966267335,-0.7444539286330055,-1.0891729542251558,-1.3834199761206964,0.06975537520074304,-1.8908087184743354,-0.97153428534873,-1.0872293028990516,0.08014587839106957,-0.7502943917161641,1.0543198866384316,1.109503279039366,0.981501142339264,0.9373102197206987,0.9373102197206987,0.9167275528076891,0.8510186082418285,0.7951570575760518,0.790023219182125,0.552207602183762,0.7196879245126598,0.6608899341918426,0.3043619605043302,0.45125945745271956,0.007270571638573808,-0.10384491471615043,-0.2710829441241238,-0.2710829441241238,-0.35280608829099225,-0.5008630475417937,-0.6289354481296483,-0.6938708558641035,-0.6938708558641035,-0.7484780259986684,-0.5554979789482217,-0.768266031682307,-0.768266031682307,-0.31275363815532853,-0.7341087147070514,-0.9055512497219781,-0.9586068852779925,-0.6787047947077697,-0.5985671052039507,-0.29986405207406147,0.16273458284204811,0.7819391050866519,0.22192556748618542,0.10354693992777404,0.174912182410038,-0.3060449109513099,-0.8052017486976977,-1.2950707882004684,-0.6152813689626866,-0.3245132868188989,-0.593661370429421,-0.03042592403787686,-0.2115503817179364,0.016245571950833093,0.016245571950833093,0.010189073937170967,0.09311189924911867,0.09311189924911867,0.09311189924911867,0.09311189924911867,0.16517772574023842,0.056409836569523766,0.056409836569523766,0.2062066895754427,0.1864178890188333,0.24472558598417637,0.16811657935589167,0.1257095261379955,0.07953413324175633,0.3020899332799471,0.3020899332799471,0.25792312926791655,0.25792312926791655,0.23929984008788796,0.34124863842772485,0.33613673375552017,0.33613673375552017,0.33613673375552017,0.4244433997420129,0.4348467555638658,0.2877411844949561,0.2877411844949561,0.13137613476089638,1.0802596680720962,0.8934124418771587,1.3855022149406295,1.5332816114076022,1.8597416846710209,1.8597416846710209,1.1797278798852031,1.1181869854258968,1.0153649448687625,0.8427274274793534,0.8427274274793534,0.8427274274793534,0.5261572562596035,0.6519604225806206,0.6519604225806206,0.22911583117333387,0.7202048593587601,0.5872905734304643,0.46351180447196233,0.1132434250032478,0.1512533851286191,0.301003330430819,0.301003330430819,0.25113154321253317,0.2728477907666702,0.4321865125194604,0.27297537775493147,0.37657355668586756,0.37657355668586756,0.20920785138208764,0.1298828846508494,0.24246572807110367,0.23119951765758798,0.6181240133077522,0.6181240133077522,0.6181240133077522,0.39779744537709993,0.6531346840059309,0.8261742786723785,0.8261742786723785,0.8261742786723785,0.8074533930931395,0.8539541564860049,0.8539541564860049,0.8118962264679177,0.9840191691186017,0.6384159668222962,0.6384159668222962,0.625654946573285,0.9564699499636442,0.9564699499636442,1.1478920104015449,1.18527317323497,1.2599433495558199,1.1186559208929798,1.1186559208929798,1.2115641233146486,1.3061706116688823,1.1707769027831982,0.8437288992382785,1.8691107413724257,1.7250633124608883,1.8290679615390726,2.3493567883765225,1.390637566939683,-0.3998187924950962,-1.0566118244781668,-0.9822176541718,0.13284728758442327,-0.2522834014144164,-0.9685532661034193,-0.30751748264553064,-0.927939382962078,-0.944708555611534,-1.1436440246851076,-0.7915725871646451,-0.7915725871646451,-0.7915725871646451,-0.6804094581386302,-0.6804094581386302,-0.6804094581386302,-0.5327840671837574,-0.6553337372403817,-0.6553337372403817,-0.6861955331904922,-0.6861955331904922,-0.8797957278327962,-0.8969522548594447,-0.9078035474169138,-1.053788736736253,-0.9764964372274523,-0.8640344083487568,-1.0969158637077676,-1.0862045754804401,-0.8809218766357472,-1.0392173118513028,-1.0152313468298118,-1.0767219332322013,-0.9819121485534777,-0.8599088029562488,-0.7651493258398095,-0.9769232701973577,-0.7037809035197746,-0.7037809035197746,-0.6679857182077278,-0.4358186416460589,-0.3699179049237613,-0.4599908035338494,-0.5552668578649697,-0.4923706348045176,-0.7883731804007936,-0.4265962351012522,-0.6204725351413654,-0.8159261937169124,-1.0277580587312145,-0.7183597350264044,-0.7500782764012967,-0.8213384244992834,-0.5760375648934273,-0.7400580710135451,-0.7727683614707258,-1.1658165516296657,-0.5630066477907615,-0.6226140264204585,-0.5705835486154809,0.1456708985295023,-0.24351298668921034,0.5525622494841762,0.6536378861174714,-0.5187715713129373,-0.4293206328878526,-0.23917845763024506,-0.4664210089388908,-0.30778322468816954,-0.31414403174115285,-0.31414403174115285,-0.31414403174115285,-0.3024086406850797,-0.3024086406850797,-0.2667586750488887,-0.2667586750488887,-0.1417155830843988,-0.1417155830843988,-0.27134588061929654,-0.27134588061929654,-0.11710056375441905,-0.12614092573017052,-0.12614092573017052,-0.17546427046680646,-0.1695896925370117,-0.19826714555696115,-0.19826714555696115,-0.19826714555696115,-0.18727472700973863,-0.1685506428184436,-0.1685506428184436,-0.1685506428184436,-0.1685506428184436,-0.1685506428184436,-0.1685506428184436,-0.1685506428184436,-0.1685506428184436,-0.1685506428184436,-0.1685506428184436,-0.030649259313340615,-0.030649259313340615,-0.192836352921809,-0.18922810088148934,-0.19192009196286694,-0.19192009196286694,-1.1261787328277804,-0.9297807885433467,-0.9297807885433467,-0.9966134924308212,-0.9966134924308212,-0.9913860790144504,-0.9913860790144504,-0.9913860790144504,-0.8303847509697413,-0.9335165314139813,-0.9335165314139813,-0.9335165314139813,-1.0559129231095912,-1.0559129231095912,-0.9246224413720031,-0.9246224413720031,-0.9246224413720031,-0.9246224413720031,-0.9246224413720031,-0.9549912083656367,-0.9549912083656367,-0.9549912083656367,-0.9549912083656367,-0.9549912083656367,-0.9224840942607472,-0.9215032518562477,-0.8986666799831885,-0.8986666799831885,-0.9992518147760653,-1.298910854648506,-1.3353385621784701,-1.3278645265377649,-0.11355124055625956,0.22090639961215908,0.651810829410058,0.651810829410058,0.57549987814997,0.15099240982069706,-0.07615578278020924,0.5619307096669113,0.6830955237565776,0.13439286601889988,-0.013297074747246285,-0.9418331215353754,0.04531038485290945,0.32786978528264665,-0.009249124641648683,0.13921666668387908,0.11218005973551856,0.12105109039526596,0.09202732792956154,0.4553876732759214,0.04954195473681727,-1.698466453429769,-0.9792071441989778,-0.957677227482042,-0.3583944360544521,0.00712675440795274,0.15117684795304412,0.29965409781273206,0.29965409781273206,0.25969987329887556,0.24155606729153134,0.3892974486263642,0.7467528191672672,0.5230071858631601,0.2191562477547223,0.3153555875041353,0.17672264279416902,0.11501468647994026,0.11501468647994026,0.1421208748719355,0.1421208748719355,-0.07981659742857794,-0.08800433639055147,0.002477235596184785,0.002477235596184785,0.002477235596184785,0.10766360628861207,0.0057204871538264895,0.0057204871538264895,0.0057204871538264895,0.0057204871538264895,0.0057204871538264895,0.21081167747139873,0.09205895083348888,0.09205895083348888,0.09344217361444013,0.09344217361444013,0.09344217361444013,0.17494066435896227,0.17494066435896227,0.17494066435896227,0.2505790633429828,0.26258621082627587,0.26258621082627587,0.22984538246944008,0.22984538246944008,0.22984538246944008,0.27331100611604986,0.27331100611604986,0.27331100611604986,0.27331100611604986,0.3273629396976906,0.3271739304215868,0.3271739304215868,0.3271739304215868,0.3271739304215868,0.3271739304215868,0.3271739304215868,0.3271739304215868,0.3271739304215868,0.3271739304215868,0.3271739304215868,0.3271739304215868,0.26925925099512776,0.26925925099512776,0.22668776227217136,0.22668776227217136,0.27160663273585084,0.18857706496289608,0.11884584070599902,0.15486759807297923,0.09810013014409164,0.11783438569165967,0.21330290109266956,0.2258971517403468,0.2258971517403468,0.2258971517403468,0.2258971517403468,0.2258971517403468,0.2258971517403468,0.1976492706051545,0.07597478192914243,0.22686112613519624,0.22686112613519624,0.22686112613519624,0.22686112613519624,0.25477278985771695,0.26471016808180264,0.26471016808180264,0.26471016808180264,0.29581681063300613,0.3109237228151455,0.3109237228151455,0.10557822472976844,-0.11540102442382483,-0.23555604001795727,-0.21398397598498825,-0.042632675762514755,-0.3887360794672502,-0.1229947829759212,-0.1229947829759212,-0.1229947829759212,-0.17240132315725337,-0.08821551952084719,-0.08821551952084719,-0.9410693593926311,-1.0397012836589103,-0.8052872050204828,-0.8052872050204828,-0.9158039792775198,-0.9158039792775198,-0.6789990473422346,-0.5802147165512929,-1.0875134494235856,-0.478192313102461,-1.0449252181379114,-1.2988922480470184,-1.2143010487732127,-1.0607543899570469,-0.9547841521147087,-0.9547841521147087,-0.935944701656392,-0.5597608362331716,-0.8563333728251132,-0.7205982415836316,-0.08071386084596976,-0.26321237025498634,0.019879399022810273,-0.3740957725256635,0.23852696566678322,-0.22912923197795015,-0.12715812731759907,-1.210073783934008,0.027088095527663003,-0.3666024423075326,0.35177352636042114,0.21979298787904067,0.3109963054782676,0.19816809249861772,0.10186597909536818,-0.11445543802794626,-0.025265611848452357,0.11291593127849171,0.3712115298550786,0.18259949665477956,0.18259949665477956,0.1097542102103759,-0.19348016375283045,-0.18459567735672527,-0.7474400009625906,-1.3918437823491265,-1.1909368759958516,-1.015901940005571,-1.0153397221741343,-0.8927010703510596,-0.9338848319635349,-0.8490456420107085,-0.8680613709374084,-0.9521890288896298,-0.9821655615855692,-0.9821655615855692,-1.0664325083613688,-1.0664325083613688,-1.0664325083613688,-1.0664325083613688,-1.0664325083613688,-1.0664325083613688,-1.0664325083613688,-1.0664325083613688,-0.9866173388160436,-1.0111347303971934,-1.0111347303971934,-0.9410437484745168,-1.0007343453318622,-1.0007343453318622,-1.0007343453318622,-1.0007343453318622,-1.0007343453318622,-1.0007343453318622,-1.0007343453318622,-1.0269387489592552,-1.0269387489592552,-1.0269387489592552,-0.9919792977833087,-0.9919792977833087,-0.9919792977833087,-0.9919792977833087,-0.9919792977833087,-0.9919792977833087,-1.0060762808504695,-1.0060762808504695,-1.0060762808504695,-1.0060762808504695,-1.0060762808504695,-1.0060762808504695,-0.9886594676776957,-0.9886594676776957,-0.9886594676776957,-0.9886594676776957,-0.9886594676776957,-0.9886594676776957,-0.9886594676776957,-0.9751687072117344,-1.0122883775879785,-1.0265041387554892,-1.0265041387554892,-1.0265041387554892,-1.0265041387554892,-1.0265041387554892,-1.0366465368156739,-0.9755185279618608,-0.9755185279618608,-0.9755185279618608,-0.9755185279618608,-0.9755185279618608,-0.9755185279618608,-0.9755185279618608,-0.9755185279618608,-0.9967432638447554,-0.9967432638447554,-0.9967432638447554,-0.9967432638447554,-0.9967432638447554,-0.9967432638447554,-0.9967432638447554,-0.9967432638447554,-0.9970056244952016,-0.9970056244952016,-0.9970056244952016,-0.9970056244952016,-0.9970056244952016,-0.9970056244952016,-0.9970056244952016,-0.9752211797129876,-0.9752211797129876,-0.9752211797129876,-0.9752211797129876,-1.060060723253815,-1.001214938760567,-1.001214938760567,-1.001214938760567,-1.001214938760567,-1.001214938760567,-1.001214938760567,-1.001214938760567,-1.001214938760567,-1.001214938760567,-1.001214938760567,-1.001214938760567,-1.001214938760567,-1.0261547323913445,-1.151305303190605,-1.0460307705005931,-1.0460307705005931,-1.0411028588147246,-1.022525668661336,-0.8786523695942496,-0.8786523695942496,-0.8786523695942496,-0.8786523695942496,-0.9433563314612623,-0.9433563314612623,-0.9433563314612623,-0.9433563314612623,-0.9711383882714214,-0.9711383882714214,-0.9711383882714214,-0.8644700911852251,-0.8644700911852251,-0.9503013210774203,-0.9503013210774203,-0.9503013210774203,-0.9503013210774203,-0.9843887552705056,-1.0158077094800315,-1.0158077094800315,-0.9866806296145635,-0.9866806296145635,-1.0440508606525185,-1.0440508606525185,-1.0158520182594757,-0.9954669076200697,-1.0222474283636889,-0.7675023359648002,-0.5183866560853725,-1.0758769827041328,-0.24493035178633837,-0.611756628630113,-2.0273276495837673,-2.0827999489603255,-2.0827999489603255,-2.320485631515038,-1.752019487751188,-1.6160830535603046,-0.5400229488832061,-0.37064811064764,-1.0437507408802609,-1.5698050522921934,-0.7156635177533626,-0.7156635177533626,-0.7156635177533626,-0.7054754620793028,-0.5313902177234997,-1.012430325422304,-0.8042396146987743,-0.8042396146987743,-1.0248164667339814,-1.1137302841526031,-1.0977801808821455,-1.0977801808821455,-1.0977801808821455,-1.1397067152897191,-1.2519130480558154,-1.2689896187907372,-1.2689896187907372,-1.2689896187907372,-1.2689896187907372,-1.2689896187907372,-1.1739631166462419,-1.2858555490577375,-1.2858555490577375,-1.2782915561657338,-1.2782915561657338,-1.2782915561657338,-1.2782915561657338,-1.2782915561657338,-1.2350713225265113,-1.3796748870912139,-1.3796748870912139,-1.3796748870912139,-1.3901642928841333,-1.3901642928841333,-1.3824739091997464,-1.3824739091997464,-1.3824739091997464,-1.5049173064636907,-1.5049173064636907,-1.5049173064636907,-1.338631467188296,-1.3423362613758527,-1.3423362613758527,-1.3423362613758527,-1.2598413608982757,-1.3528784598683503,-1.3528784598683503,-1.2950885810781712,-1.2950885810781712,-1.2950885810781712,-1.2950885810781712,-1.2950885810781712,-1.3403895939149308,-1.3468411145931976,-1.3075484248907843,-1.4201619489640862,-1.4201619489640862,-1.4201619489640862,-1.4201619489640862,-1.4201619489640862,-1.4201619489640862,-1.4201619489640862,-1.4201619489640862,-1.4201619489640862,-1.4201619489640862,-1.4201619489640862,-1.4201619489640862,-1.474023631952398,-1.4737392134279936,-1.4737392134279936,-1.3532250793562999,-1.3532250793562999,-1.3532250793562999,-1.3532250793562999,-1.3532250793562999,-1.3294966558297925,-1.3294966558297925,-1.3294966558297925,-1.3294966558297925,-1.4559138321081093,-1.2699014603677623,-1.2699014603677623,-1.3702126535830466,-1.0497166060015741,-0.6737219683222633,-0.8375656454014451,-0.9873616047636937,-0.9873616047636937,-0.8453787675627937,-0.7650131074972821,-0.7650131074972821,-0.7163763019384198,-0.7352002320874806,-0.7352002320874806,-1.1174832324511417,-1.1025515662309477,-1.1592912540333282,-1.2598234713265042,-0.97106004196826,-0.8750798921036493,-1.0685105722380317,-0.452180786033883,-0.5386975290697235,-0.580301612592993,-0.5646588309912484,-0.5646588309912484,-0.6608840900455246,-0.6859535771275916,-0.5750052689766422,-0.41342718329425654,-0.41342718329425654,-0.41342718329425654,-0.41342718329425654,-0.41342718329425654,-0.5182671237006525,-0.5182671237006525,-0.4918273509536647,-0.4918273509536647,-0.4918273509536647,-0.31096475103241256,-0.5763779888046598,-0.7820763032444644,-0.5258730745068989,-0.7078537191157654,-0.8284320182773338,-0.7885273837691203,-0.9016509935937398,-0.5753675494755982,-0.49947799696708206,-0.5465858418368147,-0.23277754465551262,-0.4979052261050926,-0.26487974765070577,-0.26487974765070577,-0.26487974765070577,-0.11015650811751804,-0.022866964280592934,-0.1818962332498802,-0.1818962332498802,-0.1818962332498802,-0.1818962332498802,-0.10392843060066528,-0.09950548307228196,-0.10475785195693939,-0.44181672640216857,0.2566467897782211,0.24468368153916442,0.3727926367458448,0.3280254063605218,0.5229574666780044,0.7882411417682548,0.7318731396762861,0.9289193706810264,0.9289193706810264,0.6814564754188006,0.8309958831453275,0.8161748273695111,0.8446751141833052,0.7097169115099721,0.6107010467399171,0.6107010467399171,0.6107010467399171,0.6107010467399171,0.6107010467399171,0.6830695752689512,0.6543322265596136,0.6543322265596136,0.6543322265596136,0.4744770776492954,0.47041629791071143,0.4618832081260548,0.3314122757871815,0.3314122757871815,0.4495167928611376,0.5178693400899786,0.5031590649716164,0.3205228119331213,0.6206235618566907,0.16003789711771305,0.9169292129681448,0.9892623831261536,0.897810081489361,0.897810081489361,0.897810081489361,0.6487738622880187,0.6487738622880187,0.6791664881875754,0.8591208297726913,0.7631954852481747,0.5907631510453873,0.6805344874778341,0.7228977065619905,-0.08390635468608315,-0.6074850175815447,-0.6074850175815447,-0.7038978364932187,-0.8855399311609544,-0.3737708808921884,-0.33232448091042344,-0.39052181316419454,-1.4022306700051614,-0.9620995635115394,-2.0735603710204034,-0.8792419292589563,-2.1120119030644924,-1.297603655259639,-1.1891318839692615,-0.8517470464655127,-0.4839840938784805,-0.35443326795967933,-0.9881688038659631,0.45520774306688533,0.13666669757508626,-0.11501973065160259,-0.2857084696715352,-0.21853693503061372,-0.21853693503061372,0.04296327913832221,-0.11672640289924925,-0.4943497528436173,-0.47732363223959906,-0.6586367325287199,-0.6384670052826884,-0.6384670052826884,-0.7980444761485621,-0.7980444761485621,-0.6983000213488028,-0.6983000213488028,-0.7670728000885304,-0.6449734462927508,-0.6804556666542347,-0.6542046554548663,-0.6542046554548663,-0.6542046554548663,-0.559103321153759,-0.559103321153759,-0.5232799156354031,-0.5365123814774694,-0.5313732867861362,-0.7259545289829525,-0.9991328263791841,-1.1024212748570597,-0.7811923591960532,-0.7811923591960532,-1.1400734961044725,-1.1113150532643692,-0.9122646765841176,-0.689901518825166,-1.253566775436105,-1.4953640384617946,-1.4953640384617946,-1.3358014818653627,-1.0736525020984236,-0.685502768152097,0.029317100008843383,-0.17163755971776062,-0.4168777894154386,0.1097036010544043,-0.33451532654168226,-0.7933375728455434,-0.9222419335952339,-0.4228367273273123,-0.7777431296456015,-0.7774363113646147,-0.589831585860527,-0.3724893950879874,-0.4470721838880338,-0.4470721838880338,-0.8006508123876424,-0.8068047486074647,-0.33869202701724455,-1.0940199264896155,-1.3805238179662749,-1.4127075043163921,-1.2473982286595167,-0.7350833463276966,-0.7230082195589721,-1.0678542954124002,0.23461532630903154,-0.7773710670756073,-0.8166229027319434,-0.3361754938034446,-1.6078772444171354,-1.328605863370363,-0.9295775865532492,-1.8141666692264182,-0.8986364263112727,-1.2232715676582306,-0.24162876441414965,-0.9263439985857282,-1.2416454899943439,-1.2416454899943439,-1.2416454899943439,-1.1703365650661532,-1.3489745231625379,-1.47093372799979,-1.2681262068824282,-1.368980383160575,-0.5787546150716075,-0.5661354277912546,-1.1842520165370725,-0.7492838226231171,0.029600688026907518,-0.04222071930141216,0.16366891079004203,-0.028667973166850547,-0.043825418185116705,-0.03294110789776539,-0.35166419993297815,-0.3301054224088218,-0.36579051505597215,-0.4824818510477542,-0.14898157372548398,-0.3674640095658829,0.12944251800410822,0.4255823997469141,0.3941656231458328,0.3290806068630064,0.6060264803827339,0.6334515763921419,0.36774100697159073,0.8759040752952085,0.7088764385745423,0.5228920680736718,0.5989306633588896,0.4446891243033939,0.4205573559426689,0.674398671882088,0.6648636540613824,0.3815925320401892,0.20742670995603074,0.07782114467290135,0.03905516842200188,0.1425023646191091,-0.223943589818045,0.5417048374035109,0.026879078903626286,0.46328937932286707,0.17429426333365428,-0.10712587446385968,-0.08310426109819348,-0.015614528205505185,0.055105296356512845,0.045211910144559886,-0.5924300677493932,-0.3500683093325389,-0.3500683093325389,-0.3500683093325389,-0.3500683093325389,-0.7537827239421603,0.03952195576529688,0.33253632376889036,0.15229507172294618,0.09704977720529279,0.21455175226863638,-0.6276805988815859,-0.6715303215353986,-0.7698190775480193,-0.860330870139929,-0.860330870139929,-0.860330870139929,-0.822735635879857,-0.822735635879857,-0.822735635879857,-0.822735635879857,-0.822735635879857,-0.7357691031982568,-0.8192406391604655,-0.8322764763921576,-0.8631897630019096,-0.842086803636632,-0.8259127172499375,-0.8259127172499375,-0.8191106063012499,-0.7657120845725713,-0.8062811928667205,-0.8667514924177758,-0.8032007896922297,-0.8330210657458232,-0.7772313843595143,-0.7772313843595143,-0.7772313843595143,-0.7250768801045531,-0.5413946335037896,-0.5413946335037896,-0.5413946335037896,-0.5413946335037896,-0.5413946335037896,-0.5413946335037896,-0.5413946335037896,-0.5413946335037896,-0.5413946335037896,-0.5413946335037896,-0.5235134149390351,-0.5235134149390351,-0.5282535864169794,-0.5282535864169794,-0.5282535864169794,-0.5282535864169794,-0.5282535864169794,-0.5282535864169794,-0.5826773528567077,-0.5826773528567077,-0.575291143625646,-0.5694207959047621,-0.5694207959047621,-0.5694207959047621,-0.5694207959047621,-0.5694207959047621,-0.5694207959047621,-0.5694207959047621,-0.5694207959047621,-0.5694207959047621,-0.5694207959047621,-0.683650188406874,-0.6789656234430864,-0.6789656234430864,-0.6789656234430864,-0.6789656234430864,-0.6789656234430864,-0.7815878181962982,-0.7815878181962982,-0.8745780495608602,-0.8745780495608602,-0.8745780495608602,-0.9091870670408195,-0.9091870670408195,-0.9091870670408195,-0.9091870670408195,-0.9091870670408195,-0.9091870670408195,-0.9091870670408195,-0.9091870670408195,-0.9091870670408195,-0.9091870670408195,-0.852984967656255,-0.8568319159768041,-0.8568319159768041,-0.8568319159768041,-0.8568319159768041,-0.8568319159768041,-0.8567912593498562,-0.8567912593498562,-0.8567912593498562,-0.8567912593498562,-0.8567912593498562,-0.8567912593498562,-0.8567912593498562,-0.8567912593498562,-0.8567912593498562,-0.8567912593498562,-0.8567912593498562,-0.8567912593498562,-0.8567912593498562,-0.8567912593498562,-0.8567912593498562,-0.8567912593498562,-0.8567912593498562,-0.8567912593498562,-0.8567912593498562,-0.8567912593498562,-0.8525719170866113,-0.8722386014093351,-0.8722386014093351,-0.8722386014093351,-0.8722386014093351,-0.8799868946472116,-0.8799868946472116,-0.8799868946472116,-0.8799868946472116,-0.8799868946472116,-0.8799868946472116,-0.8488592962208057,-0.8216834233657172,-0.8216834233657172,-0.8216834233657172,-0.8216834233657172,-0.844683786166532,-0.8554621254890502,-0.8554621254890502,-0.8554621254890502,-0.8554621254890502,-0.8172993626884125,-0.8172993626884125,-0.8172993626884125,-0.8172993626884125,-0.8172993626884125,-0.8172993626884125,-0.8172993626884125,-0.8172993626884125,-0.8172993626884125,-0.8172993626884125,-0.8172993626884125,-0.8172993626884125,-0.8172993626884125,-0.8377716368897846,-0.8377716368897846,-0.8377716368897846,-0.8377716368897846,-0.8314918675025298,-0.8314918675025298,-0.8314918675025298,-0.8314918675025298,-0.8314918675025298,-0.8314918675025298,-0.8314918675025298,-0.8314918675025298,-0.8314918675025298,-0.8314918675025298,-0.8314918675025298,-0.8314918675025298,-0.8314918675025298,-0.8314918675025298,-0.8314918675025298,-0.8408869116001634,-0.8408869116001634,-0.8408869116001634,-0.8408869116001634,-0.8408869116001634,-0.8408869116001634,-0.8408869116001634,-0.8408869116001634,-0.8408869116001634,-0.8408869116001634,-0.8408869116001634,-0.8229638208506738,-0.8229638208506738,-0.8214651959081226,-0.8214651959081226,-0.8214651959081226,-0.8214651959081226,-0.8214651959081226,-0.8214651959081226,-0.8214651959081226,-0.8214651959081226,-0.8214651959081226,-0.8214651959081226,-0.8214651959081226,-0.8433892611574956,-0.8433892611574956,-0.8433892611574956,-0.8649061530536738,-0.8649061530536738,-0.8649061530536738,-0.8649061530536738,-0.8649061530536738,-0.8649061530536738,-0.8649061530536738,-0.8649061530536738,-0.8649061530536738,-0.8649061530536738,-0.8649061530536738,-0.8649061530536738,-0.8786917551366711,-0.8786917551366711,-0.8786917551366711,-0.8786917551366711,-0.8786917551366711,-0.8786917551366711,-0.8786917551366711,-0.8786917551366711,-0.8786917551366711,-0.8786917551366711,-0.8786917551366711,-0.8786917551366711,-0.8786917551366711,-0.8786917551366711,-0.8786917551366711,-0.8786917551366711,-0.847049486041089,-0.847049486041089,-0.847049486041089,-0.847049486041089,-0.847049486041089,-0.847049486041089,-0.8576974299085869,-0.8576974299085869,-0.8299689378375241,-0.8299689378375241,-0.8299689378375241,-0.8299689378375241,-0.8645373241933711,-0.839832619447903,-0.8290093408918806,-0.8290093408918806,-0.8290093408918806,-0.7894273118798056,-0.7894273118798056,-0.7891888200581821,-0.7891888200581821,-0.7891888200581821,-0.7891888200581821,-0.7891888200581821,-0.7891888200581821,-0.7940314979793467,-0.7940314979793467,-0.7940314979793467,-0.8241948427556577,-0.8241948427556577,-0.8241948427556577,-0.8241948427556577,-0.8241948427556577,-0.8241948427556577,-0.8241948427556577,-0.8241948427556577,-0.8241948427556577,-0.8241948427556577,-0.8241948427556577,-0.8241948427556577,-0.8241948427556577,-0.8241948427556577,-0.8241948427556577,-0.8241948427556577,-0.8241948427556577,-0.8241948427556577,-0.8241948427556577,-0.8241948427556577,-0.8241948427556577,-0.8241948427556577,-0.8241948427556577,-0.8209785866497105,-0.8209785866497105,-0.8209785866497105,-0.8209785866497105,-0.8209785866497105,-0.8209785866497105,-0.8209785866497105,-0.8209785866497105,-0.8209785866497105,-0.8039350089115129,-0.8039350089115129,-0.8039350089115129,-0.8039350089115129,-0.8039350089115129,-0.8039350089115129,-0.7746284610446911,-0.7746284610446911,-0.7746284610446911,-0.7746284610446911,-0.729013008633558,-0.729013008633558,-0.729013008633558,-0.7888832471188921,-0.7888832471188921,-0.7654511258236076,-0.7654511258236076,-0.8045911906372882,-0.8081285894561232,-0.8081285894561232,-0.8081285894561232,-0.8081285894561232,-0.8081285894561232,-0.8081285894561232,-0.8081285894561232,-0.934546136675377,-0.934546136675377,-0.933171875329644,-0.9304998922637879,-0.9304998922637879,-0.9304998922637879,-0.9304998922637879,-0.9504749785000844,-0.9088023546311815,-0.84481313185207,-0.802705856257316,-0.802705856257316,-0.8706502151071474,-0.9031554049962531,-0.7018958405065092,-0.7018958405065092,-1.0056101282846592,-1.0123169004345758,-1.0123169004345758,-0.44617211572437576,-0.1494831772218087,-0.3188952441416517,-0.29264684306089495,-0.29264684306089495,-0.4702408483548435,-0.4702408483548435,-0.2873434514713898,-0.2961249586793641,-0.2961249586793641,-0.2961249586793641,-0.36205270890035873,-0.36205270890035873,-0.36205270890035873,-0.7790356809268317,-0.5768472342200921,-0.5768472342200921,-0.5960296319390852,-0.5960296319390852,-0.6101109909391818,-0.31834471901973205,-0.4308886837497452,-0.4308886837497452,-0.3472717374684008,-0.1751536452049347,-0.1751536452049347,-0.18797629215018782,-0.11680036216346042,-0.12244011511843213,-0.23971994674620523,-0.26894470698552575,-0.27207957802033783,-0.5293483863106512,-0.5293483863106512,-0.5229700274964224,-0.5229700274964224,-0.14668209460772008,0.042024380669367645,0.042024380669367645,0.015616941166971095,0.5623122389381506,0.3514881819509897,0.557037566611415,0.557037566611415,0.05001388225840642,-0.3667565914612301,0.5361524597607175,0.38933368982908884,-0.04932786754810037,-0.04131560535988759,0.20024440517441042,-0.4560246330066204,-0.04510153389721236,-0.7026121527038127,-0.519096196967461,-0.008420577882823244,-0.30204892438348446,-0.29418326280779455,-0.5975828391119214,-0.7100610688803445,-0.5468685609233235,-0.11096194152127192,0.15858516096113245,-0.38354582601036835,-0.07932241057869358,-0.16347281835603164,-0.2781248195960494,-0.6877465500241953,-0.25246230952258,-0.5907505027933544,-0.24868234098479314,0.11361219633171903,0.38426336508650283,0.04028993967132377,0.04028993967132377,0.4275376257732354,0.44274715767905404,0.2755546290149448,-0.2216555199043456,-0.7158365171840156,0.8384990734062284,-0.7329735466480816,-0.5104084400665286,-0.6724930307215989,-1.0263582250595893,-0.30445668389528757,1.4463635430578046,0.2516969157206399,-0.6325763829216796,-0.7218062056434246,-0.5295892593547684,-0.589611968432235,-0.7731630239168805,-0.2206055160490379,-0.5998066982273518,-0.9149829895784837,-1.0797182964648575,-1.1648352792153833,-1.6519228929934446,-1.9773798113064838,-1.913457853847221,-1.998915704225397,-1.9595681199606019,-1.7215627348533793,-1.6746234686730974,-1.8395986606711998,-1.7045604533691772,-1.168570003793079,-1.1612586191504537,-1.4655906777365935,-1.3165074393457454,-0.6711166701461803,-0.7015478858776313,-0.9462109597732539,-0.8977890560953062,-1.5364501699919744,-0.9937432958530393,-0.9937432958530393,-0.6608725191453302,-0.4314069640708126,0.10030633879000161,0.14556061298471487,-0.15478861663035237,-0.07057589466516623,-0.08527015600366308,0.011397593321120378,0.11375307037441199,0.11375307037441199,-0.18063061791755478,-0.17439528897677894,0.044394959095510195,-0.3303804932753018,0.3848703447208978,0.6858692705769034,0.22567537045156982,-0.126337311281217,-0.3293130454520895,-0.16234601183129882,0.0791702518044905,-0.39280605394963625,-0.11371833557296163,0.18997741415227706,0.07901457435093678,-0.7857388831941459,-0.5785278959422234,-1.6434822462001355,-0.688922422898668,-0.8225791056717906,-0.645005324481077,-0.8091993409998357,-0.6839266565607657,-0.6058902307001929,-0.6058902307001929,-0.6058902307001929,-0.5820691936412088,-0.0978203319886477,0.2704770108400278,-0.3624554815858404,-0.044147812012380994,-0.6638533311274568,-0.8108064664149813,-0.862145716000959,-0.42570926500251943,-0.5524933570137169,-0.45493844882831785,-0.940955822025157,-0.5568199049550651,-0.3807142849393983,-0.6438349053170682,-1.0223253208605405,-1.2036212110515385,-1.0601940355571369,-1.0601940355571369,-1.1861743700559129,-1.2745167575433134,-1.0894946180208538,-1.3220637009361467,-0.6464742437401695,-0.959255541941995,-0.8396767379932913,-0.2846659607751991,-0.040397269857244344,0.016358983509787817,-1.1095902935214652,-1.9959210166501,-1.134450662984633,-0.6165112914393218,-1.1703520525467015,-0.5140724001576888,-0.5521448162168151,0.030708593279535054,-0.17936432771405109,-0.704487844732243,-0.017152664066037798,-0.18487233610447115,-0.06714036166634321,0.015096925752865129,-0.6604741085565435,-0.7940044832860998,-0.6367048410564872,0.09569201708634267,-0.1957461260330116,-0.44184439040254386,-0.3034858554110893,-0.7528911287622368,-0.8106562173703287,-0.2997406025946785,-0.4140139085586897,-0.752416785762688,-0.06638883308491406,-0.01078395641272695,-0.3065446896119691,-0.17392031579660794,-0.0948074937008741,0.013246082409631585,0.013246082409631585,-0.11049259334818638,-0.03326290338723868,0.3597709984427465,-0.5311028327075997,-0.5690382576069236,-0.5385278278355703,-0.6851545064295649,-0.5079685127249416,-0.6012171208792618,-0.48574079466369424,-0.5381387420008014,-0.5288372711807001,-0.4982120910054356,-0.4982120910054356,-0.6423570680086169,-0.2984770752180974,-0.6666816397114466,-0.25636929755041415,-0.8632476922456683,-0.8632476922456683,-0.6284784026729013,-0.48136412968607695,-0.3979861802041736,-0.3979861802041736,-0.5790560196577247,-0.4366761350881757,-0.4366761350881757,-0.5537236262272605,-0.4110757482213164,-0.5984747927238018,-0.41771511389807486,-0.4653569782580965,-0.520904923221283,-0.49396195239474666,-0.04217466907003736,-0.1937359002946875,-0.09186988872074639,-0.13786833879235671,-0.24438604322220722,-0.24438604322220722,-0.29994073424707246,-0.34499380564010573,-0.34499380564010573,-0.38208686214762866,-0.26268314506486035,-0.4725614029422578,-0.4725614029422578,-0.2753691011154871,-0.6042715144209172,-1.7440687819942775,-1.2133173147707752,-1.2176819962349952,-0.5874086713356229,-0.45934050154366196,-0.3156402594709491,0.01926132290702076,0.07757630267443762,-0.12605733594483498,0.0274594833454887,0.22066082127511377,0.28241256134749554,0.28241256134749554,0.28241256134749554,0.1978875332723371,0.09069947265865323,0.025988030883005622,0.246006890151665,0.246006890151665,-0.1783672031628636,-0.4265652305249009,-0.5389698304649456,-0.6405225699646866,-0.6405225699646866,-0.6405225699646866,-0.6405225699646866,-0.5018349309304393,-0.32559965065526864,-0.4755418874072763,-0.5494508402738173,-0.4475814692099695,-0.4475814692099695,-0.4475814692099695,-0.45878862921287217,-0.45878862921287217,-0.45878862921287217,-0.45878862921287217,-0.45878862921287217,-0.45878862921287217,-0.45878862921287217,-0.45878862921287217,-0.45878862921287217,-0.45878862921287217,-0.45878862921287217,-0.43924739260955026,-0.44145025336891847,-0.44145025336891847,-0.44145025336891847,-0.476192767289215,-0.476192767289215,-0.476192767289215,-0.476192767289215,-0.476192767289215,-0.476192767289215,-0.476192767289215,-0.476192767289215,-0.5088021478507012,-0.5088021478507012,-0.5088021478507012,-0.48203728973254406,-0.48203728973254406,-0.48203728973254406,-0.48203728973254406,-0.48203728973254406,-0.48203728973254406,-0.5814135716158804,-0.5814135716158804,-0.5814135716158804,-0.5947226441037581,-0.5947226441037581,-0.5947226441037581,-0.5947226441037581,-0.5947226441037581,-0.5947226441037581,-0.5808590573309538,-0.5808590573309538,-0.5808590573309538,-0.5903667872435198,-0.5903667872435198,-0.5903667872435198,-0.5903667872435198,-0.5534074912295462,-0.5534074912295462,-0.46529878840322336,-0.48395142779660616,-0.48395142779660616,-0.4954278325768216,-0.44432548529766364,-0.5804669011459505,-1.3285121031118066,-1.3285121031118066,-1.2305534997022494,-1.0747309780717322,-1.6823234652791468,-1.0215201641720217,-2.022080591397358,-2.022080591397358,-2.2142691657365905,-2.445597645955383,-2.147468926446495,-2.0391988102615883,-1.7922163275221612,-2.0614674200073817,-1.8270773415266803,-1.417180629108613,-1.417180629108613,-1.3688799383401205,-1.3688799383401205,-1.4915332992547372,-1.223506020175614,-1.0128118949914993,-0.5723603514865481,-1.0190670335834902,-0.7581077052705565,-0.3237566239931711,-0.5999777801907082,-0.24112601440645837,-0.956234813280872,-0.956234813280872,-0.9778921381292346,-0.46764362936768145,-0.647924388965759,-0.8329563379588709,-1.3095479009728723,-0.4990164280412501,0.1279008529935336,0.19172138145598425,-0.14724008529976768,0.1308836804524831,0.5514818080760976,-0.03632538066318283,-0.5250119032546998,-0.20984387194306992,-0.5761949514130618,-0.9903938546484994,-0.249573700210275,-1.0569707676332791,0.2403267851353873,-0.48886920267237255,-0.7402813599724498,-0.9250102167917809,-0.3425677860814309,0.19473724606339604,0.19473724606339604,0.19473724606339604,0.5066622277618467,0.36124621014374225,-0.2707125730456509,-0.03630862499288895,0.1181189099865359,0.1614639967293522,0.35345683328996164,0.012051399106261185,0.012051399106261185,0.012051399106261185,0.012051399106261185,0.1244401835162608,0.048421505533046694,0.048421505533046694,-0.1385667302550667,-0.32463341730849565,-0.32463341730849565,-0.3277290043777222,-0.34686266124987564,-0.34686266124987564,-0.2308920221255649,-0.32142672214007945,-0.32646358873004566,-0.32646358873004566,-0.32646358873004566,-0.45180404971511673,-0.33703717318091647,-0.33703717318091647,-0.20903615427024513,-0.20903615427024513,-0.04512587964727739,-0.011554911198094056,-0.011554911198094056,-0.011554911198094056,-0.011554911198094056,-0.011554911198094056,-0.011554911198094056,-0.011554911198094056,-0.12660962973102063,-0.12571244310616989,-0.08567005949600265,-0.16419254847537212,-0.16419254847537212,-0.15072275557865153,-0.1215545335700739,-0.05751188128386277,-0.1776507029794558,-0.081941330070976,-0.27366488724618504,-0.01718226517400248,-0.010467272155918597,0.12827000761687501,0.08690076822875609,0.22943729419746195,0.22943729419746195,-0.07222690490291905,0.18553799054397357,0.39602663513933517,0.3326799670632611,0.44563705840561696,0.8799140510059471,1.0943654405832857,0.8883088833344873,1.0296570594289016,1.0146495699455311,1.0403759646171356,1.1246403441535266,1.2739796328409858,1.2739796328409858,1.3822813254462634,1.6039837115942226,1.2841205842539256,1.2737925491709938,0.9446223548455406,0.9821163317233215,0.9639025165635082,0.9639025165635082,1.1560129232629976,0.7799467022774732,1.3291971710293524,0.9574871017629193,0.9298414662161134,0.7657430019799434,-0.49791464968021765,1.0098766194156676,-0.02120876384496495,1.120839535601395,0.3603333861750081,-0.5579374981611657,-0.11814389268218883,-0.46051848312752086,-0.15234456861220808,0.28419805331618686,0.08560113895212501,-0.10667365302130616,0.17608524887807797,-0.2543483590413787,-0.03675916767655818,-0.35764785199577576,-0.12993549066226068,0.11931344627869045,-0.05289162404879044,-0.34728944653054905,-0.27987789999558016,-1.727378765425224,-1.021136166082822,-1.0776700757179034,-0.23530930463263966,-0.5545355664462756,0.29993345598456617,0.14677861165597278,0.07100219803679453,-0.6263069435907318,-0.39589524039317653,-0.2740566294700204,-0.4482787187485026,-0.72340673945518,-0.8546638684475028,-0.7805241792502984,-1.080616053001099,-1.1629511597083746,-0.8902926141982099,-1.0008648723518918,-1.0008648723518918,-0.8120835392722229,-1.6330485784667133,-1.4426461439685698,-1.4750394205480504,-0.3774254647128842,-0.6472708144066558,-1.1780118190609488,-1.1547733895638028,-0.980346170203385,-1.1680466299223575,-1.8714639591184519,-1.1934986489421187,-1.2437908889249438,-2.0368720797303714,-1.2934356511526568,-0.2852384957245989,-0.8487889717334081,-0.8057530704631038,-1.0370518130659259,-1.8208673999195648,-1.2166891800401116,-2.049165270106282,-2.2901399626185177,-1.3868426255779167,-2.4983803058177614,-2.2146119517570897,-1.6238981275902877,-0.7476187865834515,-0.32999971203547496,-1.6463607280889523,-0.43349413585666646,-0.12674816441353365,-0.058378365185419084,-0.2966363968675453,0.3551094815080168,0.36205467489361615,-0.22206195218961067,0.796391124110736,0.617367493527571,0.2735874186777831,0.3633537799243543,0.09597177690294097,-0.17598061847713642,-0.12999983682135832,0.019152815046102944,0.38569117805144093,0.3284494286640567,1.2997330343834166,0.8204245405952837,0.3415513861260135,0.6959783641104343,0.08048401143406791,-0.5608139774938842,-0.7421920888334158,-0.8493466444151518,-0.7895154013477789,-0.4414058243071932,-0.78481238050974,0.14416303558949584,-0.4425041328831716,-0.8681755812978649,-0.3582937572860304,0.11635131001120991,-1.2723612614662576,-1.5674736372430202,-1.0154823930581944,-1.3680286878164023,-1.0348566068109648,-0.9025529845722795,-1.2314369962127056,-1.809104426400642,-0.9075748884412884,-1.0740415546037163,-0.7754277092451689,-0.7754277092451689,-0.5490399842416795,-0.5709673494483901,0.035293470030106355,0.47265947566356337,0.24849703346025234,-0.23440487426120113,-0.3187477135656612,-2.0902553561162773,-1.2653346481789063,-0.7194528600241676,-0.2955554078798055,0.048378342466314964,-0.07424489520645766,-1.0778914164303859,-1.6147567208087734,-1.493581675528623,-1.051251295031151,-1.09472850796298,-1.0408307934985903,-0.9677743303756811,-0.914358970210513,-1.072142156617411,-1.109448529928227,-1.109448529928227,-1.3396535822296154,-1.1897042957913233,-1.2527514234039252,-1.1916649343993508,-1.2293898612005432,-1.079866799217327,-1.017152736300453,-0.9603490265320608,-0.9786942223353643,-1.0459150409850146,-0.9912833869436394,-1.2325185189932704,-1.6803058081440287,-1.127947063629272,-1.3027190197797323,-0.7218748307750815,-0.5094270062067292,-0.0027704084931756967,-0.5745571485190062,-0.8347533672413161,-0.3306546758333697,-0.6908920992333872,-0.8170493686889672,-0.6536587883872542,-1.0446781568879224,-1.1071548124285215,-0.9243094424250854,-1.0760400216445851,-1.1165376800944928,-1.098139693905962,-1.0784839618322517,-1.0784839618322517,-1.1394725434810962,-1.0601613426992034,-1.0103864071716933,-1.0930998785617434,-1.0930998785617434,-1.0930998785617434,-1.1037854314895934,-1.312446231022526,-1.4135476608811632,-1.3256871666847196,-1.3256871666847196,-1.3514518110401161,-0.8421620593789949,-1.1814569761551343,-0.7489929361026952,-0.4136558425634598,-1.202507398123985,-0.5811343813380934,-0.2803201482463044,-0.32456882447799285,-0.9331424428570569,0.017448292939471838,-0.2688579986540642,-0.2688579986540642,-0.3946418724182319,-0.4607694026443243,-0.569070388824127,-0.023340483782473997,-0.6859833284402015,-0.9173638367465896,-0.5999935135849407,-0.8476582431087226,-0.6847039514343466,-0.4404985219518816,-0.5408586628484915,-1.0981811582991907,-0.38802900171835,-0.5882268432579028,-0.08720863126783651,-0.9982080316272802,-0.660555709888776,-0.660555709888776,-0.4952218593753478,-0.5919838175778518,-0.4850544916570472,-0.3525126794596958,-0.3525126794596958,-0.3525126794596958,-0.1823414984356933,0.12209731087407938,0.5192610546411729,0.23131584355426274,0.187412521808584,-1.0193264658416388,0.6588187815603814,0.5710197051582958,0.4729678128417199,-1.109100709116075,-0.5422209584553348,-1.3050533790762229,-1.3663165849974397,-0.5103691104058301,-0.9562189043261079,-1.5122505341676453,-3.092881726821676,-1.827193859494386,-1.6244222438835616,-0.17512321997577548,0.6463434477986806,0.06827021581277176,-0.19852434440098282,-0.703094141360633,-0.3669258721317614,0.09087390993226965,0.24877338361803694,-0.032713171342156594,0.18832692271620707,-0.03510766566668838,-0.10290068684173248,-0.6755782851395555,-0.7634462849140831,-0.7634462849140831,-0.7803965027648687,-0.8321405169463915,0.0016309863800137991,-0.08020891867470856,-0.6502406663221155,0.23075148813944904,0.2526571762967551,0.2526571762967551,-0.3042135026139413,-0.5725267424076741,-1.1698614195429307,-1.328065769696051,-0.6983557405409196,-0.7426390738678742,-1.460242583121875,-2.1354959994690565,-2.874868067136815,-2.7561708222892833,-2.4062151643723455,-2.071044513657606,-0.7429530629281946,-0.7808734971475442,-0.18820461810328298,-0.46497450000423646,-0.5677650695442777,-0.32327760643218023,-1.9554255245806025,-1.5602751761072409,-2.323872630189425,-2.525940986558783,-2.0938465554587196,-2.708681116539888,-0.6318127741230984,-1.3466414220453302,-0.28750452438190816,-0.5404007988261635,-0.44721479361540345,-1.9669752999205783,-2.156652606626679,-2.2362424647203625,-1.8819049078228007,-0.9317766800262975,0.009760392480046287,-0.45847045461327585,0.3753872056337674,-0.3826331456724398,-0.9587564530537777,-0.9506146853127923,-0.9506146853127923,-0.6794141891038702,-0.2830614936140592,-0.31951421942404545,0.09462237989600725,0.755804408277928,0.30045668491566047,0.26620052250030846,0.26620052250030846,0.26620052250030846,0.287081540806391,0.287081540806391,0.38648191034276613,0.38648191034276613,0.4235090797217503,0.6031529189612101,0.9407690996536153,0.9407690996536153,0.8808947512196494,0.6912192362904371,0.6309924069620919,0.6098100915334257,0.7953447132759548,0.5331729980123968,0.41255833184401886,0.14018011949059558,0.21364133829551862,-0.27668452198880766,-0.21368746544653167,0.3146065845486484,0.5597484314591635,0.45462631352341054,0.10234960973077539,0.4846683039036159,0.21955850002918387,0.0474355513616295,-0.3539200841360879,-0.08652767182492416,-0.25946311788946264,-0.25946311788946264,-0.2615051047184471,-0.042581461206075595,-0.03289041665169955,-0.11202792543076186,-0.11202792543076186,-0.03973495725960034,0.22214754532727882,0.3335259204308407,0.49428665097095315,0.0284800459516239,0.0284800459516239,0.008593728662135123,0.008593728662135123,0.11426120218101087,0.3306537560903236,0.3205177702373672,0.24115218845257785,0.24115218845257785,0.23703972066549361,0.23703972066549361,0.32851103952071414,0.1075528104834671,-0.0695049238729688,-0.03800977686811642,0.31205584143482173,0.31205584143482173,0.1294934810252568,-0.4896575671692023,0.251375687154073,-0.6310416768905275,-0.8343796928158014,-0.8343796928158014,-0.4917580461301974,-0.4917580461301974,-0.4917580461301974,-0.4917580461301974,-0.4917580461301974,-0.4917580461301974,-0.4917580461301974,-0.42414385287345957,-0.428621269727427,-0.39692207416192843,-0.39692207416192843,-0.34382369748834263,-0.34382369748834263,-0.37229285287413744,-0.33866273808811775,-0.3198316680460638,-0.5362703433262328,0.046083400426035204,0.04908102082600896,0.29369686797855526,0.29369686797855526,0.4035211830147081,0.2894676716739028,-0.37430962707427357,-0.3895987623890261,-0.2741243409446211,-0.2741243409446211,-0.5816070935136688,-0.5816070935136688,-0.24210460715903542,0.5009857911824855,0.716082431269964,0.07132002891357847,0.3444315314041134,0.6496062243122775,0.11971128050258607,0.10614407518652386,0.1631383346988427,-0.06954722710646706,-0.645196736185041,-0.8045634397756801,-0.4775757301879041,0.22003482421426612,0.20335412169145664,0.0386578163756246,0.0386578163756246,-0.494686654186674,0.01397962630424543,0.5404883434772542,0.6127915387457893,0.6280905349034291,1.3804194905516314,1.2115981257193478,1.1231723949396222,0.97546293800602,0.9106841206404107,0.570415589545562,0.15190136932895337,-0.06477491624433392,-0.1851726158159786,0.252755079850024,0.3178187096836041,0.4563370514086581,-0.1324946298495423,-0.009996710966635243,-0.17105310827755701,-0.20216917813169522,-0.36943705339430133,-0.8589153270133189,-0.24917187793515216,0.013737060009339663,-0.5926985135150558,-0.23624197586009013,-0.7550737849307629,-0.5077766233627155,-1.090476793213412,-1.090476793213412,-0.5752582428032198,-0.6033221112815637,-0.6807765907122052,-0.6807765907122052,-0.42843545351234524,-0.6864519250737515,-0.45755745079140586,-0.73907079904872,-0.7840891261787208,-0.9183200629104419,-0.8648532713249982,-0.802249620976171,-0.6936295931452082,-0.6650358119281762,-0.591628568758381,-0.4335591429072484,-0.7920763886428093,-1.2309294439947427,-0.7668212165920664,-0.7668212165920664,-0.8819551822124022,-0.13586344046751286,-0.05773029254580922,0.06890046225573954,-0.6669305270389694,-0.43386336662696084,-0.4746577907497864,-0.5584104878900414,-0.33265272208923385,0.04517323795023089,-0.4598298128088255,-0.9678017772045993,-0.4328828883673752,-0.6720793838206914,-0.323295231771603,-0.05109892244194225,-0.06934575945776814,-0.3105088805125502,-0.1109195590044098,-0.3810945867357986,-0.628094062165005,-0.628094062165005,-1.4160463392637737,-0.7167645108384698,-0.8841421218091854,-1.3351834662522093,-1.6131749312671233,-1.426435763156925,-0.7008873574994583,-0.07923377615140043,-0.2095249226237856,0.5545423720036917,-0.28888920481419367,-0.05968864277420283,-0.05968864277420283,-0.05968864277420283,-0.05968864277420283,-0.05968864277420283,-0.05968864277420283,-0.05968864277420283,-0.14922357323063468,-0.35160359908160077,-0.2741467330987212,-0.22250604819163788,-0.1012580644836249,-0.10151170110557355,-0.10151170110557355,-0.23449686595190328,-0.23449686595190328,-0.46704602762061526,-0.4121152882137914,-0.3267577290602313,-0.3267577290602313,-0.12734392585379256,-0.12734392585379256,-0.10944570095498667,-0.25010751121849,-0.25010751121849,-0.3602048383425598,-0.3469912328599633,-0.24099001024871244,-0.2994292838723483,-0.27017508370151955,-0.27017508370151955,-0.28022832104369494,-0.3236500766689342,-0.3236500766689342,-0.3135751932592595,-0.3135751932592595,-0.3135751932592595,-0.3135751932592595,-0.4179951092341442,-0.4179951092341442,-0.4179951092341442,-0.473088355290591,-0.3229118923051575,-0.3229118923051575,-0.3229118923051575,-0.2771614787300529,-0.2771614787300529,-0.2771614787300529,-0.2771614787300529,-0.27529797941720635,-0.5456046382702227,-0.43650568027378317,-0.4840761327686197,-0.49879338024168246,-0.6089361565573056,-0.6755116044122805,-1.0979875758771673,-1.1744308577217473,-1.4464702016389208,-1.8122331920508477,-1.8122331920508477,-1.7616457726031496,-1.7735966714048437,-1.7735966714048437,-1.95370528038176,-1.95370528038176,-1.938289442547027,-1.966544884945886,-1.8901566162141883,-1.8187360131671633,-1.8187360131671633,-1.40860224631959,-1.6681891775232496,-1.6035968546207469,-1.505567261382019,-1.505567261382019,-1.505567261382019,-1.5773770083587937,-1.4872041103747429,-1.6479488285523498,-1.4616515836358,-2.0732678560947466,-1.7211428797865738,-1.9734132019918662,-0.9489168128451702,-2.033363468152762,-1.807681646931613,-1.4736850258658716,-2.069731846654575,-1.854706885537333,-2.7223890837573927,-1.690956418324197,-2.2960900945260114,-1.7331330648573748,-2.186145761248267,-2.626399126782993,-0.6850589980550823,-0.8876543758692002,-0.7721287925828355,-0.6684609706358942,-0.6684609706358942,-0.7172437886752868,-0.4719170571874533,-0.4719170571874533,-0.1423599664726976,-0.1423599664726976,-0.25825877167361144,-1.1318034821753393,-0.545543608817461,-1.3340133759764552,-1.5078255627407162,-1.5078255627407162,-2.117921922081126,-2.0534305110628526,-1.744538345269573,-1.2408749090179652,-1.0591702879274774,-0.7664614124172144,-0.543779346232159,-0.7523730041067793,-0.7523730041067793,-0.5447924009740384,-0.44932656733543996,-0.5466500031803052,-0.664306143849344,0.016163522678467407,-1.2208315423813907,-1.2125609251280673,-1.2125609251280673,-1.2125609251280673,-1.2125609251280673,-1.1909476666997831,-0.7058059572776829,-0.32912945481854305,-0.6419279293680691,-1.5157430697865837,-1.8189244213534164,-1.8640871050529726,-1.754444321551238,-1.3900296979739382,-1.3655580136025982,-1.3511191642487312,-0.5970092495999175,-0.7464548513882869,0.04300487107840434,-1.0698482331254267,-0.8685911368974254,-0.6061595762627883,-0.8355485602015079,-0.3598908550371659,-1.0385087973216416,-1.2144454416572146,-1.1267307423055943,-1.0596621861705446,-1.1057863829133057,-0.9342019577637205,-0.8981367733844416,-0.6660959641851059,-0.6660959641851059,-0.8574955131788844,-0.6359176317324073,-0.7246407559676725,-0.9576127539176444,-0.9576127539176444,-0.5818233040401212,-0.1388886572065944,-0.25801336124696317,0.03146082515903421,0.03146082515903421,-0.23224181723069742,-0.1868361929443091,-0.10128560055731142,-0.22030818392583518,-0.25877765428402566,-0.05282729961196464,-0.25784492231310174,-0.7233144696934004,-0.7753195406044665,-0.7753195406044665,-0.7753195406044665,-0.8331956887877574,-1.0289815508478208,-0.9622394592031751,-0.9461983678179485,-0.43494564760090804,-1.4749559720843102,-1.6769550228967895,-0.23606327517324976,0.12433631918135934,-0.44550081800854024,-1.0191962615473003,0.2858458401336818,0.22268690253963874,0.35681570140764834,-0.29438979036049073,-0.773133502638936,0.2203216018068438,-0.4151423646857254,-2.0157555128618605,-0.8139596230648689,-0.7471375961642742,0.4210803784735879,-1.1236903921416477,-1.1006345019936734,0.25812020871030106,-0.3976517845470222,-0.6337549762466747,-1.6157255682327372,-1.1351262306857965,-0.389176412938479,-0.687846396256534,-1.199550762658517,-1.5094041969232517,-1.160169881341133,-1.023536832457806,-0.6747163397722437,-0.9673099646616627,-1.1091553580280102,-0.6934214443672059,-0.4760364640364156,-0.33462755330456784,-0.34647734378543904,-1.047267980927876,-0.7813310620927743,-1.493206227088663,-0.9110963330443652,-0.9875141298954674,-0.6845472022605322,-1.199077758949663,-1.0798005314531867,-1.3083462484187356,-0.8384403179242491,-0.6797709068363849,-0.4824504685974646,-0.5819926054757361,-0.5819926054757361,-0.5819926054757361,-0.6056341448069962,-0.6056341448069962,-0.6056341448069962,-0.6056341448069962,-0.6056341448069962,-0.5997289142444548,-0.5997289142444548,-0.6404803226982477,-0.6404803226982477,-0.6404803226982477,-0.6227919300920559,-0.6227919300920559,-0.6227919300920559,-0.6227919300920559,-0.6227919300920559,-0.6621767874833582,-0.6599417934512807,-0.6599417934512807,-0.7011959981286439,-0.7011959981286439,-0.6978637398988556,-0.6023858601403405,-0.6023858601403405,-0.6023858601403405,-0.6023858601403405,-0.6023858601403405,-0.6130241266956219,-0.5410015380651069,-0.5410015380651069,-0.5410015380651069,-0.5849514974077936,-0.5849514974077936,-0.5849514974077936,-0.5775023683168657,-0.5775023683168657,-0.5775023683168657,-0.6143617685014965,-0.6143617685014965,-0.6143617685014965,-0.6143617685014965,-0.6143617685014965,-0.6143617685014965,-0.5840723969952712,-0.5840723969952712,-0.5840723969952712,-0.5953174912101927,-0.4787445245684445,-0.4787445245684445,-0.4780348787567573,-0.676039788811875,-0.59366268430219,-0.8371334433325781,-0.1656430083267016,-0.2503907758525697,-0.12879674833075666,-0.7240017846304535,-0.5441588773387648,-0.019171077813631754,-0.019171077813631754,-0.066889063072611,-0.40672376629167106,-0.2051876654179114,-0.08650774829858979,-0.7042660012640442,-0.9928453996818313,-1.1203687715639317,-0.503940879650296,-0.6840526058220959,-0.7347665023031725,-1.07822442198154,-1.4612768189243937,-1.406812781956253,-1.2481205063715666,-1.3264093807558592,-1.3249599562162142,-1.3249599562162142,-1.2940098009135632,-1.3817202579657593,-1.304296969656213,-1.304296969656213,-1.1869972273952616,-1.0561639901141429,-1.0561639901141429,-1.059469213904586,-1.0236930442251022,-0.908003042932535,-0.9295140615671824,-0.9773911279351619,-0.8467192500789351,-0.7320631062814322,-0.7320631062814322,-1.0583885002384306,-1.0529478802778978,-0.335358990821853,-0.20778210782582301,-0.010113948643404203,0.8058595378987025,-0.26354598802948886,-1.1943986537780993,-0.48590910053165853,-0.46761568388809877,-0.5602114136265397,-0.7669797453930612,-0.5687386717435214,-0.5687386717435214,-0.5687386717435214,-0.47516607960694196,-0.2055773646648729,-0.16017924681429313,0.3103290408116395,1.1689148487157366,-0.7297571325901875,-0.4694350552165937,-0.7075504087003424,-1.2260846043482154,-1.5908501911066257,-1.8807286327817034,-1.7749848007625006,-1.3058952455787383,-1.9072347945076285,-1.1890085098486416,-1.2650338200908482,-0.9247985354237821,-0.9247985354237821,-0.616093865000099,-0.616093865000099,-0.8426561692899217,-0.8426561692899217,-0.8864141429528556,-1.0054264861209008,-0.8498910870995084,-0.4141675481638213,-0.3691390351191353,-0.04274819690343501,0.4539701322450579,0.25453330296129795,-0.030066780333099175,-0.8726191617376976,-0.7752250910661317,-0.43192268968110475,-0.1565946763628,-0.01661926026488253,-0.5630695023114398,-0.9588525570915256,0.4409183780597348,1.0372125189378438,-0.2124180376966503,1.348264324499996,0.33627956201187936,-1.4195346246178313,-0.19565642375535702,0.7303643583398803,-0.510092560049206,-1.1888620814198663,-0.6972678712615707,-0.766688536471112,-0.7662374157347213,-0.09955190294227706,-0.5639797292934985,0.169272230091282,-1.1253503116182295,-0.7852368481810696,-0.7193071706681009,-1.6214928130548547,-0.8354189359422579,-0.9540503135223536,-0.8033428841285293,-0.8064930215844001,-0.8064930215844001,-0.8064930215844001,-0.3066879436673968,-0.3066879436673968,-0.2639999047373623,-0.5470390691193292,-0.5470390691193292,-0.6866926152754801,-0.8780228555406302,-0.8401661934479794,-0.8689809140558926,-1.0362496466452478,-1.0086573694275134,-0.7834683073342081,-0.642394478170511,-0.7017320364870623,-0.2182244011908343,-0.2540047913775963,-0.37621512553091746,-0.37621512553091746,-0.2815561460314382,-0.27185410295951074,-0.2116297393961924,-0.1681432954405949,-0.08975827468290738,-0.057508770645215514,-0.039138254814492554,0.06022291448574085,-0.17439364600265475,0.2743369135830667,0.2743369135830667,-0.15232673045541922,0.12135217283346089,-0.24528340379439106,-0.01649898303013468,0.12447972683832631,-0.4194479889362909,-0.6773841489060812,0.5186429511052465,1.2108789725619853,0.6651074716861533,0.6087275782465822,1.470424172489475,0.8737593373029189,1.2148375675165966,-0.45975169080184475,-0.7027731985743317,-0.7027731985743317,-0.5450885546277517,0.19175785317422056,0.021713331904353567,0.08391611552000638,-0.14994184055452825,0.43513671676124466,0.5936101904185516,0.2429760386632802,0.23161629360445435,0.1445722408067681,0.3934916684285328,0.5230982618867156,0.5230982618867156,0.4139631753575511,0.38662266187401007,0.39674403865274543,0.39674403865274543,0.369580891707471,0.25908511304709075,0.25908511304709075,0.25908511304709075,0.3437381197103022,0.14172320321434917,0.14172320321434917,0.2652971133076332,-0.03149208641392681,-0.03149208641392681,-0.30206563963223615,-0.4818211867928885,-0.39251910115894634,-0.6074558648712415,-0.6440682233288404,-0.7184089976823019,-0.6366037464684251,-0.739068494616199,-0.8914397729606107,-0.7768780318319015,-0.7768780318319015,-0.7768780318319015,-0.405884193282323,-0.6479225666753717,-0.7156074096337867,-0.4128695055285365,-0.3432029688228681,-0.4515704763715429,0.13463451678280391,-0.9373708591803585,-0.8432162666827513,0.40266968756157484,0.0054256316084208,1.148099800790123,-1.694737431381844,-0.12604189379607195,-0.03497526340979773,-0.8739503319348043,0.32673613712456356,-0.49927869196246943,0.25510997909920113,-0.49972447096976547,-0.2661627301253341,-0.6566580419624714,-0.5528349901727151,0.4548548127852605,0.6490776792715747,-0.3455610352108477,-0.7754975393368164,-1.2423141825279305,-1.135539330090103,-1.087273363566272,-1.6629679257191912,-1.2798693447556806,-1.1689192391020586,-1.450117892698239,-1.4954282153488134,-1.5209367939276823,-1.888913460394147,-1.6951463484628535,-1.9282356293071303,-1.7875760057892227,-1.7875760057892227,-1.5912980166545616,-1.7315330524656696,-1.7315330524656696,-1.8321030335601303,-1.8857239596065758,-1.8857239596065758,-1.8753424542196186,-1.7658214540310813,-1.7593151981046755,-1.7593151981046755,-1.6271318922059137,-1.6598055701480847,-1.6598055701480847,-1.6598055701480847,-1.6598055701480847,-1.7161652229852598,-1.6336442250002412,-1.6336442250002412,-1.6336442250002412,-1.6336442250002412,-1.6336442250002412,-1.7373070600011775,-1.6556994508166862,-1.6556994508166862,-1.6556994508166862,-1.710519666275238,-1.7364662163565168,-1.6148613095418307,-1.6148613095418307,-1.6751593516653793,-1.567985001462199,-1.8439862347724276,-1.0541292534921085,-1.9550175649577193,-1.4069306378548725,-1.4624867824283503,-1.7061950500827125,-1.5013713359092409,-1.256807170665154,-1.705655175181756,-1.705655175181756,-0.997275447438016,-0.997275447438016,-1.32476596197534,-1.0724278308820587,-0.49020934011694783,-0.6211035897341989,-0.6478066745721008,-0.6478066745721008,-0.6478066745721008,-0.6354808389387663,-0.8070447926389377,-0.8070447926389377,-0.8946974496953487,-0.9911727251380482,-0.9911727251380482,-0.9911727251380482,-1.0473057311960265,-1.0473057311960265,-0.8375061263695363,-0.8306706226815045,-0.6768594402604343,-0.555322140880856,-0.368299455877514,-0.5175824387823511,-0.9191056972469916,-0.8383777753480873,-0.5387895082353304,-0.34496666500939066,-0.36128229906875503,-0.8737803509134738,-1.3259364690185236,-2.045579710827308,-2.165380120564877,-2.0583812814308153,-1.5488711864517282,-1.6005836643538303,-1.5309518533425677,-1.7012322818416226,-1.3567280020639703,-0.8443284354146853,-0.9341981235267168,-0.9341981235267168,-0.9409638111557754,-0.9104440289723059,-1.1567872562494386,-0.9123131396227921,-0.9123131396227921,-0.8755817726121615,-0.9075442395296993,-1.01569431270122,-0.8710664503303455,-0.8710664503303455,-0.9106162713795611,-0.9331463356912297,-1.3228826589998892,-0.8062982566840076,-0.3950685347513311,-0.6048101613454904,0.24516669995603557,-0.14603067679060935,-0.0641267774966418,-0.23284961398539591,-0.38927276654037823,-0.7096979886842538,-0.909717787281122,-1.2902323006984586,-1.4039321303224985,-1.5231882183394079,-1.609411565429681,-1.0906670181620448,-1.140522500183053,-1.008904675764438,-1.2146164548497906,-1.2146164548497906,-1.3515609143357559,-1.2163767285078226,-1.2031125901647175,-1.4564791569551123,-1.0737315303739445,-0.8585897779434486,-0.5028526139769263,-0.737344025286689,-1.0033377386782505,-0.5058055074215292,-0.5469808162044151,-0.84770787551334,-0.7068597368117052,-0.6517350441511749,-1.073726968992393,-0.07218269872986768,0.14661204249879506,0.3031156264943527,-0.0911340120080874,-0.5243516716742175,-0.7736206663980896,0.0862351080660157,0.48962926017812225,0.11145010942630534,-0.5045046522613328,-1.2311033392285944,-1.2587391238379648,-0.7809421721508868,-1.6867867153380867,-0.9804024172538028,-0.5161522340629934,-0.04516322902592629,0.23179731143258514,0.7129942412765449,0.13395926024755583,-0.5422594733490181,-0.46758211733060984,-0.5533128344262419,-0.3382199268550926,0.11498463724713703,0.5710225418996119,-0.05993798222944846,0.4713639010173102,-0.1215935497614753,-0.4119681993833915,0.47496822288548274,0.07417024274251843,0.0208532514323862,0.4823301928274585,-0.06584099077362876,-0.5026671508252504,-0.36380644625863484,-0.14078646938674735,-0.1963269279633133,-0.009428340124537554,-0.022899099447524135,-0.022899099447524135,-0.010827723266961577,-0.010827723266961577,-0.06802567905813403,0.10916132132818265,0.25210620874390766,0.024191731853048515,0.024191731853048515,-0.10793469745107429,-0.10793469745107429,0.031228150921676967,0.10254401784267393,0.13801114280946128,0.1063354373487948,0.2181508823793994,0.20270110633013888,-0.3029809552473247,-0.3029809552473247,-0.34873276017419086,-0.33187481335682545,-0.21546144096552383,0.04818271429730407,0.018231179545573573,-0.23861897435078122,0.0502281582690873,-0.1990047708793882,-0.1990047708793882,-0.058753566564227526,-0.36903372437317555,-0.36903372437317555,-0.7672237840976608,-0.018681740582159323,-1.5618013452509576,-1.8470605820586372,-1.2512785583889254,-1.2512785583889254,-0.7522663728478907,-1.033918025142655,-1.033918025142655,-1.282450475109488,-1.1566495611052994,-1.1566495611052994,-0.9784994281981783,-1.0132321669189404,-1.6022101701173366,-2.0294299552602495,-1.9852346577424824,-1.5611069570605287,-1.4282940020871244,-1.6459286572348288,-1.4455728784199842,-1.4978170266810438,-1.2713917922796485,-1.094878262952433,-0.9744877855251644,-0.4350613188148466,-0.8637002631735275,-1.2096145375277487,-0.9842093992563115,-1.5632422026856259,-1.5719383828300146,-1.7943635681258763,-1.7943635681258763,-1.7943635681258763,-1.9342131594359293,-1.9342131594359293,-1.6180043298339386,-1.5238332728126405,-1.1554735264050606,-0.7752785487765728,-0.9158206413135825,-1.013846163114194,-1.013846163114194,-0.9956648730315558,-1.1412301505806124,-0.9664537980886145,-0.9068874750115311,-1.1767858012901733,-1.1767858012901733,-1.0540196347795092,-1.0540196347795092,-1.042780166072569,-1.0904938868262477,-1.0904938868262477,-1.0979223236342366,-1.0979223236342366,-1.001389392522721,-0.8539977571483381,-1.1351251597380492,-1.241173831511212,-1.2227649987841192,-1.1630294188255554,-1.2870636082327573,-0.8941953729260588,-0.03592396231210476,-0.21037551181383168,-0.7188053348094213,-1.6404483245920798,-0.9761081508710421,-2.3749422354285,-1.616588438568811,-1.6377376824630858,-1.798850009654521,-0.2900563969802331,-2.136404993025152,-1.081465367160649,-1.2124457610077095,-1.0294318730984762,-0.9532811177163254,-1.0973683739992623,-0.40530827491001165,-0.977944411608725,-1.2536011658609647,-1.0231707783985415,-0.6176180313239489,-0.904246911572151,-0.9611681487694931,-0.9611681487694931,-0.667908257570056,-0.4423749024185129,-0.4327598502961534,-0.8582173566413716,-1.4756599032415325,0.21433336954885673,-0.4933236303495213,-0.47079242435934643,-0.9262776385764548,-1.4541393653489187,-1.1259882355367092,-1.3003692533931155,-1.498465612774453,-1.3251510496957637,-1.1824498181297378,-1.4405805579656936,-1.4887805622273345,-1.4887805622273345,-1.331092266033279,-0.915533268778491,-1.0347714517625164,-1.0719908159616274,-1.0292089482773839,-1.0292089482773839,-1.0687259623006564,-1.0687259623006564,-1.319885868717217,-1.7434334611428324,-1.791521391332581,-1.2700613752161458,-2.138111235533501,-1.733683310110161,-2.9282889241127523,-2.212332766658199,-1.5814366057356488,-1.3651572761158781,-1.2289803039952898,-1.206429054333481,-0.6758700508186523,-0.7059424224362788,-0.47828588657452337,-1.060128464456329,-1.056448814861727,-0.9457299687337916,-0.21909701312874563,-0.5066235827255592,-0.9223865201557038,-1.3531957928679585,-0.5969725454550797,-0.3887157287375045,-0.3239035309685149,-0.8056077302981282,-0.4792135909955196,-0.16124684844835013,0.8430885474330254,-0.7083811518213187,-0.7835186098962419,-1.6067110880217244,-2.008534595851957,-1.954062646962181,-1.9557551984092574,-1.262729111959768,-1.2821754607267084,-1.2405586588151305,-0.9643353029843991,-0.947215268041657,-1.230101579584698,-1.2651978261975367,-1.4189058790867763,-0.6269279435826252,-0.5747123318669279,-0.5496603834230115,-1.5133392936303318,-1.255933214093048,-1.6404166509603875,-1.4986705298491918,-1.3240280114821612,-0.9831257472924066,-1.2853893802720724,-1.2193578215288325,-1.0775043826692243,-0.9206055592815129,-0.9854197380188241,-0.9854197380188241,-0.9854197380188241,-1.0878860796336005,-1.1289142291268213,-1.094064454614787,-0.8041133752031928,-0.8041133752031928,-0.8041133752031928,-0.976162571520913,-1.0409777451615594,-1.3521208425210833,-1.470913000019201,-1.470913000019201,-1.360272729270292,-1.704947843195591,-2.0275825791815056,-1.3773715277080516,-1.143523393535823,-1.034146798206784,-1.536223134415169,-1.189028648959729,-1.3818833240268547,-1.2845211722556666,-1.0940848509073167,-1.193121742278041,-1.217135589986889,-1.2501443680282902,-1.4054911305790516,-1.4054911305790516,-1.470335368940948,-1.4275939257065438,-0.597137921967212,-0.7924860967820686,-0.24181944718242332,-0.9562796615967678,-0.874427048796464,-1.306013275322176,-1.3918396779308821,-0.9006936347173025,-1.107341990487184,-1.1254634752652162,-1.8802147316293398,-1.6163747236441477,-1.3526079454346152,-2.0371271744475,-2.27006544052687,-2.6676766424622347,-1.4541155940080195,-1.32953825488813,-1.1055784460388134,-0.6223883970022429,-0.8090919994656595,-0.4827022579828192,-1.0473659520077718,-1.009917093390531,-0.8584333964770514,-1.0023884571382358,-1.0023884571382358,-1.163715190414748,-0.8313567125281582,-0.5895982276656575,-0.32464327701633977,-0.3444002511987664,-0.6544610745497598,-0.6544610745497598,-1.3630938340586403,-0.9792040173065933,-0.5943613036677611,-0.8840762608301754,-0.9040951913634736,-0.5849994924389489,-0.7973576040929828,-0.9368131950024574,-0.8592673360631317,-0.9215944077341447,-0.7595261729156232,-0.55544630811656,-0.9348028653018764,-0.9400706701439544,-0.8367706688522876,-1.2651409785389598,-1.2105645058225467,-1.2794428092304415,-2.402987032577468,-2.1155733577960247,-1.6411040854641494,-1.2743315305760232,-1.2164079721301255,-1.1978090598881068,-0.3960693305791552,-1.427541652468789,-0.4687918372857528,-1.9968091075666932,-0.8002886719306402,-0.8549304041317208,0.9572785522406118,-0.12929419309630458,0.006029489494940948,-0.4551912650068788,-0.36921405948524727,-0.3751351734787271,-1.0475973038661937,-0.7701594898799962,-0.8207599975496971,-0.10176746106222356,-0.26401585501517016,-0.8889127661721735,-1.2589144006042574,-1.251425061649813,-1.0662992997071241,-1.3400199059719329,-1.3400199059719329,-1.3649359090460875,-1.2859861569219888,-1.2859861569219888,-1.2430458340341932,-1.183587631786797,-1.3190314922971755,-1.3190314922971755,-1.3316913061349833,-1.2269098102772187,-1.2269098102772187,-1.2269098102772187,-1.2269098102772187,-1.2269098102772187,-1.2269098102772187,-1.1844960213476978,-1.1444985613565613,-1.2186964926524313,-1.1416621949139114,-1.1416621949139114,-1.210381505343757,-1.210381505343757,-1.210381505343757,-1.210381505343757,-1.268392242983956,-1.268392242983956,-1.1117232571661564,-0.9787300846603212,-0.9810105761535267,-1.0007528651397894,-1.0007528651397894,-0.9875276993423959,-0.9875276993423959,-0.976837042254967,-0.976837042254967,-1.0347928596673635,-1.0347928596673635,-1.0347928596673635,-1.0347928596673635,-1.0347928596673635,-1.0882236470112543,-1.005410234737617,-1.0658459436762902,-1.0658459436762902,-1.0514824240226004,-1.0514824240226004,-1.0514824240226004,-1.3596412362602182,-1.1698744218937671,-0.9822068609994697,-0.8901833835154166,-0.8901833835154166,-0.9771350584509206,-0.9771350584509206,-1.0942579884372396,-0.9388282871080885,-0.9388282871080885,-0.9613096722957686,-0.9613096722957686,-0.9613096722957686,-0.9249031927278057,-1.1264627510441747,-1.1095649004021,-1.1095649004021,-0.8172658953401621,-0.8172658953401621,-0.9511380142993182,-0.8061084356891504,-1.0292603214455518,-1.2784696727486404,-1.0634218827434165,-0.5081443013143294,-0.5617225868713047,-0.9584513793089433,-0.7171298779617188,-0.33169830112706317,-0.3174722557587303,-0.6523204306217173,-0.5903205649718375,-1.2251938822568973,-0.8749610788939183,-0.7841798349897824,-0.7670378567854406,-0.8516652718427578,-0.7876382075549118,-0.6851206724235774,-1.491336297153733,-1.5014955477732734,-1.2229732218211429,-2.1383875484065125,-0.6969336761290141,-0.7395271906234296,-1.0403792897665611,-1.512886260134734,-0.86625771889299,0.20361889218440465,-0.13244700395055764,-0.0933807542371686,-0.299072580073594,0.035999104877166455,-0.31833450228228716,-1.229376206515467,-0.4877435692108929,-0.1730254458517621,-0.0684352006554165,-0.0684352006554165,0.0014374497458599506,-0.2119715632495796,-1.062110648594701,-0.9170631218780303,-0.5398722772477744,-0.5505451375681916,0.14909324090216208,1.5563059179034597,0.8933884476482854,0.6095040930830821,-0.2543417647700861,-0.2543417647700861,-0.294159464705332,-0.569203583891349,-0.14154915596851503,-0.46404114757881976,-0.6197978716079293,-0.6176637383311354,-0.2367531183653567,-0.8736171878881339,-1.014303777404558,-1.196181587199862,-1.2133920365633213,-0.9012118081596572,-0.8943800856316458,-0.8943800856316458,-0.910877311271075,-0.8978057550695367,-0.8978057550695367,-0.8978057550695367,-0.17857064019360216,-0.24967307722544219,-0.04539524376556775,-0.02737266616889143,-0.1802726541222534,-0.15388974752055565,-0.15388974752055565,-0.15388974752055565,-0.07815101371270133,-0.04521144940730434,-0.04521144940730434,-0.028960506954492676,-0.12584261355674248,0.03560209427535033,-0.36675858715700566,-0.42189066306422207,-0.42189066306422207,-0.22406652550147568,-0.12558892752657774,-0.18365437119057726,-0.012912857765295223,-0.19518606483411768,-0.19518606483411768,-0.17864844267679833,0.09662675932077006,0.2210942148204861,0.20668216752106922,0.11432281891280004,0.1942652882905045,0.17113525170494281,-0.1873895758839602,-0.18932628124684114,-0.3332643284826867,-0.2938762164640423,-0.15974136142067688,-0.15545629167473576,-0.6449703128881185,-0.6931504697313093,-0.38721315930935823,-0.5535256420671104,-0.6463825627031626,-0.6867483422711376,-0.8387138956216434,-0.7650100080088313,-1.9491332865229354,-1.650617034429207,-1.5318747761291882,-1.4907792137121383,-1.6832136071818646,-1.1814922366933505,-0.5026203948080739,-0.23798537258374244,0.017821846580679118,0.04624386865346042,0.4752807043706155,0.1332383993232495,0.17841016549759525,0.019977628393581692,-0.3835916526262163,-0.35372543390493094,-0.35372543390493094,-0.4348441434060243,-0.4823618534907609,-1.0697950694881497,-0.877862040540514,-0.7899101939722398,-0.6560305647052836,-0.6560305647052836,-0.8159663623726487,-0.253705708920006,-0.184834734142441,-0.1264981532477888,-0.06381188111491318,-0.07698819212996608,-0.14520429969329252,-0.2191955024118335,-0.5240266032895458,-0.5240266032895458,-0.6778606360133586,-1.21755629845965,-0.6788320505045027,-1.0849814199954264,-1.0516162170125434,-1.0516162170125434,-0.8263749075929742,-0.8519650667230361,-1.0359621556083949,-1.1121984354106536,-1.0355989203331843,-0.9760244521421566,-0.8924481403021791,-0.843270240539536,-0.843270240539536,-0.29650892609939805,-0.5829227635671475,0.26903838286971093,-0.9325461408420007,-1.57832309058538,-2.1284732482849416,0.9067838652025527,-1.0106452482194155,-0.7256483130118827,-0.5545776053623439,-1.4037368597016786,-1.4037368597016786,-0.6551374028590172,-0.8266719327812188,0.13347765852798987,0.08638118692907601,0.384335731017505,0.384335731017505,0.35411840701255126,0.230759540435413,0.18664146770744647,-0.3051888909524143,-0.5487248414818267,-0.715590139886267,-1.3464637825043222,-1.048895352346924,-1.2448332562016682,-0.6691153995868193,-0.4938901287972554,-1.395562194397702,-0.8659615721971248,-0.6982255735341744,-0.5275887544661906,-0.9339440432229902,-1.2508305763614025,-0.9491911358242944,-1.245394830009016,-2.182505914582092,-1.2158766850832439,-1.2823825884120266,-1.3867118320701621,-1.4605026843040214,-1.2670276131813938,-1.2596633382508406,-0.8959000854474778,-1.0641948141077402,-1.0964010578301675,-0.9980211069107351,-0.9080801054879951,-1.0353517442260816,-1.1561817083569605,-1.1557028995123928,-1.231680028846917,-2.1250834818737063,-1.9167888357844967,-1.5264100525979023,-1.1585640860536814,-1.0922875651228072,-0.12784275469057027,-0.8675397829104561,-0.7903400975322633,-1.0454917748504584,-0.5730109647734514,-0.582797145454765,-0.3913276083601634,-0.4798185974619694,-0.7508992096920517,-1.2402130044680253,-1.1811807688405704,-1.1811807688405704,-0.45350468233298646,-0.6439886086486722,-0.6439886086486722,-0.3487615739251516,-0.49609844987450663,-0.013969939781960178,0.6441744768259928,0.025054010171733865,-0.3724912376854026,-0.32744886228643744,-0.060184700807835306,0.3533329565456064,-0.24903613562864974,-1.324408090727161,0.2761632652204413,-0.19241271068150914,-0.8131636855387759,-1.1420654559771053,-1.1403573098010442,0.14934434988463918,-0.4293211706631209,-1.3932425923667913,-1.2475832028995715,0.28358038775978683,0.45036324790120685,0.8320826012032091,1.0301643228858826,1.371615090190162,1.586205337717949,0.40292594721223485,0.2841272341210779,0.7633291359891413,0.556590839159334,0.445892847107321,0.40393093404063424,0.9129028267644705,0.9737220876435516,0.797416532400119,-0.041181205156668343,0.24742495490160687,-0.5340104691976516,0.10674209781679556,0.19581417356827105,0.3134058318400302,0.20436132902880894,0.6336719223876616,0.4992705614882994,0.04898586019563039,-0.1519968148747727,-0.07810510966724546,0.3860306259674355,0.08880777435146772,-0.3337943544381059,-0.9355277261078128,-0.6653876733951969,0.5614695486070808,0.9147661844852991,0.158312239245612,-1.3246491851431994,-1.2068616593591268,-1.9146204340896535,-0.3129679454446159,-1.335165670586893,0.22616906573408935,-1.0561665633923882,-0.556384366239015,-0.6153911881064844,-0.6062638630070607,0.23111228936079264,-0.7770167397810621,-0.7770167397810621,-0.5385582622880779,-0.512271771666416,-1.4711087211497675,-0.770927344770084,-1.4249436998565137,-1.0557074741488326,-1.2765783894558553,-1.2096440766755057,-1.000611760014768,-1.6749275327989694,-1.2030085792578884,-1.2030085792578884,-0.8542099315043103,-0.7448484252883578,-0.593591821222256,-1.0008807749772881,-1.1207422650841177,-1.203914980271918,-1.1466318711709542,-1.3035061569013453,-1.3035061569013453,-1.264353758845266,-1.38720570826611,-1.38720570826611,-1.3330784139845009,-1.3077513620884846,-1.3077513620884846,-1.38562523904436,-1.3108479143930092,-1.3108479143930092,-1.3108479143930092,-1.4302294438496626,-1.4302294438496626,-1.4302294438496626,-1.3826229047843364,-1.4192776135601064,-1.438375481674336,-1.2851308091759142,-1.309334126048376,-1.309334126048376,-1.309334126048376,-1.309334126048376,-1.2752496668682063,-1.2752496668682063,-1.2752496668682063,-1.264961373859214,-1.303704002686076,-1.303704002686076,-1.303704002686076,-1.188738143673253,-1.188738143673253,-1.1082341956115018,-0.926071141328314,-0.926071141328314,-1.0645485372282597,-1.2035523473514884,-0.8481213968911714,-0.1718705869265067,-0.3359901390280655,-0.6522873191234414,-1.4246513809679675,-0.9883254836549297,-0.6358114447416414,-0.48720526561386424,-1.2839404480257857,-0.8715421178202672,-1.0882890185052552,-1.151515980252697,-1.5257889336199784,-0.54552855828259,-0.2752896434997171,0.05203164237991942,0.18336709243461322,-0.23259761321130368,-0.23259761321130368,-0.5675463308715546,-0.5675463308715546,-0.5947145806135952,-0.5162092311528409,-0.037843571746120526,-0.03820646027684325,0.15906559924384472,0.5040391762322651,0.6558072637710906,0.06045193041281279,-0.299932286374786,-0.44168409119676844,-0.39386899116510515,-0.39386899116510515,-0.39386899116510515,-0.39386899116510515,-0.4381010206406354,-0.4381010206406354,-0.46430487010023935,-0.7055656695516823,-0.2836812815895227,-0.19529016511041752,-0.3310964930673219,-0.5054659862681241,-0.34075378200213574,-0.11422813049311714,0.12991049271478766,0.12991049271478766,0.12991049271478766,0.12991049271478766,0.45956258700054164,0.342271515133029,0.2639397403931725,0.3912688307262842,-0.2905119641902046,-0.23136364913295243,0.06902214507448268,-0.19587277228443506,-0.5307332534155608,-0.05131097143882846,-0.3781491148290876,-1.253394194609494,-0.9809825309384359,-0.46011321376085723,-0.46011321376085723,-0.46011321376085723,-0.5210008885101858,-1.9604233602479042,-1.5414046473231682,-1.6521458439312733,-1.7074523641504653,-1.7074523641504653,-1.784515335879237,-1.7430181741686235,-1.6850400287078526,-1.6850400287078526,-1.6767585497522663,-1.4429267315175125,-1.2916987698049212,-1.465905954062685,-1.6652337872821128,-1.3369732021588834,-1.2319169898874867,-1.2012174875130786,-1.081140676103138,-1.1781438957390433,-1.1781438957390433,-0.9728925598762337,-1.1356140979588076,-1.4016996983729841,-1.8942409024485791,-1.636706684932632,-1.106175939280843,-0.8057163327176595,-0.4320168198943941,-1.065662400207739,-0.3412434610092616,0.2881332721994658,-0.6934008344277833,-1.5710098435573636,-0.838020777751721,-2.1351396115568226,-2.123377431762222,-1.5487351375044862,-1.3824425635749842,-1.1039999803927867,-1.0792938514282775,-1.014597160226894,-0.6884263219356621,-0.9186761070756182,-0.5438600086301499,-0.4121847172141657,-0.48854699998957984,0.24681632305111423,-1.0629632592679625,-1.5618902066596871,-1.2795146980684091,-1.3537560385544118,-1.2384839033640396,-1.6213692719734136,-1.6738763927083722,-2.1337211913816683,-1.0077179754173509,-1.659375620138458,-2.268785933399951,-2.161942628913933,-1.2076510723095497,-1.8615160940246198,-0.5711737768625069,-1.4118782550428155,-1.4361093066500126,-1.7853481461639515,-2.0368047142979915,-2.108480293834154,-2.063648634644157,-2.231189091749087,-1.9644264755966556,-2.688746185925,-1.9245888542072087,-1.1743128403985255,-1.4242379650721202,-1.3577140471544757,-0.46568209090433443,-0.7179183667912707,-0.5732552811074085,-0.9619654097935102,-0.8918997650713552,0.1965294482092632,0.14868104982104247,-0.16899478564307086,-1.2908921486725127,-1.9431490538999925,-1.5682049023716154,-0.758961149261396,-0.433069450395201,-1.0115878028739889,-0.8086480835107263,-1.063471159106269,-0.8894367458961527,-0.666640757035973,-0.10342770685400848,0.24761104326907,0.14415600414681454,-0.07638116190778142,-0.09121367295081148,-0.9409671750056788,0.4601537629129156,0.5481309702980472,0.4489707606006975,0.24744705467268344,0.25973395961462864,0.3416635329780769,0.3416635329780769,0.6190243935164299,0.5289726248409641,0.4096821941208544,0.46475756680758085,0.8799876906780905,0.8923251597494108,0.9827066975406045,0.6677895102207391,0.6677895102207391,0.7549365737815571,1.1127267624351784,0.9631146594845775,0.9631146594845775,0.8106880805191148,0.7455571288289266,0.2541587475561974,-0.6283491772378895,-0.6283491772378895,0.5828045252101992,0.19661054378452336,0.04383293906070104,-0.2100828648506507,-0.3632035983601992,0.32183715784713474,-0.06632130755254953,-0.7408458130055704,-0.6427474206437918,-1.1242164926674432,-0.7587651271245075,0.04185954569761682,0.04185954569761682,0.18292264953676568,-0.15661549151451348,0.031636840395891236,-0.6601090213737306,-0.1014021493858206,-0.3631128813919559,-0.38337927491507506,-0.04445165965116543,-0.14695201017720452,0.8264541223865285,0.6203357291247229,0.4511424701429836,0.8185461039623758,0.8072878444226356,0.8072878444226356,0.18350201017030496,0.15285812229718862,0.15285812229718862,-0.3412865991328832,0.009622401782195866,-0.7675275182409177,-0.7675275182409177,-1.019737901617683,-0.8199795376799182,-0.27803755048763285,-0.491798425601959,-0.6890158169244148,-1.6170818648513912,-0.9759355836291731,-1.4784486964522798,-1.1758443524324333,-0.6888721749521438,-0.27405591497802717,-0.686293987027187,-0.792925740386965,-0.362079724540055,-0.7186687644597749,-0.6720654979506409,-0.6720654979506409,-0.8841845961862098,-1.1523540343678893,-1.0425792288486406,-0.873029598210539,-0.6659931849513896,-1.756819997210537,-1.3973995940621489,-0.6910780900832252,-0.8314324379451292,-0.1243624820110892,-0.5209700077002513,-0.5816786418448376,-0.6765103673440278,-0.5864165311774776,-0.5864165311774776,-0.5415817781755377,-0.5607991071554795,-0.8965231516388064,-1.2996011291551275,-0.46024815957508025,-1.126723205629609,-0.5396417142500215,-0.9458577912165226,-0.02165399225731726,-0.35608771653173393,-0.22150529102113686,-0.4840985575005711,-0.7964707576669647,-0.7179801683038299,-0.7201649462703886,-0.7201649462703886,-0.4872211502672632,-1.1467127778953652,-1.1467127778953652,-1.106071807047294,-1.1765952390915355,-1.0805030416450965,-0.8612805367719931,-0.3911521361098015,-0.3911521361098015,-0.12274796522372966,-0.46333760739864727,-0.7687066959077242,-1.193839625031307,-1.536763660902283,-0.7236048086834459,-0.7551145559022836,-0.7551145559022836,-0.8884230666635232,-0.7296563662187581,-0.7546807112772631,-0.8626374449341715,-0.7484670835720784,-0.9719458464409365,-0.39542057933329233,0.0619733743121996,0.3231982431106637,0.5148840322061042,0.8513614478119624,0.22939007476284135,0.14186543999380608,0.11718499788332616,0.3629926598084913,0.4443383499696204,0.2803444913408638,0.2745984860172488,0.21534480187474814,-0.01568099267382342,0.09178482682248708,0.579655590636713,0.22863304170900728,-0.4863779669227867,-0.22062618496587066,-0.06972454646208542,0.04054701550487533,0.009266444083618028,0.034566360032124245,0.034566360032124245,0.24773990534899415,0.19320961607257497,0.19878079235130025,-0.15550142756286378,-0.7393729600680657,-1.0969741430115125,-0.9286648424443764,-0.7160998523688317,-0.9342105071462515,-1.5569217589734898,-1.7490855146732376,-0.23326788196359083,-0.6726594944940505,-1.2163112183388778,-1.8824784642256558,-1.8972951515891656,-1.7344850863648018,-1.3471998251757433,-1.3471998251757433,-1.2365363961155686,-1.1934596317429818,-1.293066214207238,-1.1795717679470035,-1.3292625366911257,-1.3149820343840064,-1.3612635069385122,-1.8306685038177164,-1.122388946265773,-1.78337775163442,-2.024154422254501,-1.5622449473745743,-1.551380163854801,-1.0931239267437078,-0.5223524486077418,-1.0974911787022275,-1.379653069666332,-0.38114465017577137,0.43376713146578805,-0.3986056364840407,-0.9476442101634421,-2.3745183643943713,-0.8862854122526327,-1.4752500541914797,-1.7710462312682247,-0.4513214412391864,-1.4045130745049543,-1.9443115767002612,-1.2519877803649373,-1.0946017884310257,-1.212589455580743,-0.8584941438045756,-1.1678916055631217,-1.5932542958972817,-1.5213605675989135,-1.1051426335529868,-1.1051426335529868,-0.9558533920869479,-0.4302546252818884,-0.02258288917012813,-0.5846222843613228,-0.9242407485994423,-1.1952323500793756,-0.604503564298144,-1.5935778413103088,-1.676339194972794,-1.9188094709366321,-1.9917857509612662,-1.989057366426621,-1.989057366426621,-2.0725713244459594,-2.0725713244459594,-2.0497224653245576,-2.2119832540400775,-2.1186412359337163,-2.006279471428444,-2.061158511199387,-1.9183273224441468,-1.8972946904142964,-1.8972946904142964,-1.8972946904142964,-1.4459544433972205,-1.4557861574524624,-1.5736740932416153,-1.5038274021266664,-1.5627572316987006,-1.5627572316987006,-2.076069592654713,-2.032357176356447,-2.1511324027581313,-2.1511324027581313,-1.9412639508528515,-1.540698324794783,-1.540698324794783,-1.194379871399821,-1.194379871399821,-1.2922370131695553,-1.2682361871697192,-1.2344239794799183,-1.5546598193136771,-1.5546598193136771,-1.343766997587649,-1.1496842023682352,-0.998241021220284,-0.998241021220284,-0.998241021220284,-0.998241021220284,-1.0079419310238524,-0.9567664812721945,-1.0598150945576004,-0.9664971109160743,-0.9664971109160743,-0.9664971109160743,-0.9664971109160743,-0.9664971109160743,-1.0360719573379913,-1.0360719573379913,-1.0240256790455915,-0.7897156656367779,-0.7897156656367779,-0.8699731824675311,-0.907163206287625,-0.907163206287625,-1.094922128171396,-0.8342659098577956,-0.8342659098577956,-0.8342659098577956,-0.9082013841072725,-1.195958041736663,-1.43743649428508,-1.0214012188416601,-1.1005364843310554,-1.2970208177063003,-1.2970208177063003,-1.1812951387489121,-1.1812951387489121,-0.6612522788812043,-0.7442577481460458,-0.8905444259991336,-1.0695576596653111,-1.5025572753425136,-1.3572183076146138,-1.1555129170722398,-0.8288605716263167,-0.7301014352405564,-0.6645235778204124,-0.6645235778204124,-0.7727358034361329,-0.7959057429469234,-1.1534777909262086,-0.7981850022888042,-1.2137166749059827,-1.4007262699014194,-1.4007262699014194,-1.237785404049076,-1.1064441279053967,-1.1064441279053967,-1.1064441279053967,-0.927002978825846,-0.9923574780164149,-0.9923574780164149,-1.104588214031646,-1.104588214031646,-0.7826256332733925,-0.7596268159126213,-0.7596268159126213,-0.7596268159126213,-0.7596268159126213,-0.7596268159126213,-0.9159317011121609,-0.7068932403471131,-0.8208981564236166,-0.8208981564236166,-0.8208981564236166,-0.6102829052807841,-0.6102829052807841,-0.6102829052807841,-0.22046522847436736,-1.2984114439733625,-1.4148055394448813,-1.4148055394448813,-1.3748307366445758,-1.3748307366445758,-0.9249608137234472,-0.9249608137234472,-0.6900584331848849,-0.802827269977667,-0.9621832494346538,-0.9621832494346538,-0.966866462606612,-1.1289592880061343,-0.8958964203706676,-0.9736302777240071,-1.250952844212617,-1.250952844212617,-1.271975019819628,-1.4676794634468788,-1.5545673292093347,-1.5545673292093347,-0.9326890288089454,-1.2764771180476124,-1.7339745652586622,-1.0670301171949916,-0.8017183149985878,-1.143793589997215,-0.8887840518483334,-0.5138510701882972,-0.288612330925902,-0.40218114436962027,-0.13491105013629978,-0.47982671027556717,-0.14841614078929283,-1.5493679023912397,-1.2633872371067636,-1.2086523050547466,-1.1319916999050796,-0.5295026649427134,-0.5569726894953998,-1.1061940680955447,-1.1061940680955447,-0.9898772410612997,-0.91724833431678,-0.6712859419403421,-0.6654049345839579,-1.0225975207721865,-1.4977752487150797,-1.6450125258403498,-1.1563704222947093,-0.5156761284761083,-0.7555569232188503,-0.648224574916364,-0.648224574916364,-0.5612229154069003,-0.4386224350330768,-1.4008761468661404,-1.0222986999570625,-1.1654316259276956,-1.2225172184946873,-0.8344710740638535,-0.6527575361707914,-0.6527575361707914,-0.9932016505239523,-0.9736040924921843,-1.006294206551922,-0.9760455567934313,-0.9520106985877237,-0.1268964174057322,-0.1167903564342265,-0.23744680121219747,-0.23744680121219747,-0.65598429931087,-1.4640259327426535,-0.6842480662528966,-0.8272010127710343,-0.3932386190407307,-0.356047768491458,-0.07427725516906919,0.22765988465882703,-0.11672270973132542,-1.902123458419661,-0.6075797926487042,-0.3831001914793277,-0.5019987362428595,-0.36612416628249655,-0.3920480379624102,-0.3920480379624102,0.26687909082313516,0.39561601735997776,0.6788999574274484,1.0987103746394689,0.6688354019205998,0.9146658286522067,0.9541255776987708,0.9370714805768725,0.8610960159225217,1.0767005753641932,1.572870044116398,-0.23728160634278117,-1.1326241712660985,-0.440336448386188,-0.4026397775847963,-0.3542371639027637,0.46701116272125276,-0.17003567357564373,-0.0011211136948055256,-0.29370636270387435,-0.2362348587115543,-0.2362348587115543,-0.2929599570312139,-1.587043490540735,-1.2022867226279477,-0.9622730183469204,-1.0371923335898725,-1.0371923335898725,-0.9951764715651317,-0.897761135277499,-1.1983470348614549,-1.609189489438406,-1.450958540919609,-1.4401888669100493,-1.5727382056615236,-1.5727382056615236,-1.33768145521115,-1.317570661166977,-1.358107223005482,-2.4896865620607485,-1.5597037994048815,-0.8543993531993088,-0.43603974018792324,-0.6833885032380962,-1.096769330540964,-0.9160413642260326,-0.9160413642260326,-0.19088630794951178,-0.2421766840111364,0.05236605921372828,0.2336538415216396,0.39566348348771524,0.46590084628481976,0.6212029100976804,0.38657164620243895,0.5096371666982867,0.41358883606294206,0.2713150789428789,0.30089994772322887,0.3169783538550379,-0.11112822303127434,-0.1460464057714433,-0.1460464057714433,-0.389665906487415,-0.463420914637065,-0.6899295000409905,-0.6851710152736079,-0.6010186430977065,-0.6229714822006086,-0.44545093563599214,-0.23370698156804914,-0.2941206479186473,-0.2941206479186473,-0.2941206479186473,-0.26271261067519247,-0.2449283929377765,-0.2449283929377765,-0.2449283929377765,-0.16836488636736768,-0.026860482960736815,-0.10834014966232004,-0.14646105874275278,-0.14646105874275278,-0.14646105874275278,-0.14646105874275278,-0.14646105874275278,-0.3677041090608745,-0.5570394110367928,-0.7210236644093383,-0.7210236644093383,-0.6354261927592676,-0.6354261927592676,-0.6354261927592676,-0.6354261927592676,-0.4904142221463837,-0.5659447362575816,-1.2096304883928608,-1.3106174591394744,-1.0889087241925066,-1.0889087241925066,-1.0460524561119102,-1.0460524561119102,-0.9166877328134485,-0.9473336901137943,-1.0081990607241822,-0.9927430322931275,-0.8245919683386786,-0.6971148133477566,-0.6971148133477566,-0.6971148133477566,-0.963549169508371,-0.8358697587662184,-0.7785154968356047,-0.7785154968356047,-0.6702986129150907,-0.4089810541430163,-0.3062141760962408,-0.35449827447482446,0.005361624963833259,-0.26909018925875516,-0.06395556272754382,-0.28763852702014325,-0.11450753355189291,0.0993043581599425,0.5255643704402383,0.33899328533257395,0.7102983897368296,0.2361070541003763,-0.7489239996915016,-1.2654943630887063,-1.2550210483166417,-1.496853561007891,-0.7149873387454702,-0.5268864121661306,-1.049921030986812,-2.6148107944200576,-1.9162818590026567,-1.510679349627068,-2.3946385135618793,-2.0722955859047048,-2.0722955859047048,-2.0761553149748604,-1.897575246495885,-1.054318784075829,-0.7461242704398401,-0.5578758639171352,-0.34725854743425866,0.39947698800274445,1.2402026616239084,0.29397464510800475,-0.5375973854378138,-0.6674970619366448,-0.91155001603757,-0.8289677856056517,-0.06792105361485468,-0.04805247448130862,-0.1410862842806647,-0.47022546968608914,-0.47022546968608914,-0.47022546968608914,-0.5404967733169305,-0.7291396919889896,-0.7033045608409736,-0.8214952893727385,-0.8309144942268479,-0.7416237885799883,-0.7380637346035874,-0.5997273292834456,-0.5997273292834456,-0.5997273292834456,-0.5997273292834456,-0.49064692056126513,-0.6085851346539543,-0.5707153457894436,-0.5707153457894436,-0.5647168405762151,-0.5482010309496956,-0.5482010309496956,-0.5482010309496956,-0.5482010309496956,-0.5482010309496956,-0.5482010309496956,-0.5482010309496956,-0.4079842957602813,-0.4667231141536522,-0.4667231141536522,-0.4739227961923665,-0.5774106951698326,-0.31783465134278005,-0.42148164443680064,-0.31148189139266325,-0.3401424769284495,0.07634907333493662,0.7703858229458005,0.7155037229399531,0.7155037229399531,0.41178634138690917,0.3911102603037313,0.5967343910476082,0.07069784145942676,-1.515391400650189,-1.2285758031154406,-0.8265926847388082,-1.2305861802176423,0.14040087553077496,0.015512971192054886,0.015512971192054886,-0.02145111014518536,-0.02145111014518536,-0.2057636319827857,-0.6554250764471232,-0.9954593159603561,-0.6303196549130092,-0.1708898526519237,-0.07057232619292825,0.3106418404877741,-0.46740172252248047,-1.291644698985568,0.26533246147591805,0.6914405483764343,0.02531239985105324,-0.6220876789343066,-0.9617528887201761,-1.0316793499571977,-1.350228839665006,-1.515953124699111,-1.8436362011160998,-1.7151463103589826,-1.6387430449537899,-0.8396812927601373,-1.307988180974763,-1.190477653885614,-1.190477653885614,-1.1721754334135848,-1.090908843302434,-1.3005893576160796,-0.9313714886253217,-0.582608351915286,-0.198457870385021,-1.2677038269680678,-1.4561498390130518,-1.4298165540611971,-1.046710900435383,-0.9179867059157855,-1.0686815756686503,-1.2071733913791045,-0.5513553953124789,-0.7552718432068417,-0.597924551249102,-1.4276878748426354,-0.5612841794341598,-0.978058197140006,-0.978058197140006,-2.5848871837210092,-3.040218459311625,-1.7181635121899386,-2.3578598334025003,-1.8420886761472315,-1.139577145648302,-2.419321524071285,-2.6026729444654504,-2.355363960970861,-1.9477225532789806,-1.3534719515526286,-1.3851878303060323,-2.123990403785129,-1.8216436917608676,-1.1281409743771404,-1.4730526104016937,-0.7171123640521309,-0.6811462687832318,-0.43929813308079846,-1.2177329815828417,-0.9898089683159255,-0.8959960954919033,-0.07724558399496273,-0.5267491949352868,0.22395737642794566,0.22395737642794566,0.5498678094499261,0.03368566285841067,-0.1382982805331031,-0.1382982805331031,-0.1345906524919791,-0.09845085524107486,0.19302192285830497,0.3280984956048144,0.2596686961037531,0.2596686961037531,0.2589524639755284,0.2895991042167379,0.20336257465670404,0.20336257465670404,0.20336257465670404,-0.03756464712109344,-0.11601052759750663,-0.1352583840521664,-0.0846983087576954,0.08236972967291108,0.21971545885541555,-0.22583085716227647,0.1807933539225305,-0.40284421732235864,-0.5465128424217115,-1.1985938389295767,-0.6851880411220641,-0.5491114448297146,-0.7669216231359934,-0.9569452841126723,-1.0075341337239792,-0.9043141194855251,-1.4241095878552836,-1.139134542692952,-0.9489867891977557,-0.9489867891977557,-0.8697570931156143,-1.0050217481934687,-1.0050217481934687,-0.8966655758559698,-0.8060558483415327,-0.923043833632044,-0.923043833632044,-0.923043833632044,-0.923043833632044,-0.8823749547131113,-0.8823749547131113,-0.7187025694227767,-0.7187025694227767,-0.953702249974746,-1.142958997495427,-1.178119242920862,-1.03427151123988,-0.983741237812766,-0.983741237812766,-0.7664785911310816,-0.9597990795660098,-0.6956258297410497,-0.6956258297410497,-0.6956258297410497,-0.6496085344325706,-0.7655456286002715,-0.764677730101563,-0.764677730101563,-0.8745782634938415,-1.03158206554608,-1.0340778524290652,-1.0900539511032383,-1.0647512096593097,-1.0949787941809224,-1.0954418936426684,-1.0954418936426684,-1.227084921962015,-1.2149005716469188,-1.3995416736705042,-1.3995416736705042,-1.3995416736705042,-1.3575269888355805,-1.3638063226692805,-1.4979216593303357,-1.3447646056202105,-1.498368622919525,-1.498368622919525,-1.1404820604852521,-1.2601865065877238,-1.176004961929549,-1.141649356418908,-0.8020512853640879,-0.7886317180783994,-0.8960717479667268,-0.8515532257473004,-0.9524777879503717,-0.9331701593496344,-0.722432664107358,-0.7991545894282576,-0.747239201738933,-0.8632436467775126,-1.0757286935587147,-1.064143808611159,-0.7321056277467903,-0.936820001252102,-1.1943749866265099,-1.315652958865329,-1.315652958865329,-1.1986866726131422,-1.099628777863051,-1.4377886143434377,-1.6670451331108986,-1.5105075563921637,-1.578360234898739,-1.459356835958933,-1.4264652219744913,-1.3087864489886585,-0.8968059999232698,-0.8079858434758392,-0.996242990303414,-0.996242990303414,-0.9811399221053411,-1.7337710355014466,-1.7337710355014466,-1.4699229335501562,-1.3740107936848929,-1.2928121646436797,-1.3628379278870049,-1.5132801342029953,-1.5576369130032657,-1.4732613392840765,-1.4732613392840765,-1.3990657081523359,-0.625938490237722,-0.8634802684555155,-0.8634802684555155,-0.7984606724489821,-0.8554970254290083,-1.3008367358511743,-1.2446343892761331,-1.2606532353328135,-1.1557536162741633,-1.2225596442592446,-1.297538405392517,-1.5488508934193517,-1.6296832185784416,-1.4810429192008998,-2.39729969075217,-1.8483803951579991,-1.3686289754004983,-0.6293889236168755,-1.0815449397638688,-0.899248100650379,-1.3159465766669252,-0.6801684414460272,-0.04062285875157734,-0.5996349028496442,-0.4877548451999768,-0.5612182868788936,-0.41422485782416385,-0.41422485782416385,-0.49602727826882403,-0.4910529400240498,-0.4712709417005042,-0.5824990365768086,-0.6183931685962726,-0.34784292358994406,0.08594532150805706,-0.16420376401259085,0.31887480710954774,0.31887480710954774,0.31887480710954774,0.07480632285599216,0.285849148823449,0.4877837201966219,0.5819252171951178,0.7722952796462494,0.7327304472709197,0.47280366512288174,0.1577216360659144,0.1577216360659144,0.3291199570908465,0.061562875828512276,-0.22875914457998492,-0.10933297345485182,-0.496681093413369,-1.2637474317059085,-0.9798373765778468,-1.0674956796069925,-0.4202510234643778,-1.3304384530494766,-0.602726078490481,-0.22122260744268749,-0.956501833537453,0.42044241872441346,0.5059578100210866,0.24716382996419772,0.3842655567892683,-0.22747012292882018,-0.5421121773330664,-0.04999638670491047,-0.13552585036032294,-0.2869938821698146,0.06184748930325046,-0.21930053456677145,-0.2676319124285301,-0.70648485541996,-0.7406283770695271,-0.23148041440541167,-1.257232058106498,-1.200640776666361,-0.42186775575112434,-0.6690540950157847,0.021669965119011425,-1.3702640094039595,-1.022567650026083,-1.0928447648909234,-1.233201778807498,-1.233201778807498,-1.4801610492336663,-1.2067862410473944,-1.2067862410473944,-1.0957262111568065,-1.085097027827037,-1.0317185578431767,-0.8029409600130311,-0.6079470847003787,-0.6010015269187318,-0.4860426135260281,-0.4860426135260281,-0.30222896740354377,-0.6883909384163577,-0.6564394565005081,-0.5242094999389724,-0.782349231451922,-0.782349231451922,-0.8746447790855795,-0.7159572906376169,-0.475888604816912,-0.1519724515070263,-0.1556197464052126,-0.08677520944087291,-0.08677520944087291,-0.009169892616821884,-0.04527383987280253,-0.04527383987280253,-0.04527383987280253,-0.04527383987280253,-0.16771771251178627,-0.16771771251178627,-0.16771771251178627,-0.32991938480194555,-0.22351245140220125,-0.29821338638383305,-0.29821338638383305,-0.3582862200463088,-0.34827756533245935,-0.3886036458778555,-0.3234704352679454,-0.2597085624115461,-0.2597085624115461,-0.6301590807385491,-0.5367536766437239,-0.548303592637752,-0.548303592637752,-0.9104019355856731,-0.6629263864170145,-0.9408075763906494,-1.6894526805441428,-1.8118868101177814,-1.4653982328565798,-1.7647172009965975,-1.0174448652951065,-0.2949776868469227,-0.9417946743000098,-0.4329678571178954,0.25173171335811567,-0.6495841568268887,-0.6582481849945254,-1.279707867782829,-1.009347711780845,-0.961927473972483,-0.3002251211562462,0.168688110466344,-0.8887013966095254,-0.44992609703422193,-0.4700500178396187,0.4631285390791687,0.725316602848434,0.11200472552784946,0.632911525788385,0.8841724470363108,0.3808120752693227,-0.05410177070554889,-0.32693143143202247,-0.3249865937083758,-0.3249865937083758,-0.3249865937083758,-0.37213426479656647,-0.37213426479656647,-0.37213426479656647,-0.3223137523859018,-0.26290629353011796,-0.26290629353011796,-0.20198294232157935,-0.20198294232157935,-0.16236256488466372,-0.2345543653365288,-0.33691652803166905,-0.5619697342552445,-0.5354142107549873,-0.3382658538339709,-0.36085825576251046,-0.3597918310044758,-0.328997800907883,-0.10186798244011802,-0.06124080349070374,-0.066893180566782,-0.046558235422144406,-0.03660140682648544,-0.06680383874886384,0.41927041885524696,-1.014257295339345,-0.11401270398070407,-0.44479831989537344,-0.5686874548612215,-0.4043539236145506,-0.004816580428421147,-0.22470254252331676,-1.1300338869051791,-1.485506716209652,-1.4535726127872755,-1.1895666030359058,-0.6061139266183377,-0.7043681456474908,-1.3476938275220527,-1.2633021018828778,-0.9828026506444703,-1.4512584211780566,-1.2681067043454537,-1.3363853046500653,-1.6806622862343175,-2.0604598836104975,-1.624731249154033,-1.1752529910145288,-1.3187880001200578,-1.1390923040555467,-1.9544965379544852,-0.9532883674742876,-1.5879738732193172,-0.6866798036121537,-1.348901502161606,-1.2879281282255204,-0.6402055571116712,-1.4115261842694353,-1.426220562410792,-2.0268029115189696,-1.5612517985024619,-0.8564587946014361,-1.3320584600421166,-0.24576502249094823,-0.7221545795873808,-0.47706548966858137,-0.254378409885555,-0.3614870448706037,-0.3860716063950884,-0.18154627361028422,-0.32841580053717817,-0.32841580053717817,-0.32841580053717817,-0.32841580053717817,-0.23335921860529252,0.13546885255603136,-0.280262336102549,-0.548763440935287,-0.6459628687540635,-0.6459628687540635,-0.5217208201448067,-0.5862343903784728,-0.6624039367221315,-0.8525923006913504,-1.0712175554020176,-0.6304716826141439,-0.6906223410191308,-0.8864173129250694,-1.1964987984020163,-1.2734413936338789,-1.7796940546906712,-1.545286577080674,-1.2466100891408771,-1.8799315801314465,-1.321636322676165,-0.8092543190190737,-1.2964174495004728,-1.3045169551654752,-0.7019059022596721,-0.5249201224375885,-0.11691649308013441,-0.042648095540339895,-0.5632014145035007,-2.5134270736109228,-2.5134270736109228,-2.5134270736109228,-2.5134270736109228,-2.5134270736109228,-2.8939042836676836,-0.772849746272962,-0.3690019304679496,-0.856498824828061,-0.7692188782916105,-0.3431153892049694,-0.5791512564199959,-1.4090708235453693,-1.4210100421875924,-1.3400978876578344,-0.6824798100669519,-0.7631200194296686,-1.3255340204126698,-1.564206944814596,-1.3069606352067877,-0.6547296338301644,-0.9654416697198408,-0.6273145483884159,-1.0890651769750395,-0.8798808263862917,-0.6019809947310966,-0.9809400915783932,-1.0966013550189972,-0.7946775497187517,-1.218598570881401,-1.2718014321369822,-2.207015775087928,-2.3046760856256503,-1.9242719745382517,-1.976068393082535,-1.7987933779666543,-1.4917121596260088,-1.6534271538888066,-1.3666074831567165,-2.051112266471824,-1.3226990926538662,-1.4697203618673709,-1.6684048500412105,-1.3142574898939559,-1.5714521773140149,-1.4866851369737075,-0.6906608199595439,0.0031025573728132305,0.187194313010973,-0.4731842929068973,-0.9600257960787032,-1.0868940399384004,-0.631028441403981,-0.7878469580498759,-0.8542867157558323,-1.485183960645542,-2.2352943882057072,-2.1005828627379888,-2.472559026714752,-2.0104326036601132,-2.2500921248964105,-2.0254753530118426,-1.9959571450512397,-0.9665602304645043,-0.7282753362641279,-0.5605633399788743,0.0933312975686365,-0.37965567305935544,-0.17002254013212373,-0.24622260984798627,-0.5147319490838771,-0.4609821958748676,-0.4609821958748676,-0.7558336009506297,-0.7113254488064731,-0.6091177118789705,-1.0644129450744455,-1.053207099644104,-0.8241888079089499,-0.3425621659840463,-0.6884763136330876,-1.3111484233684778,0.08644885765383742,-0.24070558639098907,-1.4789411705708189E-4,-0.4141982483957434,-0.06624170602896906,0.45971493762342386,0.6545880267943738,0.5370719618278537,1.1402512467513906,0.8286471934651118,1.40432178576457,0.3974459405977277,0.08289817968897334,-0.11792082191445148,-0.2157174683835763,-0.03799354131157742,0.05915438150432984,0.05915438150432984,-2.933642271742837E-4,0.035515135620234804,0.07152904879050834,0.4334219532378058,0.807734023852675,0.538262703705811,-0.4211201654710034,-0.6866425319718584,-0.3962116918206625,-0.760159107907506,-0.46860904411305054,-0.29734740761204737,-0.5400574643347148,-0.45195815534245365,-0.6355100294043576,-0.5564182237309472,-0.7247638519195032,-0.6303431114186415,-0.6119437569393978,-1.0116717504500337,-0.5475359705647119,-0.0027539218692856915,0.13178023972881817,0.5922735247051957,-0.134620681467418,-0.24548988117312903,-0.4062234652959071,-0.4062234652959071,-0.22605575838911124,-0.6846746827678768,-1.191091334128171,-0.8228038454138631,-1.0172388680727467,-0.49132036829217757,-1.2061459216079633,-0.7425200277051065,-0.5761560317338061,-0.6003568007752969,-0.8635253188697964,-1.0454820859265332,-1.023934662540886,-1.791294572387092,-1.769326959426824,-1.3617698487247123,-1.561848677158105,-1.6338739593610005,-1.6338739593610005,-1.5366782335870102,-1.5366782335870102,-1.4949994966619509,-1.4289539323098426,-1.4289539323098426,-1.4289539323098426,-1.4289539323098426,-1.4289539323098426,-1.4289539323098426,-1.472068673056233,-1.642207154578668,-1.64278302605292,-1.64278302605292,-1.7102158062454573,-1.6614426331331855,-1.6614426331331855,-1.6614426331331855,-1.6385929789269662,-1.6472438324836878,-1.5376563087476627,-1.5010012726151065,-1.5010012726151065,-1.5010012726151065,-1.5756925902173393,-1.60084360245548,-1.5150072367493617,-1.552502669542075,-1.552502669542075,-1.5336544511566779,-1.5336544511566779,-1.50942498892005,-1.50942498892005,-1.554137928575482,-1.5389345768019411,-1.4669513690667781,-1.4526826970876738,-1.2274417298244922,-1.2274417298244922,-1.1846812268202374,-1.1846812268202374,-1.230385281834073,-1.1798999329122684,-1.1798999329122684,-1.2500387010217935,-1.2500387010217935,-1.0007058007219949,-1.0007058007219949,-0.9444226070756023,-0.9444226070756023,-0.9444226070756023,-0.9444226070756023,-0.9616274176740804,-0.9940000096501012,-0.9194504129401343,-0.9645123765425705,-0.898709076975428,-1.0073343775708457,-0.8730918145007809,-0.8730918145007809,-0.8273149027874631,-0.8273149027874631,-0.8273149027874631,-0.8273149027874631,-0.8273149027874631,-0.7989506267482315,-0.7989506267482315,-0.7989506267482315,-0.985995398092304,-1.0398673395225044,-1.0404223353253903,-1.0404223353253903,-0.7762529316506194,-0.9306777667128262,-1.0154844472834412,-0.9554208818564549,-1.0030216318021314,-1.1051161508575444,-1.1821588124552793,-1.2988588500019063,-1.053833846517415,-0.8655126937576059,-1.3594398337507176,-1.045042502072736,-1.087297606946628,-1.0286159153713164,-0.9773540479240728,-1.0633407973756979,-2.0428722179092524,-1.6654739657215674,-1.412784218603884,-2.7654433628080755,-2.310512655764672,-2.3035047284643966,-1.6414773683034072,-2.2158619691839228,-1.5588696709089096,-1.6803851383872532,-1.7074600860674713,-1.029437569881783,-1.2600871572409036,-0.3069849933035725,-0.9000556089612046,-0.8322583763944233,-0.46508744676672187,-0.17827596145653535,-0.1586131749981703,-1.3773260749112906,-0.8928548773068131,-0.4567475349015301,0.07229379727879787,0.12275386938101457,0.06372885672950888,0.5981664502606762,0.07901322719376364,-0.5188833117205445,-0.535846534373367,-0.6655366941293542,-0.5932125424680641,-0.071067413350616,-1.2741992253273344,-1.169649486148504,-1.3332397062696337,-1.2685808484637209,-1.2808486384557016,-0.8918305565305176,-1.4085905135460817,-1.455216864002851,-1.6375151039268385,-1.738910050049052,-1.7157320964178182,-1.2725846560467147,-0.9857274301749841,-0.9857274301749841,-1.1272037185478772,-1.2366935574714624,-1.2366935574714624,-1.5128800455780371,-1.4144938019268116,-1.3101589241472846,-0.7883246504473664,-0.8300732351306813,-1.4986234417389999,-1.0769927296031214,-0.901843918046876,-0.8322658000109762,-0.8193448324598016,-0.803682895072378,-1.0626550687593188,-1.3984084238668208,-0.5003781063703384,-0.4467106034621502,-0.38700130418286993,-0.5140888165454278,-0.6037337437584636,-0.6776990124393416,-1.022963887611896,-0.6861832596659403,-0.5968183571315219,-0.16384734473444382,-0.5095072319970847,-0.39991249311909305,0.106462508206948,-0.05745206703251465,-0.1149981285869002,0.20024177957985057,0.010655943274587132,0.10502163821961809,-0.08800827375172426,0.8693081170988551,0.38003476236418954,-0.2766738223429126,0.019736415900010462,0.019736415900010462,-0.25924051979695767,-0.1676406071095169,-0.1676406071095169,0.13319742812701063,0.30120632662818386,0.6907237165258018,1.0887284140588205,1.5260855631970502,1.1471489303298017,0.8615114927823104,1.3075979327797738,0.7673437108662655,-0.7844368194995582,-0.6563826434329305,-1.621669108698936,-0.8007348635501056,-0.6705882992973644,-0.14275562646031986,0.018122682517635713,0.018122682517635713,-0.005766316602201796,-0.3726217609084868,-0.17413252713510954,-0.2103524041275593,-0.01467891819181194,0.0034215383157093077,0.019351039760772144,0.5409115126803615,0.137927574614905,0.4812528063544652,0.4812528063544652,0.18643937936524962,0.9266364506022459,0.3992824063327664,-0.07280503731232929,0.036535086938980554,1.0202987078969565,0.41129359239426755,0.6414667962887691,0.49192355735439125,0.49192355735439125,1.1089594836794103,0.7813527306604406,1.1926555052733938,0.13067219243508232,-0.9598418842660873,-1.1775353490091836,-1.599069004898639,-1.2195880592082182,-1.0271905975256572,-1.4891545988895194,-0.8117947469832896,0.35894015826564296,-0.08315601432022217,0.7314730542181807,0.39202740704163064,0.30526066559615617,0.014179684121458425,1.4646507173562235,-0.7850209791585023,-0.532113905608139,-0.33739494987702096,-0.46294551513586024,-0.6038671873705808,-0.6038671873705808,-0.6456371715250989,-0.7468549215996685,0.11761971480495914,-0.27218454701797856,-1.3902411833740513,-0.9802973681659048,-1.0269072380319595,-0.9294325709114304,-0.86764542208746,-1.045993674353215,-1.045993674353215,-0.787365086641152,-0.5593442918461258,-0.7840837618789709,-1.204055283924679,-1.204055283924679,-0.838491044665136,-0.6982017336558505,0.04040294515070741,0.1278572785145499,0.36615237965460246,-0.0401592738016133,-0.3041627322015459,-0.4999918958141242,-0.503394525367726,-0.9517102831201554,-0.4901944985280924,-0.6852423214410897,-0.6898324096493725,-0.7170407875892608,-0.769153219927197,-0.5472105909824379,-0.5472105909824379,-0.30501154323220336,-0.504559427721698,-0.4611490057908329,-1.0645619724689501,-1.0793067858267387,-2.1243972310419723,-2.0814510692828185,-2.0720020052746895,-1.0612431581853605,-2.3867466985965633,-2.368027033137616,-1.6530959853438945,-0.8949401346692691,-1.1192276868663236,-1.1179094547897308,-1.1500706862985295,-1.3536484567074718,-1.3536484567074718,-1.3323079253161836,-0.6623868197422736,-0.6614536559883498,-1.131383195976641,-1.1206828069229071,-1.2297126390556474,-1.2297126390556474,-1.1422736587128979,-1.19978881410599,-1.1675518606504058,-1.1675518606504058,-1.1658934889701107,-1.1658934889701107,-1.2171944732480686,-1.2558703268593132,-1.207744673472284,-1.2408227062056527,-1.2408227062056527,-1.3074426361100446,-1.5486429774115638,-1.3988323931645925,-1.3988323931645925,-1.5480680740751678,-1.4225533286452254,-1.4600262692799764,-1.698671716764627,-1.4366497455288858,-1.4366497455288858,-1.2218557459421935,-1.1180694329721348,-1.2992669607910496,-0.9332996303647244,-0.7154228225171964,-0.8058803569666334,-0.7615865220536938,-0.407447366998144,-0.26457112283495954,-0.5333102619263016,-0.5403288082784059,-0.7334341299934499,-0.5183376073397912,-0.7486974568929305,-0.5054368514860895,-0.47769393456584147,-0.48075108200234307,-0.2369029185396606,-1.1720385015482684,-1.6105416691065375,-0.7069199628136755,-0.2855321232241405,-0.12202237185732645,-0.13877968371486885,-0.24257702235886966,-0.6850753214582378,0.27230562746352605,-0.6650842817311496,-0.9361508269018864,-0.9431874239257408,0.6225328734192236,0.07760206241729894,-0.9127841706313342,-0.17222885847722774,-0.3066884686692648,-0.6645247698018872,-0.6796653161469375,-0.8017461147597634,-0.8251504197369236,-0.23691804632528363,-0.16787185435772922,-0.42125969191314583,-0.6241890286470041,-0.47021520910082476,-0.5414566528946533,-0.7366298247601631,-1.3161798507270512,-1.5632942773057537,-1.4668798396927767,-1.5374250173226502,-0.9482285374962469,-1.1295018554767777,-0.3996990509491232,0.2827721126331464,0.03255422892426972,-0.1592090286880552,0.23591602534152425,-0.10126875548613323,-0.02653543481209969,-0.32063068509435455,-0.2699196315976018,1.1413323640441231E-4,-0.4166675062065057,-0.33986221620761636,-0.33986221620761636,-0.4019401473726772,-0.3045439332623971,-0.12467688089376189,-0.08749040096467714,-0.630940198164389,-0.6887671577176162,-0.5753033520797651,-0.6691642568505892,-0.937352441994277,-1.075692842272212,-1.3993774884153605,-1.1526713786282001,-1.3038180781390252,-1.4156674534265905,-1.4156674534265905,-1.2985174862578717,-0.6625558887197442,0.02864530727703961,-0.24915906305609894,-1.1192015597122804,0.20090994892556377,0.41566627079066654,0.6675043017417495,-0.13642023781716228,-0.4722662680642231,-0.9285740314684472,-0.9285740314684472,-1.1892237574772808,-0.7407764562919981,-0.4507678774225373,-0.625737433551894,-1.170860585149725,-1.3398963050103028,-0.9764403741710772,-1.3121505818455932,-0.6524180611021517,-0.3499634812096141,-0.45189670854382974,-0.45244731219922363,-0.38067357356988557,-0.6845644951940111,-0.6845644951940111,-0.769320128426069,-0.8707764916903947,-0.8713699209457585,-0.8434346623417557,-1.064516454041846,-1.1502874884935432,-1.1502874884935432,-1.1691513107591636,-1.1691513107591636,-1.1691513107591636,-1.1785583102354287,-1.1785583102354287,-1.1880093048081084,-1.19650494027515,-1.19650494027515,-1.19650494027515,-1.206815019268682,-1.206815019268682,-1.206815019268682,-1.2635758345252683,-1.2696283852044137,-1.1820196553063043,-1.1855819803849954,-1.489733499905983,-1.2864258976459297,-1.2921347675605552,-1.3600618613147506,-0.8588260449283649,-1.027746290462743,-1.0376277547884656,-0.9738503989863138,-0.30919621167307604,-0.5472049411213111,-0.8749828336453898,0.06080515311856294,-0.6555066515664466,-0.38328474278271507,-0.660616837106555,-0.0822676993433625,-0.5309190867153892,-0.787173554128539,-1.2457075461813458,-1.8307907191718766,-1.3455803183761808,-1.2948322271429,-1.599740186259285,-1.3849257808386686,-1.60389448335238,-0.5333619620045598,-1.2802669707047956,-0.016081067265903526,-1.3674300787970388,-0.5737557908518964,-0.08596814631062655,-1.0193785080994595,-0.6133150516433401,0.24700336683822158,-0.22007583909162012,0.23679914955807135,0.3573825556129905,0.02559924662986246,0.25539565770149975,0.8757470532834934,0.7910192359137274,-0.6236492845345379,-0.3509774014465991,-1.6576334762425131,-1.7289229678776197,-1.2648954729852633,-1.2061115373810523,-0.9431253092772452,-1.3101043466395699,-1.0690014305333349,-1.286601008841016,-1.4062823820367438,-1.3908890319663663,-1.6538558686653573,-1.7082546200310622,-1.9204704800657832,-1.0131644039216636,-0.9541233753042702,-0.744032163559655,-0.4511315050604667,-0.7553026798510845,-0.8766221935151147,-0.6176026485397228,-0.8055234182702372,-0.9218470092781056,-0.6227675180472381,-0.6410371255579252,-0.5079178642537255,-0.5079178642537255,-0.5079178642537255,-0.7851208971137387,-0.5449081281374342,-0.566742208085021,-0.6016174129765739,-0.8909020953156155,-0.749001398123053,0.08997979843196044,0.0531139894847031,0.05704867949015985,0.11685607494493858,0.11685607494493858,-0.11622663450572854,-0.11622663450572854,-0.19421701819141357,-0.16878125180040507,-0.20630123984535614,0.015507046059411111,-0.8458489883814139,-0.880338009311056,-0.14542512165986826,0.1917798159551133,0.34062391976223055,0.11834543985921164,0.5392749401247626,1.1390382828587295,0.5124507941661562,0.8014986166526619,0.20948851072991315,-0.14694139012186036,0.10977130070417015,0.381041249206864,0.381041249206864,0.1965935682789273,0.07447088334735086,0.18913664467351077,0.001573946836401871,0.18649586077264882,0.23371390701203648,0.42524909399089994,0.11922053409799906,0.060570435399219025,0.5222063058250574,0.002456623137431224,-0.07806805075749562,-0.10111478566700288,-0.19271110280568288,-0.19271110280568288,-0.15109792808940933,-0.10259215331726604,-0.13870195320155312,-0.13870195320155312,-0.21690678512716616,-0.21690678512716616,-0.21690678512716616,-0.13775818010071217,-0.059297764501972744,-0.4333389434958598,-0.16494162336184526,-0.16494162336184526,0.0055656599603557955,0.07923347124283493,0.1006986681735583,0.2003968210428424,0.002636991551677792,0.26201612303002897,0.26201612303002897,0.6038298203170477,0.9421766355994567,1.075984847004061,0.9794455083110348,1.1962231313891047,1.1962231313891047,1.18494985604312,1.12006495621849,1.324314413282804,0.6640542508132156,0.5033080862698932,0.4814342961484669,1.0272751125088466,0.39085471541608807,0.2179067333857044,-0.3949843233647373,-1.1344625114852231,1.1072232854126467,0.5517499366562688,-0.12571813106059035,-0.8242199941055172,-0.2765861431161296,-0.2199992056534893,-0.7886072739254495,-1.0018999484364168,-0.47974522172066797,-0.6781654699531385,-0.9173142503548153,-0.7391443221077207,-1.0827328233452205,-0.78179400949258,-0.9091775666605487,-0.42297010049444606,-0.5683933150126945,-1.0039471833490614,-1.2456538493508094,-1.1676442966147718,-0.28868545160678677,-0.5865874521654908,-1.8900408076041442,-1.0508184615778569,0.07466476843597569,-0.44717775212622823,-0.9188045565267746,-1.7321412900233646,-0.9439580055240833,-0.024861993230369417,0.24498916074841287,-0.8127247073799915,-0.9338666063292809,-0.2677410065816269,-0.6347574157189257,-0.23480943754229605,-0.7276548344246433,-0.9258540597980445,-0.3400960147634722,-0.23807893348385573,-0.7479126401867687,-1.2257236393991413,-0.6810415758377464,-1.0870019772861794,0.1322519265549204,-0.41160711428172325,-0.31967251635310157,-0.28670529336380635,-0.10110992131197061,0.4821762439074823,-0.04649784854136424,-0.7118176224742382,-1.6585504498527575,-1.2799024064265432,-0.9594557202719364,-0.9594557202719364,-1.6371339964710332,-1.0034087978288473,-0.7533391728053775,-0.7678842673260392,-0.8069477082532033,-1.1361669144407145,-1.1361669144407145,-0.9883962987110695,-0.7999006103164825,-0.8891923298673157,-0.8891923298673157,-0.7837292725016274,-0.8685224778526205,-0.8494131843914657,-0.783575809610114,-0.783575809610114,-0.783575809610114,-0.7963341504110688,-0.8542591807464667,-0.8235554476548894,-0.3569633601533987,-0.469164865026357,-0.09711103091522474,-0.7292167851127874,-0.6624830608153227,-0.33401813689169235,-0.10702751968108354,-0.23027745730406937,-0.18479015359239098,-0.3891508460817647,0.6009200106379169,0.4298822670895228,0.3094714863631146,-0.19885148582291828,0.31652708603847296,-0.8543645395589916,-0.5775913355154227,-0.5884024749659517,-0.857656979290783,-1.4554848875030713,-0.7302289741263979,-0.3640274823376196,-0.6167640291620142,-0.7733911438837164,-0.666828634476273,-0.3840990520521714,-0.5607499927754022,-0.8727855468407539,-0.8733721844433222,-0.08471002087416435,-1.1470475771596274,-0.4833155455998768,-0.053039015504307646,0.08249971811544055,0.1251890198120589,0.17042265066294607,-0.053701623720229436,-0.9531985775949166,-1.0225833577987231,-0.4198063850816122,-0.5522743521982224,-0.0031050348994912658,0.9922332450255993,0.7733579968647001,0.9025914410218159,-0.19826705929312344,-0.8923099016638426,-1.6040144989547418,-1.1605962853249754,-1.1126762260388985,-1.123715058097159,-0.9017646882684434,-0.915541537863146,-0.5898933739551966,-0.28678813763309696,-0.2655323860554105,-0.9413841011352575,-1.6144340580886527,6.722974609019161E-6,-0.4736755822982984,-0.7816410043893073,-1.015784481591958,-1.1701155480145504,-1.0026506289119028,-1.3278168108998278,-1.9218533799073803,-1.6351727088853558,-1.582763647031069,-1.0780312838700556,-0.5500430381087427,-0.7748098546001011,-0.04463362629468992,-0.20924363269432297,-0.5807677320161925,-0.40209921404501675,-0.5134902903101504,-0.004274556974180638,-0.004274556974180638,0.09138214538016193,0.07911570144458391,-0.31807470233692203,-0.24472858328812314,-0.4814321500102814,-0.4814321500102814,-0.7892199735811543,-1.0752536376760753,-0.7927649149117415,-0.8271880603419713,-0.840763828891294,-0.9020999463557196,-1.1358616010168756,-1.4978813395754635,-1.5224842211017393,-1.4446786573346255,-1.5167284562068442,-1.1049577447362693,-1.2355116660390113,-0.9482057446885132,-1.1504336248485614,-1.0514311162186347,-0.9815575968306606,-0.9210249609996789,-1.020308416549827,-0.8135118240378867,-0.7138837181679373,-0.7138837181679373,0.002695274855314067,0.003944805005826946,-0.5470167129409657,-0.6739440661273182,-0.7756916676991228,-0.4822524707079102,-0.4822524707079102,-0.4822524707079102,-0.5304276499175716,-0.5187752986612515,-0.5187752986612515,-0.4346151938165374,-0.3776549726314155,-0.3776549726314155,-0.3776549726314155,-0.3776549726314155,-0.3776549726314155,-0.3776549726314155,-0.3776549726314155,-0.40554988524005436,-0.39912674885557076,-0.39912674885557076,-0.4191393288310512,-0.43393620655209336,-0.43393620655209336,-0.43393620655209336,-0.5517263744469585,-0.5837188887764967,-0.49983456579403884,-0.49983456579403884,-0.49983456579403884,-0.47789576125627387,-0.47789576125627387,-0.5412569651698906,-0.5642677446433706,-0.7442177170077058,-0.43551635969660324,-0.32393855837215935,-0.052212469791372174,-0.5113757076136574,-0.656692045277627,-0.656692045277627,-0.6871708083361789,-0.543679568519517,-0.543679568519517,-0.5758535629380369,-0.6375702052940866,-0.6375702052940866,-0.6506669409554843,-0.61848196100879,-0.6582205621340689,-0.5622719165503929,-0.6718423557813538,-0.6718423557813538,-0.6431759059593537,-0.6431759059593537,-0.6431759059593537,-0.6431759059593537,-0.6431759059593537,-0.6060488171637298,-0.6060488171637298,-0.7025900533872628,-0.6525033564412142,-1.1166027751423877,-0.9129891277371837,-1.8067711662286778,-1.9235837100377373,-1.8787481779572557,-1.4646481046708075,-0.8938911466745101,-0.9521059824773027,-0.6308051066340116,-0.7855702419846742,-0.3632547138511123,-0.48644213408608405,-0.15036498040431362,0.6138911495498272,0.32733916271411934,0.4756735197314396,-0.2464844691328285,-0.7941606538287826,0.6681432165841866,0.052878496205209846,0.455105858149901,0.8313438263947808,0.7791772933567523,1.5231106316998766,0.5139717748862216,0.4507556074597976,0.09110786015845324,-0.8528782886026205,-1.7038953756018997,-1.393231224946241,-1.3247411086817513,-1.6903729232869302,-0.5027904494823712,-2.3824999245035654,-1.6722642871954028,-0.07311168701093296,-2.194960006765997,-0.5238496894068375,-0.40584018094956903,-0.7401119037941568,-0.997712934239449,-1.2246270058963111,-1.0699956342111254,-1.5636108514495586,-0.08720477868152932,0.13962324705248125,-0.43161960184383974,-0.8357580799682516,-0.6442558307711849,0.09205695236828357,-0.2520413995674248,-1.4229528035711274,-0.9999074625428873,-0.8889158991210614,-1.383113107183827,-1.3626526120303626,-1.5880594884854569,-0.7338163566870748,-1.0614242765012722,-0.9616679757555706,-0.9131011537516522,-0.23668059686443796,-0.4146761830297801,-1.6253188658411761,-1.0907579538312266,-0.3762633986688634,-0.4123653172539503,-0.3782560904026847,0.3538040310121768,0.10809957312576349,-0.01975821883318188,0.1512596992847302,0.10542175309248203,-0.014154770766101568,-0.3110463572554461,0.2499707492121772,0.3536298052089075,-0.7882213404662701,-0.747253062181421,-0.5164049432154076,-0.5708676470800953,-1.0245507725092735,-0.9996729144975656,-1.086267033009064,-0.669738095933029,-0.826346562893705,-1.0327862979608529,-1.7509856426492276,-0.7665705082072118,-0.7498077601608972,-1.7591043480993211,-0.3923396097924342,-1.2374192490692977,-0.9309064189862404,-0.4996504493870415,-0.4591620108042071,-0.7327737992917431,-0.7327737992917431,-0.5340550953543015,-0.5237781995692189,-0.5095972069991072,-0.38091620071242194,-0.3955763578066724,-0.3955763578066724,-0.32949826352843054,-0.22085412075505345,-0.22085412075505345,0.22259623934598421,-0.07113779064866255,-0.4426420358052842,-0.2373369128563365,-0.7109625180983048,-1.1202234819962331,-0.7580481587722664,-0.7580481587722664,-0.7314024888334331,-0.7314024888334331,-0.46052040743039513,-0.4331274369473015,-0.8295662249557952,-1.1922847136892167,-0.39719527974781577,-0.58964302571352,-0.39319918767933376,-0.6864729244151193,0.5556468624100197,0.8107554120020255,-0.11436667682152413,0.01982260618533644,0.3844051634911104,-0.005411162297881841,-0.5021156389439224,-0.3532182991087462,-0.5641591258295184,-0.5354277645996641,-0.38054598473890566,-0.32557471900962265,-0.9056311665163292,-0.7768338324655211,-0.5089570296993133,-0.6999606601840863,-0.3906019666722451,-0.3453934996004723,-0.06048599207105829,-0.6971458533374872,-0.8140834478692976,-0.8821036706553198,-0.9765191952639856,-0.9617234255296437,-0.18127837659714252,0.09234984342179092,0.16706749474860558,-0.16571787967843543,-0.25055604650740215,-0.1375306606438793,-0.13255430656268286,-0.13301096391389383,-0.5446563778977174,-0.3471580154597519,-0.5089995445990075,-0.22484632802933885,0.052167227652335946,-0.6871282915750756,-0.7355343381743523,-0.7043748593569602,-0.7044868327395665,-0.7044868327395665,-0.9208133707134954,-1.2338491223790746,-1.2338491223790746,-1.0024626611788456,-1.0131345205372986,-1.0068247404364423,-0.8429934379939186,-0.8429934379939186,-0.8905656170367852,-0.8166409679591292,-0.808514184589968,-0.484845573803103,-0.6400310561493149,-0.8151861321828504,-1.6817267809174745,-1.4325129013566467,-1.059252943951749,-0.6307376370896731,-0.623369757214364,-0.590340844587754,-0.4641297210331485,-0.4178807767937647,-0.4148982823708308,-0.4072476345488618,-0.3110288328444848,-0.2863015238381529,-0.596854634756732,-0.1732751419000429,-1.1752832332312497,-1.004516710231051,-0.7843083908128421,-2.0004635524273975,-2.233097934462976,-2.247026357634537,-2.247026357634537,-2.1325764140504475,-2.0857984705029096,-2.0857984705029096,-2.1549053075329283,-2.1549053075329283,-2.1549053075329283,-2.1788001072912415,-2.1342376962503273,-2.1342376962503273,-2.103038512076431,-2.103038512076431,-2.103038512076431,-2.1424436083538887,-2.1424436083538887,-2.1424436083538887,-2.124584744290781,-2.263861464422864,-2.263861464422864,-2.263861464422864,-2.263861464422864,-2.2260644187057856,-2.2260644187057856,-2.3393993019660084,-2.268580239866639,-2.2393291733944607,-2.2013964334476146,-2.166671400097262,-2.1651413658313685,-2.1793478305384584,-2.1900092452686675,-2.1900092452686675,-2.20130377438628,-2.20130377438628,-2.2150342417117685,-2.2150342417117685,-2.0683570828495026,-1.8275618291912965,-2.0376091576675948,-2.082886272232664,-2.0088021569436556,-1.820379496932265,-1.5006828565605832,-1.5221682535627437,-1.5285022091583509,-1.4222299062374728,-0.924583812633976,-0.7628253901977757,-1.0150754404908882,-0.4996548954432295,-1.6744082445576505,-1.152375639677735,-0.10527622902935171,-1.5206282137804359,-0.06477854771355496,0.8075052538450156,0.6679722072223833,0.4448925612848565,0.5027986175794181,0.4053946691948884,0.252362709765039,-0.45143875213823115,-0.5057743724494074,-0.7176417797992165,-0.9073871013497745,0.4332525087828864,1.1743266360750708,0.3119384239185701,-0.30604640396305705,-0.26332040900572506,-0.425956534200973,0.06156144077402026,-0.41510864014521554,-1.7985704138783503,-1.8434457161629414,-1.9140528366200185,-1.3308865030654975,-2.4241844651746716,-2.456165095147459,-1.6129180480323293,-0.7964265627294339,-1.1516775825219314,-1.5197469476068475,-0.865922292961456,-1.5612075757862096,-0.7405977870286693,-0.5368874275246607,-1.599596933628491,-1.0196896566685996,-1.3180964395236898,-1.5763078521057068,-1.9102516024958154,-1.9506107237201298,-1.5689436110798431,-0.898469694744223,-0.898469694744223,-0.8647312889131438,-0.8647312889131438,-0.8647312889131438,-0.8647312889131438,-0.697440779864229,-0.7594835187791117,-0.9845695153557183,-0.8096584218855254,-0.9089454551710746,-0.9345545143669063,-0.6380985808230699,-1.0191984853958886,-0.8111502018354566,-1.251578765626807,-1.5229538376908758,-1.1014556569014329,-1.3278421793354198,-1.5490101694979561,-1.5793301927404786,-1.7533187653466462,-1.9213789989719223,-1.997913482971619,-2.0841955798561336,-1.8629038917929843,-1.8797310162821428,-1.7225930497551991,-1.4163463546123594,-1.5143129997891633,-1.5143129997891633,-1.6220189645716458,-1.4747710519662038,-1.3215729210511773,-1.145477002175426,-1.3503512983644643,-1.3041280765358638,-1.3041280765358638,-0.9201291943207635,-0.9289862799515876,-0.6510728590925403,-0.6720834122543591,-0.6720834122543591,-0.6720834122543591,-0.866757715487369,-2.1484929364760075,-2.2687112566358048,-1.824350038912987,-1.4897895772857266,-1.3945935343505624,-0.6265384922009429,0.017483186318259597,0.12337226449163885,-0.49323150293344853,-0.8990265219712394,-0.7819666951375975,-0.38018386778370905,-0.519777767496515,-0.37932759826119655,-1.074818787332346,-1.4195308753478872,-2.1123557441990486,-0.9676114691639215,-1.4100734252977043,-1.755822997851127,-1.464089871981015,-1.9624769622916194,-2.4145968449674555,-3.282838480383055,-3.260597392006772,-2.7914239833625913,-1.01097698634938,-0.4978085630915545,-0.761761362006821,-0.761761362006821,-0.615289039612233,-0.7289227000778672,-0.3473462508670603,-0.18664940735953264,-0.021699790726020712,-0.06649906700188757,-0.16990265334392712,-0.19886240474247596,-0.14549416566252454,0.03722274776344672,-0.3124767040205839,-2.0405206827088254,-1.401683652280937,-1.3569609288082458,-0.9281330800438478,-1.147792323943726,-1.117980356039726,-0.7796530838146762,-1.1174508803783512,-2.3126474049093515,-1.737099735748509,-1.6133792010398007,-1.6133792010398007,-1.6719703057273356,-1.459923319966106,-1.8407751172575182,-0.9630785227727261,-0.6208681962086233,-0.6664437664498775,-0.2562195979529387,-0.2922968379710807,-0.4764030894008824,-0.720662165619326,-0.7098211973932878,-0.7098211973932878,-0.5614594857080548,-0.5614594857080548,-0.9559310223307104,-1.0556579166868718,-0.4938348162928927,-0.09198631980811664,0.16294472721032238,-0.3652078517145809,-0.2916669995329941,-0.4688551038935555,-0.40587360539478984,-0.14582879006071184,-0.20398687392447404,-0.23202895819406807,-0.21241692735653991,-0.4540018365268824,-0.1454692566715108,-0.48008427726029257,-0.15075549445221048,-0.2323260608811306,-0.2323260608811306,-0.2972777320525524,0.05340906703242404,0.1915593031451605,0.1915593031451605,0.03983021219816507,-0.237056881610192,-0.3692473466954575,-0.24426368295503617,-0.12057642617435362,-0.5005844102409941,-1.178063931870881,-1.5037723112204986,-1.680173376257024,-2.0353756702305357,-0.7291691665646833,-0.6828485388299665,-0.6483495670197642,-0.215658727103967,-0.5736289294983394,-0.7305640483891795,0.08849140337465411,-0.7269389855121831,-0.4374907689709047,-0.3991498297511311,-0.3374589706034776,-0.8423424384875983,-1.7284506218783988,-2.030460847522758,-1.7691125441320699,-2.022641934460375,-1.6474789235065646,-1.827567740149869,-2.196229106420587,-2.266996391292175,-2.363093133828024,-2.1556013877104583,-2.3925165613532724,-1.6987170086399548,-1.831861636366402,-2.081245599773176,-1.5749989043659536,-1.4122985044304552,-1.4122985044304552,-1.5998122551425122,-1.1988489885290172,-2.1386715755187375,-2.029482474698255,-1.945969961910912,-1.1720613839946332,-1.0448663818256112,-1.3053506968031354,-0.9371908509847877,-0.8627921085107972,-0.6954791407610487,-0.8499066428123854,-0.8650036680398977,-0.9769292512289296,-0.9255313634292239,-0.1240956305835837,-0.3225706456627904,-0.28724290928601776,-0.41135376803385204,-0.3491084427711702,-0.30232375497041875,-0.30232375497041875,-0.3936264873282019,-0.4254655916413193,-0.4958284896824655,-0.4958284896824655,-0.4958284896824655,-0.625734777303004,-0.625734777303004,-0.625734777303004,-0.625734777303004,-0.699931049820702,-0.6841137999177918,-0.7686278794980361,-0.7686278794980361,-0.7686278794980361,-0.8556534718396436,-0.8252918850020776,-0.8252918850020776,-0.804414940701492,-0.8263369127863338,-0.8263369127863338,-0.8249278171610913,-0.7539366722817137,-0.8700466831698743,-0.8700466831698743,-0.8222104364619828,-0.9075206930022182,-0.9075206930022182,-1.0237280094427248,-1.0237280094427248,-0.9222116080091445,-1.0381905864968142,-1.1388083093047836,-1.140518318281925,-1.2621869640408119,-1.2621869640408119,-1.2734080235440404,-1.29566966434446,-1.21203962047935,-1.21203962047935,-1.21203962047935,-1.146203333764312,-1.3094048928548792,-1.2906138211752889,-1.2596905261513094,-1.185349485978704,-1.2110327904142972,-1.084688739912098,-1.0978537453245676,-1.002621842191566,-1.0378852532593388,-1.0598004217228632,-1.0598004217228632,-1.0598004217228632,-1.1822021870450752,-1.1230059643267516,-1.0191799546082692,-1.070488814337889,-1.109711911680112,-0.9962919849489983,-0.5930681177856114,-0.6024513987031435,-0.599328109766185,-0.5490630029267017,-0.3870595502498667,-0.4109653426532813,-0.5402160609230318,-0.5027538231031357,-0.5409531919603572,-0.039039415212687334,0.27935529389495845,-0.338054170233561,-0.3225382525154581,-0.3225382525154581,-0.35994620024243407,-0.4795287457788711,-0.4795287457788711,-0.5443652671435083,-0.5426957546278561,-0.24523601968943626,-0.28992956780383916,-0.28992956780383916,-0.31794710023995704,-0.2638371604432924,-0.29187838786536063,-0.12677131945756276,-0.12677131945756276,-0.12677131945756276,-0.12677131945756276,-0.12677131945756276,-0.056437850176969576,-0.10394835923112589,-0.04879888272892466,-0.04879888272892466,0.034606221445054486,0.034606221445054486,0.09212767365983252,0.09212767365983252,0.04578127151341439,-0.04534689651088959,-0.04534689651088959,-0.04534689651088959,-0.07076418025057248,-0.07076418025057248,-0.07076418025057248,-0.2817550890386315,-0.37299923812936775,-0.37299923812936775,-0.2961836136670989,-0.2961836136670989,-0.328626121563834,-0.3144992249424347,-0.4048855858309074,-0.21340158025733708,-0.21340158025733708,-0.21340158025733708,-0.3479979834502609,-0.7748977200605077,-0.9397074956329907,-0.9691780923938308,-0.9691780923938308,-0.8794638880013984,-0.8794638880013984,-0.8794638880013984,-0.8794638880013984,-0.8794638880013984,-0.9501550095074431,-0.9501550095074431,-1.033837469783291,-1.1806827864058216,-1.1806827864058216,-1.1741426808040614,-1.4574194750067515,-1.307976714606491,-1.1645978750192838,-1.2302405769144429,-1.1050233706984083,-1.125285107968024,-1.2128502586404235,-1.1499664435488184,-1.1499664435488184,-1.0823026737147234,-1.0823026737147234,-0.9929859878045931,-1.0333857736740462,-1.0540151255533086,-0.8959131589772723,-0.8959131589772723,-0.7924903204849915,-0.8661208884536642,-0.9202484128869644,-0.9202484128869644,-0.9202484128869644,-0.9202484128869644,-0.9202484128869644,-0.542751099818555,-1.0191992172439335,-1.0191992172439335,-0.8833182098734208,-0.925495802760443,-0.9526563259916553,-0.6137998018367948,-0.7445934946264479,-0.5304882072468302,-0.6550624127568356,-0.7656125252805335,-1.0801385458413333,-1.597747286378745,-1.597747286378745,-1.7542912750484587,-1.5738835745218174,-0.874610777136406,-2.082363781727392,-1.255133081379198,-1.7706085709047292,-1.7706085709047292,-2.003832797412962,-1.4008447115737357,-1.1194686343076254,-1.044377629293271,-1.2342896172623592,-1.0781014824324266,-1.6057698673785676,-1.0334767324363532,-1.213761537073977,-1.3535052378822554,-1.0434439819001389,-1.3699139787785097,-1.3119823272700748,-1.3806069361785263,-1.0061160580717883,-1.1575013010048214,-1.1520627338394123,-0.8500761711723901,-0.7623868639784146,-1.0590867407533757,-1.0806961702164029,-1.7623485024499193,-1.0147377836784637,-0.46933227228687197,-0.38729110391299915,-0.09388984868612246,-1.0578275958830239,-0.655931868801925,-1.2355429723876654,-1.071221807737973,-1.349797991359101,-1.1173532979206384,-1.2350555606849747,-1.5612143779065326,-1.418768620166376,-1.3873455374926635,-1.4291362039101099,-1.5591747857888199,-1.4989526887917206,-1.5602527863319855,-1.5602527863319855,-1.5602527863319855,-1.5602527863319855,-1.5602527863319855,-1.5602527863319855,-1.6091716924036068,-1.6091716924036068,-1.6091716924036068,-1.4783306430426177,-1.6444459973079668,-1.6444459973079668,-1.6444459973079668,-1.6444459973079668,-1.6942871644710622,-1.7268346900112883,-1.8361101109833518,-1.8361101109833518,-1.8361101109833518,-1.6477654902342747,-1.711280520976781,-1.678585112995055,-1.69541745506727,-1.69541745506727,-1.8848991330595268,-2.054034194022191,-2.054034194022191,-2.054034194022191,-2.054034194022191,-2.053743662629724,-1.9162840592930346,-2.027720336938651,-2.0192128422743236,-1.7130121261612086,-1.425775073754014,-1.8889085211124188,-1.5057939380806804,-1.1747902383877378,-0.7765633961188083,-1.2026906080409678,-1.2026906080409678,-1.2865479644277305,-1.421360587504181,-1.3020865086095037,-0.86752068405886,-0.9453911627001926,-0.5485189550565532,-0.373444207414655,0.19909047383006978,0.2306660612710323,0.05715110013822254,0.2980665642518216,0.4497380545900376,0.5148934793196767,0.055240940156502605,0.46470403460742027,0.4708207435454085,-0.6086809488538343,-1.11152199641714,-1.442384457455201,-1.1091463177797602,-1.2261944101601556,-1.3167719431871638,-1.2264397765859785,-1.6172664338319982,-0.6827418598143637,-0.17166968559972617,0.4999785278275103,-0.9882045771221085,-1.8293803224870788,-1.5578928268624848,-0.43104242230836554,-1.7563965555773888,-1.3521011563118803,-0.3781890626991383,-0.3075895552667808,-0.3991164171869723,-0.2770365561559558,-0.08324577098786734,-0.4217796658923414,-0.7555668350534083,-1.2184371743280908,-0.6725036942936896,-1.5349386206338402,-1.0148710886617496,-0.9770404800702555,-1.1105129116397925,-0.96541691626996,-0.6004784137097962,-0.4560637962965688,-0.3412857780808226,-0.11050304978130099,-0.11050304978130099,-0.13971444034367952,0.12540407840848017,-0.0753955641454912,-0.20669946630348646,-0.20669946630348646,0.16523694590632163,0.16523694590632163,0.16523694590632163,0.4380506421924899,-0.6702965816583538,-0.5001148134804667,-0.11718314074957781,-0.8194041549496313,-0.5383531017623329,-0.14364328791374414,-1.200883133002799,-1.1236709512023566,-1.123432123400863,-1.2700793727335529,-1.0045054890638188,-1.2260249447232292,-0.7571870807785284,-0.8336843402044686,-0.7233328136642109,-0.9686557819782586,-1.3446805086002278,-1.136129976003999,-0.9203253695275413,-1.220653820647536,-0.6702152270464254,-1.003350351272598,-1.184159407574482,-0.473733740753037,-0.4194606863258006,-0.42831721378288234,-0.5438806758283776,-0.7719332380537549,-0.5894948919631589,-0.38087330035764433,-0.23892165660586914,-0.27299531660062515,-0.29129945209924574,0.15161261241038393,0.23042219408320383,-0.30113146004504515,-0.7869436178238196,-0.1519045682448593,-0.5626770816154014,-0.7389918659084413,-1.0776620765095635,-0.7536480192961528,-0.7536480192961528,-0.2519071719991687,-0.4802362703647987,-0.09564760704794534,-0.3313890699634311,-0.6479192264422065,-0.041347909092322555,-0.5634471496123701,-0.8795103563303888,-0.7875589249637825,-0.23578802010532735,-0.12144646790267889,0.12269652797835709,0.19812649386806142,0.15332730211399181,-0.6696185244712323,-0.6240620994044606,-1.0177439666311834,-1.8381935283700175,-1.3556547044581582,-1.160708250802553,-1.3310553890530072,-1.8656117585798333,-1.4637523310111973,-0.6553572608520037,-1.7845208930790728,-1.817230291290206,-1.2657848111848802,-0.90587466985196,-0.6967227052372462,-1.7466175422359218,-0.1504442231013085,-0.5836818170147148,-0.4985401609477433,-1.3374988414845053,-1.5488542883051402,-1.470432022215431,-1.2338912318399562,-1.1043084240012258,-1.0224622628940487,-1.416680334807259,0.37381869780019605,-0.9392143791563355,-0.710713220705587,0.7228486914439058,0.1792766365115871,1.698011561144707,0.3475286500001725,0.2333355318904519,0.572589058897263,-0.17491317525647893,-0.033201176756705586,-0.13207502166961946,-0.5816701705484081,-0.5404315582367212,-0.5681891954782112,-0.2938135494486599,-0.7970641246084079,-0.7907201723640349,-0.7921895607371818,-0.7018281205731419,-0.44195611930267026,-0.040619311876812,-0.4824882396891532,-0.8695570254337817,-0.38675614433567945,-0.2513975397297572,-0.3578266329800069,-0.07009771551252558,0.025929234389686084,-0.28624669172985345,-0.9983520599404274,-0.7709195537081328,-1.2261650938897937,-0.3994548066930562,-0.6352405333675653,-0.30516020481340445,0.3884934331931262,0.5418237141950139,0.1311834540372655,-0.2268933955965665,-0.36781222303113453,-0.13512198090095495,-0.33868004270491725,-0.6319909062323369,0.05181675475837588,-0.4126509539852122,-0.7608162462373856,-1.4205181335367736,-0.9017839543912872,-0.7889304098210336,-0.045077625483338934,-0.8057647565778857,-0.09852375476690617,0.20473412436677085,-0.3398519950437903,-0.06338574295802712,-0.031000416467385758,0.6413866619037278,0.4175053537262058,0.4175053537262058,0.40250967752218303,0.29332753762097813,0.5207294894195015,0.08995225410607674,0.08995225410607674,-0.0042473517451421805,-0.6553211441026934,-0.8056190996149064,-0.7675285969848975,-0.42393823922621693,-0.328726184620483,0.3897408231096749,-0.48086496231012155,-0.6471811426616857,-1.2620208411218623,-1.5479659007410007,-1.679312172774691,-1.0518152397746976,-1.5094582028519001,-1.2955619419577316,-1.1088050789211705,-1.0074360885072053,-0.9095632951753636,-1.091063499002049,-1.2679288758461345,-1.2039672563295898,-0.9998937461328863,-1.1759459425976662,-1.1369044620186783,-1.1172698651325679,-1.1567632663886818,-1.361127799731838,-0.9967937138994731,-1.0648072551524779,-0.7062184964371734,-0.823834022826516,-0.7942656413282997,-0.7942656413282997,-0.7942656413282997,-0.6540382918710945,-0.526752558526576,-0.38656039055961205,-0.38656039055961205,-0.6395600687080135,-0.37891084227691135,-0.30751707499862546,-1.0168390155572617,-0.9330260507683048,-1.0028708652857037,-0.8303668643694639,-2.493790570386279,-2.822566710789622,-1.3786817840747734,-0.7751779737628312,-0.3532063209317535,0.17162976315920017,-0.4507124670566946,-0.9090145190296851,-0.7990592100306877,-0.1776978612343973,-0.45051363492760554,0.10917505385114969,-0.13862292425202383,-0.31012550475236356,0.11817107823914608,0.33698798234522187,0.14179815482638453,0.5883700473822875,-0.8144359228412387,-0.8930663532229961,-1.4996312666662532,-1.1052750998936915,-2.279049857265261,-0.46182894268041685,0.010821388038366853,0.41232523799983667,1.2586198590976871,-0.2953697729899766,-0.3711507970347383,-1.7391292181342992,-1.0204937543031771,-0.7319122481624389,-0.4816252999359079,-1.6963923644723242,-0.8894055908442984,-1.7215156564715328,-1.132525475309319,-2.3760324404050768,-2.7818168771725578,-2.5925575590996783,-2.4379023768397263,-2.755211606546883,-3.037574697911107,-2.650560998419607,-2.406677970080175,-2.4541784549044707,-2.241560020697738,-2.570444711650026,-2.580100564124346,-2.749553297893262,-2.700035228667224,-2.700035228667224,-2.845599150041011,-3.081159870745885,-3.005329602992422,-2.514906714954785,-2.6922778996354437,-2.92615387302584,-2.8243799344022924,-2.7810085638186055,-2.902382241607243,-2.8914465469962605,-3.05312773094264,-3.0512412795829427,-3.0392235948042203,-2.905745972111687,-3.0113925683651357,-3.0243637482568753,-3.0745091800877455,-3.0745091800877455,-3.0745091800877455,-3.0745091800877455,-3.1349222166040356,-3.1349222166040356,-3.2329902646173583,-3.3379687133490363,-3.172561124333249,-3.172561124333249,-3.172561124333249,-3.0895326870272086,-3.108846013764258,-3.1414214907448885,-3.1414214907448885,-3.1450507263961383,-3.1450507263961383,-3.013065261460888,-3.0087805883800476,-3.155991729643436,-3.155991729643436,-3.1670273030149856,-3.1670273030149856,-3.1089341375684736,-3.075960665404171,-2.973430746119239,-2.973430746119239,-2.930111055369447,-2.930111055369447,-2.8670787914561684,-2.7916600202978907,-2.818385584879252,-2.751611480584318,-2.751611480584318,-2.751611480584318,-2.763424463021779,-2.763424463021779,-2.708316968694337,-2.7121266727349034,-2.7121266727349034,-2.7121266727349034,-2.7121266727349034,-2.7121266727349034,-2.7121266727349034,-2.677071359557739,-2.6337708923089433,-2.6337708923089433,-2.718784056893992,-3.2292256246386337,-3.342729742514819,-3.3484270856882286,-3.15105770958952,-2.7153917179380733,-2.4133089771802396,-2.588723334155428,-2.4262589410681286,-2.203143203690141,-2.013507975634494,-1.1917676377953237,-1.145882343834078,-0.3685429582655717,0.6018279211342082,0.17746462490080575,0.30541222698515813,-0.09592455056210086,-0.474741983113082,-0.474741983113082,-0.42922844961323386,-0.35157230071323275,0.021793324115542745,-0.08957124078164899,0.42553664948507935,0.42553664948507935,0.08626570845186404,0.011416187494092733,-0.11313522548585042,-1.0300796992570447,-0.480460412959959,-0.1320254291803452,-0.4798934871035095,-0.5180391935910841,-0.7883927334948267,-0.47814958146133046,-0.47814958146133046,-0.5913561561976622,-0.4453012158340247,-0.7861505783630557,-0.8008431534656978,-1.1342723841784343,-0.9359547326695535,-0.6782581247394168,-0.7197592802125612,-1.185595067032056,-0.20232744862703927,-0.7861250850017109,-0.7610094192577929,-1.064407708108287,-2.01873880855911,-1.11849375181589,-1.3547228615686064,-1.3370494675397313,-1.5473625287242185,-0.6535276961181584,-0.4193284130636029,-0.8469356871785387,-1.2933633259186577,-0.9142929144844973,-1.0134820027542932,-1.230254875183352,-0.6535863899140775,0.00201485177355587,0.28476265584502725,0.8277031158494422,-0.4855772558098825,-0.09825775955374202,-0.7441812085065515,-0.16495017661263234,-0.862922278550694,-0.6707306121007848,0.014945792639009026,-0.05713922582552394,-0.7599434406342616,-1.0037337086116176,-0.3129086413335883,-1.0131239234175298,-1.0131239234175298,-0.8134710295965508,-1.079138857474912,-1.5774419443589922,-1.9114417266707313,-1.5286396630523456,-2.0266158458265995,-2.151660437190689,-2.2105595907153854,-1.487711171362942,-1.782239024757514,-1.5770201320969104,-1.4648340383537173,-1.6672881676258815,-1.7237700646755312,-1.7468706971730676,-1.7468706971730676,-1.7175224377767158,-1.5935697917524911,-1.5935697917524911,-1.6215853176496728,-1.6215853176496728,-1.6395141789983199,-1.6395141789983199,-1.5619478428114597,-1.7403167830937887,-1.349328036966733,-0.9726188564115302,-1.0008410627931417,-1.1130454843599298,-1.1130454843599298,-1.1399393002031175,-0.9985002872324102,-0.7376471626734471,-0.7457338160843878,-0.9703551685065182,-0.9703551685065182,-0.9703551685065182,-0.9706371508350976,-0.9303947999653702,-0.934030636386611,-0.8236494768633426,-0.8531433485545972,-0.8987535898385047,-0.8987535898385047,-0.8663838945062976,-0.9366318881557779,-0.9366318881557779,-0.877789317472224,-0.8148304400129528,-0.8148304400129528,-0.8054897092373556,-0.9040089395218714,-0.8643673364234845,-0.8643673364234845,-0.8903316632092168,-0.8903316632092168,-0.9350955428863564,-0.9350955428863564,-1.0294968234782291,-0.9379221850203262,-0.9101316597280174,-0.9101664537365685,-0.9851343761855353,-1.0496869021403492,-1.0146396645539895,-1.0146396645539895,-0.9753156066500392,-1.3066174537255657,-1.1556063958051928,-1.3362913105455796,-1.3362913105455796,-1.4351105951689158,-1.4722101888227486,-1.5275414969718317,-1.3321641214598676,-1.3321641214598676,-1.432375395077023,-1.4765945536391671,-1.375022644082325,-1.4051878618272517,-1.4617719423754727,-1.4663064728159203,-1.2826376226114555,-1.336877262288761,-1.1597635381704368,-1.5878522938050177,-1.1016493205629436,-0.5073267162868951,-0.278039509594162,-1.1632059144261033,-1.0860360382636027,-1.0515998230077395,-1.6025727015331328,-0.1617026183410868,0.18254694138018884,-0.40663583788186525,-0.22096354668370427,-0.1911771645610687,-1.191446024241489,-1.4638796061441932,-1.4074346065989571,-1.0780792256535887,-1.9735502541154237,-1.0098292335503356,-1.3751033297120117,-0.9099158114641016,-1.5310937914058929,-1.9053050773644657,-1.9918873928768885,-1.589153238556939,-1.8795412851571955,-1.845818814243075,-2.282888109932501,-2.1601138304004177,-2.1601138304004177,-2.133494356592288,-2.258523494241942,-2.258523494241942,-2.241217273949777,-2.241217273949777,-2.343319503380491,-2.343319503380491,-2.3171375411830657,-2.32856874177013,-2.32856874177013,-2.2272207260771086,-2.4015927698266792,-2.2180626223830675,-2.2180626223830675,-2.122958114419577,-1.928493440694067,-1.9391637508455402,-2.174540207128141,-1.8457932521083322,-1.7600928308146986,-1.5858628590330206,-1.5635732246458474,-1.609951093824066,-1.0380833242417766,-0.7915609737626287,-0.724302607982408,-0.014363198805409705,-0.32439782777312814,-0.25526207198060724,-0.3722804527224688,-1.623393681016105,-0.8919538174758721,-1.5510087119510743,-1.5683040323448625,-0.25460506027057306,-0.554335884386452,-2.0427106287740973,-3.576839538377504,-1.0953666130487054,0.8765831572545738,0.7196436694077814,0.5391064003431044,-0.2555367566359771,-0.792094300267135,-0.8516791313185506,-0.3478110075653968,-0.5680788557447238,-0.689569750844663,-1.2864732903499252,-0.4166568291065419,-0.38689419351386156,-0.9142701060676246,-1.4874755574543965,-1.5141534515951731,-0.8886672393039821,-1.0941401748481543,-1.4645643077926873,-1.8786598613739987,-1.475219347131216,-1.1688575416668316,-0.9855729374634391,-0.954863058840639,-0.4125550024413265,-0.15497193663760048,0.37631293062358007,-1.476924071521724,-0.9533474174166701,-1.3216454681189669,-1.215364220286177,-0.9358645764188355,-1.6757717598169348,-0.7256746941863673,-1.4729240575682505,-0.934692926879922,-2.8839130390795193,-3.0581509435350345,-1.903901172504042,-0.5080018000262312,0.42062743291684906,-0.4583697305012977,-0.19350297839175,0.5996818830011899,0.46826355093942285,0.6830487082376888,0.6463569362386615,0.3361837039858382,0.41453736098266547,0.14585570281120264,0.02062613340719488,-0.30594885418786677,0.2352672195249741,-0.42215710457963884,-0.4439066982961223,-1.3707357914893423,-1.3256627477697116,-1.7284734132788293,-1.8162808711390417,-1.2591293690080312,-0.3965177346647283,-0.5542204098157097,-0.09538850755630207,-0.09538850755630207,-0.1729414842287541,-0.25819753855361816,-0.1676483900996092,-0.30623619917797146,-0.2932027360838452,-0.42239161440670064,-0.3823480965363577,-0.33054822444949683,-0.12097339304626398,0.009625749199402012,0.009625749199402012,-0.04958504665690673,0.05242655784690971,0.05242655784690971,0.027474525763967906,0.06935625797554468,0.05414115144666791,-0.048024406369022776,-0.023497363541933255,-0.023497363541933255,-0.023497363541933255,-0.023497363541933255,0.004965531113709641,0.006777039057021509,-0.12226098893105235,-0.11724814989084932,-0.11724814989084932,-0.12509260882223605,0.12305616447273435,0.08294849799158097,0.09761066101072216,0.22736548092807304,0.21751795726889722,0.40644940079438235,0.3521828798001842,0.2141296813422535,0.0765864303604894,-0.023483064557075856,0.22207749846113106,0.28378887852023715,0.2502758607099166,0.19529095540023733,0.3145096986232229,-0.05300502386432414,-0.05300502386432414,0.014334367044161828,0.014334367044161828,0.014334367044161828,-0.21052617275214983,-0.2958867121355292,-0.6160543233205639,-0.48138421538453974,-0.5072412193705697,-0.4328964996883778,-0.4328964996883778,-0.4328964996883778,-0.4328964996883778,-0.5126687105317246,-0.6725458352939204,-0.6725458352939204,-0.5343602260073791,-0.5224329644833897,-0.5224329644833897,0.05467100843331524,-0.6111310979331374,-0.6271286110281155,-0.48787216679352935,-0.6940722111051839,-0.9493178388652564,-1.1879756144675735,-0.9680347875444631,-0.9348363279599539,-0.7067996719660301,-0.6975624108047604,-0.3630192710582133,-0.3635784015641928,-0.023819729102050283,-0.10994368039094377,-0.10856783179081783,0.48784722476875797,-0.5457771421796083,-0.3423348062603987,-0.7195052816916077,-0.6101520451710929,0.41579077059840097,0.3004635304090558,0.1901777909982571,-0.6759949213920562,-1.141193497180103,-0.952007863865101,-0.7169370240449692,-1.1998122947942216,-0.8222929875825014,-1.1582617084812958,-1.3038031938856107,-1.357948890573492,-1.4034432599755757,-1.4772449452476843,-1.4772449452476843,-1.5569531608659761,-1.4022694812971899,-1.4022694812971899,-1.4022694812971899,-1.3152755810487617,-1.3152755810487617,-1.494321369215013,-1.4074791534520976,-1.4074791534520976,-1.4074791534520976,-1.224643742625582,-1.1145564940771788,-1.0646777518655535,-0.7169787677252513,-0.7736886083414422,-0.6294223798081934,-1.113290866563914,-0.6779854090371515,-0.3923252329302006,-1.016107346240019,-0.30667679669223835,-1.0367796344668094,-1.831025908317007,-1.831025908317007,-0.4428278663126083,-1.3344487765786153,-1.2615554240653364,-1.048751856587393,-1.0842968501763584,-1.3711155819663565,-1.0019828101145634,-1.3520730495305444,-0.9643876179500234,-1.5690412108811944,-0.8273960912836412,-0.3911557284348233,-1.9623503374225602,-1.2050186736633492,-0.888510259293101,-0.254736675234151,-0.4894939870401377,-0.7936536650174717,-1.7857002204775159,-1.0316140958951636,-1.2260229794049686,-1.150743895802293,-1.2544252771039486,-2.042555998068345,-1.9988053662962826,-2.274401062235467,-2.190177877346793,-2.227320730618043,-1.1487466106621427,-1.7784060726897555,-0.532700261372121,-0.9323754665201449,-0.5749595834450157,-1.4094041238452981,-0.8190436000883932,-0.8370716192781151,-0.6872397165050306,-0.6646479206996138,-1.2357438733099533,-1.3340016310898295,-1.180037020949741,-1.180037020949741,-1.2306237159791187,-1.4777687612087853,-2.0215245239132273,-1.6088529132331075,-1.7789834078029736,-1.546053518158177,-1.0980302796573949,-0.9177934429448467,-1.2756606316757182,-1.333533343847531,-1.3936390734789392,-1.6759724372242066,-1.3947983837827274,-1.3947983837827274,-1.4820430221608376,-1.5266168802248459,-1.6766258880078246,-1.2938737921463803,-1.695764495128214,-1.9841089819690718,-2.95593035177233,-2.280997350537786,-2.766617092902782,-3.27982091294911,-2.1601610948147414,-2.301189641902248,-2.1902138556944197,-2.1902138556944197,-2.1902138556944197,-2.1957076467762637,-2.072378425399642,-2.072378425399642,-2.1968726883497385,-2.2446282030394125,-2.5337085378064312,-2.616832836537221,-2.573460755142135,-2.573460755142135,-2.6271671837906267,-2.6271671837906267,-2.5123362055711733,-2.597285389453936,-2.5933853060863403,-2.2874370138088818,-2.00975662440093,-1.8527623060505323,-1.3572160813492982,-1.3410046426340718,-1.375552502741023,-1.448068863160828,-0.9286263777124751,-0.7159282060356236,-0.775307955066448,-1.086432714692613,-1.1874721593476074,-1.499603242658258,-0.8474751879688045,-0.8155403981772645,-0.695364706300019,-0.6677564055208413,-0.7159959024632726,-0.5972785988454224,-0.5672988457054319,-0.5185372884181819,-0.763968875917953,-0.6223823861836885,-0.4994420508440355,-0.7981961744595556,-1.117773482179174,-1.138700897277267,-1.2018503035795263,-1.1334979194829824,-1.0199711471530848,-0.9035038618500084,-0.7588288524488107,-0.9876873285258957,-0.9876873285258957,-0.9653304736238092,-0.9653304736238092,-0.8672057436623103,-0.8672057436623103,-0.8857356237551814,-0.8353203747248614,-0.9323907080309212,-0.8542563421619557,-0.7737510344192688,-0.9051224760997973,-0.9051224760997973,-0.7362310300696672,-0.33404592213942896,-0.5151468901966905,-0.4259810662573923,-0.2857359686871084,-1.4725582042488643,-0.9243929503173984,-1.3268167811891898,-2.3264295556817864,-3.274977555176089,-1.4853048146314085,-2.5926132696657422,-1.524024621405923,-1.9544963136462965,-0.9207562109322449,-0.012123733722663732,-1.9407768561930159,0.006102230612041071,-0.2720798389587559,-0.2816779356905168,-0.7280325157177987,-0.9286239617327835,-0.6702599948171007,-1.0966261181283832,-1.1204449576964515,-0.7640868848230017,-0.5627357934705388,-0.3056748638130353,-0.3087777127471497,-0.9417362901516088,-0.9392057494906129,-1.0881849371890675,-0.6447650347749835,-0.7962138398826784,-0.6380186247841355,-0.4668274611138374,-0.9792099954967488,-0.9813686328650971,-0.9582399816536314,0.09295954103614926,-0.7267537817406315,-0.08448984054573774,-0.0372809975224066,-0.024174193768630503,0.017117442745453577,-0.5577104673825634,-0.4332446896178782,-1.1605610187904525,-0.8231757683178489,-0.15424542138155228,-1.0912802488624034,-0.1841031530070244,-0.19560719223452544,-1.139169809608557,-0.874077230968756,0.11115212768335839,-0.19169624996057508,0.07133293787522899,-0.5196273597463114,0.16422876285672663,-0.0713350274010014,-0.20743498084093154,0.10875268566669342,0.10875268566669342,0.040743671838319354,0.07323133175917604,0.022151907011163006,0.32951012913088185,-0.05659446357818482,0.126692713028604,0.6075935624994804,0.4395124832109246,0.3708093886578659,-0.11685332462032327,-0.33427013599435046,-0.9757906966187634,-0.902443069794073,-0.7631598085668823,-0.28237711671942345,-0.910960201522641,-0.7726727817964288,-1.354796880986747,0.15862135637741331,-0.5921885162437354,-0.4685344671877092,-0.7372563841970483,0.4803249803798307,-0.7885034999204918,-0.33407875988079805,-0.3502535680586967,-0.44874270964846896,-0.5645167170131452,-0.2076964025497583,-0.4156794228221,-0.374507292040142,-0.4659511867286532,-0.768444944445015,-0.45954414259864296,-1.1111566962597272,-1.4497123390817008,-1.639814948664877,-1.4792505421448205,-1.5247393055552791,-1.437836765251844,-1.437836765251844,-1.437836765251844,-1.437836765251844,-1.437836765251844,-1.437836765251844,-1.437836765251844,-1.437836765251844,-1.4313116439151043,-1.4313116439151043,-1.4313116439151043,-1.4313116439151043,-1.404635054001212,-1.404635054001212,-1.422209803121698,-1.4117812953717626,-1.355081236188559,-1.355081236188559,-1.355081236188559,-1.355081236188559,-1.355081236188559,-1.354164642462745,-1.354164642462745,-1.354164642462745,-1.354164642462745,-1.354164642462745,-1.354164642462745,-1.354164642462745,-1.3441302932051706,-1.3441302932051706,-1.3797400448910266,-1.3126101583441436,-1.3379283788882879,-1.3379283788882879,-1.3379283788882879,-1.3379283788882879,-1.3256404098394208,-1.3256404098394208,-1.3256404098394208,-1.3256404098394208,-1.3256404098394208,-1.3256404098394208,-1.3256404098394208,-1.3256404098394208,-1.3256404098394208,-1.3256404098394208,-1.3256404098394208,-1.3256404098394208,-1.3256404098394208,-1.3256404098394208,-1.3256404098394208,-1.3256404098394208,-1.3256404098394208,-1.322078194130481,-1.3772440677279485,-1.3772440677279485,-1.3772440677279485,-1.3772440677279485,-1.3347861844524926,-1.3347861844524926,-1.3150632575030183,-1.3150632575030183,-1.3150632575030183,-1.3150632575030183,-1.3150632575030183,-1.3150632575030183,-1.2892284741060578,-1.2892284741060578,-1.2892284741060578,-1.2892284741060578,-1.1870929320392143,-1.197851525850446,-1.1689365146465742,-1.1689365146465742,-1.177147955263251,-1.249815599321399,-1.249815599321399,-1.233290065606956,-1.2979594688880312,-1.2192883140252038,-1.3102312322627498,-1.1752253855514272,-1.1752253855514272,-1.1752253855514272,-1.3926319720889824,-1.3630375756930873,-1.2590779002542782,-1.2393972454078963,-1.1636858199277336,-1.1636858199277336,-1.1636858199277336,-1.3437675858231986,-1.1648247183831815,-1.3309383707542328,-1.4397454724824519,-1.1913160787264392,-1.1913160787264392,-1.1913160787264392,-1.1913160787264392,-1.1371310225103042,-1.1371310225103042,-1.1371310225103042,-1.1371310225103042,-1.1371310225103042,-1.1371310225103042,-1.1371310225103042,-1.1371310225103042,-1.1371310225103042,-1.0944109139341576,-1.0413525699655033,-1.2741932684176822,-1.2163687867707071,-1.1340204253543669,-1.1340204253543669,-1.0337781106008364,-1.1517922348724787,-1.4110028633051717,-1.5273298543520575,-1.7072174382758445,-1.7072174382758445,-1.8353976163392256,-1.86397272645817,-1.972575360076956,-1.518944367516224,-1.992186318491859,-0.7048796530658007,-1.4974780539497636,-1.731712614125169,-1.994949543484696,-1.8941908016122762,-1.8348301478558313,-1.8521851950976742,-1.2413012254160063,-1.8032550897354414,-2.1649139887873896,-2.030590735494131,-1.471374751512717,-1.1127365002750604,-1.3587740709954308,-1.3457581468399817,-1.3310916440583989,-1.8229216631038392,-1.0671685571302036,-1.3355013387219654,-1.58292840755843,-1.5753553121070782,-0.6661164526046801,-0.7462639075862695,-0.5850018892463794,-1.204733991882553,-1.280488287864497,-1.4484455676533161,-0.8943522030887247,-0.6165070319022564,-0.5088172181157451,-0.5088172181157451,-0.5088172181157451,-0.5088172181157451,-0.5088172181157451,-0.0680598244380072,-0.3258254812101632,-0.30109344361622326,-0.0638069163343262,-0.02104314552412434,-0.050546189032921074,-0.060824631144402105,-0.16177946264652568,-0.11846255353177965,-0.24508382523612354,-0.07235175535135141,0.005399586691243352,0.019206165394938073,-0.1271610899247941,-0.1848073095863842,-0.6616490989040624,-0.7731332696137255,-1.0103125949416492,-0.5703429859416919,-0.15192199972181614,-0.1484134855631442,0.09441433856231321,0.10003424360037558,-0.0011469948845440336,0.05408473161861033,-0.8805611187569385,-1.0219683504283452,-1.202749905145962,-0.6351863337841417,-0.603615004706415,-1.220742072861984,-0.4657571345316671,-0.2809791630670545,0.2436235880952493,0.5636838936096381,0.7238402521106175,-0.16837617462017787,0.009234861812827677,0.3259418627423499,0.2506076213939517,0.43671853201170474,-0.3861739259114721,-0.27097758661467225,-0.0940789226236268,0.19619065372652778,0.26797623911744123,0.1867209260468955,0.1101508641014626,0.5730208333178615,0.8127109370528371,0.6707725874312715,0.38520853007114747,0.27990314668730293,-0.5165306559635728,0.2896255079283785,-0.2693464068417426,-0.21559339740667222,0.8713058902824571,0.9047025851021178,0.8480782256243757,0.06947283547204658,0.4337913292138969,1.4643977104923747,2.121831367086985,1.0053290139152158,0.5614814219623193,1.4794407353112078,1.2270830498750787,0.6419109179859788,0.6452483881053899,0.8311410297698301,0.9797566346653153,0.47428774285022934,-0.26532399140654644,-0.3459598547590817,0.008958861413476918,-1.1790396762211675,-0.8902682313995839,-0.5588369156633316,-0.5261091703875971,-1.4063745842002329,-0.18532357571645464,-0.31851958261689084,-0.6411314833420376,-0.39694140230266567,-0.8132723411152709,-0.6333834626809652,-1.1389170957697319,-1.2391049284421913,-0.8962646869844771,-0.5692389539156892,-1.2400064570006317,-0.756220644948833,-0.09514876812326983,-0.23024430050517553,0.0805125682611399,-0.48763072181469047,-1.5803607776753221,-0.030370462162204293,0.23803959533757502,-0.27843251968704674,-0.7456376046111051,-1.0246164605681976,-0.0489009535146548,-0.5044629566722795,-0.7181466476971071,-1.1548874759997945,-0.7330202169957776,-0.7884941034965466,-0.682123167391631,-1.6828513810475854,-0.9367139647158893,-0.17624593032498065,0.7757490420835568,-0.7390433792469774,-0.2669782496017499,-0.9592698027263384,-1.4738281147118517,-0.5213790165445524,-0.5213790165445524,-0.7270219797310178,-0.747682148560487,-0.7050007556677288,-1.102432805236777,-1.0565628314860342,-1.1130672585114652,-0.8096020140062873,-0.8096020140062873,-0.8096020140062873,-0.8369598183972774,-0.9762907802151187,-0.9544022601997191,-0.9919980023412243,-0.888169500647197,-1.300294839973547,-0.37211332200766334,0.07323776565186402,-0.41102443485612905,-0.7617418164165901,0.07182014937175218,0.2464010895909546,-1.0642141792459736,-0.8498539073345115,-0.11355368647771513,0.21226550396978108,-0.1955715958643779,-0.6533353016255471,-0.7230233858337722,-0.6971684244011708,-0.33812804754898473,-0.04263173368652473,-0.5523073840756597,0.2900719703615715,-0.2556065446877861,-0.35378471528023064,-0.9251322204549665,-0.3122792544466385,-0.7276916382250036,-1.4842186523298886,-1.6218011130717964,-0.9881680868859961,0.22951741786123492,0.2912127611834853,0.3566407330607408,-0.329499137571678,0.5598176770292771,-0.4267123409488688,-0.4267123409488688,0.11311719153163637,-1.0690478699820452,-0.6195234809533343,-0.5264701964771273,-0.0952322029484855,0.10295821913876693,0.147138616975672,-0.17008675287949565,-0.13221167135735468,-0.2606767373301726,-0.11140413704687799,-0.9773249194843947,-0.8148110329804334,-0.6646209970249439,-0.6191088096252014,-0.38375300878533214,-0.1069263100073006,-0.1069263100073006,-0.16240804354161825,-0.45259112770484033,-0.5100114706479274,-0.7030693532201925,-0.7516240301900893,-0.7735140699382346,-0.5174884305743006,-0.15899628676599986,-0.7139486662873092,-0.3478278389166768,-0.4025637529141246,-0.11535093765534786,-0.2605350694511215,-0.2516578442016824,-0.30643519716687345,-0.4928936820745744,-0.3786137108558012,-0.32466032114209775,-0.6759755279655086,-0.6628423552938438,-0.4128460121389297,-0.40196264786828995,-0.40196264786828995,-0.40196264786828995,-0.4396882778985271,-0.4396882778985271,-0.4396882778985271,-0.4396882778985271,-0.4396882778985271,-0.45689002824832664,-0.4395361436426754,-0.3038099121556284,-0.3674258346545567,-0.3674258346545567,-0.404541615565718,-0.1338163303359911,-0.37377673807681233,-0.6160005558932817,-0.9442855800345912,-1.1844270265523078,-1.354024625600733,-0.9314167185597818,-1.3883747742579082,-0.27791769436424446,-0.7169674987400436,-0.4465490040189386,-0.3051903922813902,0.03302664393289509,-0.17684751772538287,-0.4341044799398109,-0.09398662314904765,-0.0040351563975495885,-0.5045125410319365,-0.12253644180033826,-1.643223943164873,-0.49416843923464476,0.15428518422619536,-0.19990479465630157,0.011233317264640393,0.260868747716732,0.1612525291141583,-0.20346913322385413,-0.7907496933746045,-0.24162811567257703,-1.1106983499329193,-1.3167624578398793,0.39878920551978453,0.4601460868479572,1.1142181791001167,-0.37707927125121454,-0.814824842731636,-0.810267889704049,-1.0111337063442205,1.1865399632892653,0.36470856395626094,0.4788351277797279,-0.13963980213372384,-0.163797025995843,-0.5410821883956284,-0.3044305532814213,-0.46476634286917873,-1.1552966504969873,-0.04822998666039727,0.08698655125936655,-0.4636341138368603,0.1623615187424517,0.31481547548254596,0.1536325689802236,-0.4805535461388347,0.014272492260517133,0.3507623463659566,-1.1980482532603791,-1.534491055040867,-0.7189128119015269,-0.2758731263877572,0.24709065647269068,0.4646925216076474,0.1750062316551402,-0.9149888318900077,-1.2247453551497767,-0.2408527881511328,-0.6542215996609545,-0.8086011181695284,-1.443465301544009,-2.367654952056938,-0.674820363268669,-1.3213123498474806,-0.7788120097425658,-0.640395777681862,-0.4708420881290458,0.07690700800647421,-0.338154758235169,-0.6104802500669133,-0.6028351685746136,-0.04705013775436953,0.367176295117966,0.08951872152402796,0.02770389880687396,0.030518522890010225,-0.21044472935117375,-0.6194457923257527,-0.7783391274294146,-1.6846618146253878,-1.6412367670802617,-1.4203101115413896,-1.3961401211448428,-1.2014456189459821,-1.1652651404150844,-1.205005105843482,-1.0424737446648407,-1.3679687964805425,-1.40857316428768,-1.6838375188842492,-1.7284583140164214,-1.3994435211526304,-1.1513142987356815,-1.1025465202521447,-1.174888487825229,-0.34576362143672146,-1.0318970963827863,-1.219750046589473,-0.7326332509129262,-0.6651629865273118,-0.6221840580867934,-1.1961808567838705,-0.615884441109213,0.35215641617593696,-0.23710241937664212,-0.31330061501327094,-0.2597567469164676,-0.07240108532543893,-0.33356210241000067,-0.60595703724589,-0.6671358606694822,-0.7549724628768381,-1.1855978599318433,-1.6453205261205353,-1.4428111421489156,-1.0458689951353275,-0.9322131085239408,-0.3803867154078593,-1.5779676053481437,-1.4746943156099415,-1.007699202299909,-1.5072759374852813,-1.069966167359953,-0.861617343884937,-0.8554150052162313,-0.8156017615889579,-0.7995164716304635,-0.8687148492837923,-0.8415393554141031,-0.8415393554141031,-0.9473435139909672,-0.841932726447995,-1.076058356833637,-1.2696847972858882,-0.947509057133846,-0.4509331709732284,-0.38394552890174555,-0.32473224834608433,-0.46953257676852655,0.47056497147412757,-0.4947658272613987,-0.4947658272613987,-0.46468554587255617,-0.40611038025535867,-0.40002001732041514,-0.2710632440210826,-0.513614007012631,-0.5074966170640919,-0.39724501500302434,-0.2660045947549154,-0.4253287800179366,-0.36916901124306806,-0.3178081365046656,-0.4859445076908374,-0.22167176958949264,0.023230284509830446,0.5529068925264186,0.2109010650865648,-0.47823489642774447,0.07901251663707282,-0.02321808332661013,-1.1165256441357463,-0.6073156759602654,0.07259440420642688,-0.21404261461873353,-0.3777534351199512,-0.663156134494814,-1.058662404616852,-1.5522922278610831,-0.733844879811721,-1.1483316055972612,-1.3292727456608326,-0.5323612680123946,-0.6344361464814449,-0.9068194093247028,-0.6456003620615842,-0.8033925679925366,-0.5945940594484842,-0.8485163188232522,-0.44958298261685753,-0.4498205144903725,-0.4498205144903725,-0.4498205144903725,-0.5670259304456403,-0.5670259304456403,-0.5670259304456403,-0.5927360644651186,-0.5927360644651186,-0.610194890853446,-0.6004989990763308,-0.5055846070905741,-0.22896379659379903,-0.5235777898919793,-0.31259729326367947,-0.23268403796156956,-0.23268403796156956,-0.4956784253856553,-0.12705946016429676,-0.33355932774255614,-0.09890833696400425,0.4044580522583572,0.40250629149580247,0.3396081337000596,0.3104723835308274,0.2859937496599434,0.06036647279907509,-0.12421110355252007,-0.33726619676311376,-0.33726619676311376,-0.4525566323544329,-0.3289154131239508,-0.3217930075271766,-0.3380266249580064,-0.5390726334810697,-0.21026274391096622,-0.5031162328027752,-0.7052973130120885,-0.4197521129660362,-0.38241507958182197,0.10826967058595438,-0.013472673201999064,-0.1126527821327994,-0.463183710810947,0.20757287139547828,-0.41546019861311356,-0.031468726658891166,-0.08782774596402734,-0.1814592930089215,0.049049091367385125,0.21930081379387031,0.3467207870644746,0.310207168546983,0.11162235465274767,0.11162235465274767,0.13734546027266564,-0.6761389275886008,-0.5793645702995207,-0.8631558598992737,-0.6007689713633843,-0.6710224398015543,-0.48260928770544864,-0.7286014399180651,-0.6134622079154228,-0.7319419298303396,-0.6465418019689783,-0.6465418019689783,-0.5853155768230471,-0.7032678269672057,-0.7032678269672057,-0.8517906336752731,-0.8517906336752731,-0.8517906336752731,-0.8457495870844881,-0.4910060074383953,-0.3196920584377463,-0.14713990784839767,-0.06664271065979155,0.14536582914011612,0.24543447359857265,-0.23902672965116378,0.1449263855930835,-0.045324161085002763,0.009262764854412926,0.08127532391705866,-0.32651065977161836,0.360769118032437,0.44086873894066186,0.954391870584606,-0.1937533181717883,0.10987792750474545,0.39973625347283964,0.21974538793125792,-0.6097810646640857,-1.5090793913046807,-0.9134739287367564,-0.3985679038257592,-2.2114199747166583,0.10500392076767878,0.7008418710234808,-0.10730119263257831,-1.8938757928295398,-2.3575423523287475,-1.2355606456924417,-1.6229094252735745,-1.3087645662576997,-0.6573260707432211,-0.724561250063992,-0.724561250063992,-0.7253128719334695,-0.7038740314623707,-0.7085626388977374,-0.8476115453047481,-0.8476115453047481,-0.9671006003169627,-0.7424076738136915,-0.6908024133646251,-0.6908024133646251,-0.7448454626024744,-0.541199957545599,-0.7647633760342847,-0.7647633760342847,-0.8092211750103322,-0.7958655227304072,-1.0285396796763755,-1.5158371017302654,-1.8245592381048148,-1.6579451060247907,-1.4194247615480446,-1.5394754279883212,-1.8782361058503458,-1.2852045181477942,-1.314896652034952,-1.8440739463912978,-1.8420265735451316,-1.5446647004211096,-1.4481286765813892,-1.3910318821359582,-1.3910318821359582,-1.4278890537521085,-1.4278890537521085,-1.223117126655442,-1.3394165949163086,-1.4899852352202687,-0.8107989274898906,-0.7111615326263755,-0.24917720273147725,-0.8838194279745339,-0.5321207135257155,-0.4216661607596865,-0.4758044855929016,-0.43739579697218994,-0.420026903664083,-0.27975671620515874,-0.685189929409562,-0.43000778036232173,-0.4615292628861658,-0.635620135537946,-0.635620135537946,-0.635620135537946,-0.635620135537946,-0.6671538059551506,-0.8175854614726776,-0.5907804058058967,-0.6401105595381953,-0.7056558487649744,-0.6408811205157328,-0.5648341916115031,-0.7698245758742731,-0.8732085013431435,-0.8868587031784424,-1.1391775531443755,-1.0825441223018077,-0.23671887607704206,-0.37720374620052255,0.13310872771597138,0.046794261731241016,0.8748760166058176,0.6971759805562442,0.5296169813300888,0.6465521907617787,0.8994928015221911,-0.21429492238075198,-0.03337497937454193,0.14450101032940943,-0.11556039827732076,-0.08990220289819377,-0.691256960692709,-0.4304683173730737,-0.32155580358698904,-0.21105739307702892,-0.5829948743406367,-1.5577530030032816,-1.4713272732004241,-0.04023563422973564,0.09612546996372284,0.26765171881614946,-0.6565376744807765,-0.7019294576879921,-0.3148436210211635,-0.0750285014915647,0.28814719326602123,-2.172159414980211,-0.8017701664076683,0.3027056137568638,-0.4759430324044441,-1.1365968047957116,-1.064598238251165,-0.12896818418494405,-0.8836096530340412,-0.23496877064587693,-0.6155266939071073,-0.1773514149834604,0.6420443799873677,0.20483363772334573,0.16632416915282744,0.4137970657972863,-0.11047827417197909,-0.12730541964905245,-0.1344981447377288,-0.09681758461391832,-0.8567513250010127,-0.6650953629214361,-0.43345471128987123,-0.8491170483512688,0.41978206302458543,-0.2464730717012763,-0.648701583954247,-0.26434232231474386,-0.1963276739015741,-0.9496092616451302,-0.9675993658513933,-0.9384065681241887,-0.7133534963770481,-0.7526077068078472,-0.7526077068078472,-0.8674962424737362,-0.45016918841099995,-0.1740903224450971,0.6127613940057066,-0.4792962068812583,-0.17399761602558872,-0.16074211830161195,-0.16074211830161195,0.09335650507403617,-0.09240272704309073,-0.11281756439369446,0.10815962374362334,0.22842187780873224,0.225553184926575,0.23363607556874624,0.4053309571449697,0.3329561900357648,0.24939706994339023,0.4288079896604659,0.22399551253106734,0.05082721121914377,0.11044369626237506,0.11044369626237506,0.15944415702834608,0.14256631138347908,0.09956712823874925,0.09956712823874925,0.09956712823874925,0.14442636194703223,0.14442636194703223,0.14442636194703223,0.13605080609260348,0.22397290312359544,0.15978254336299325,0.19213093164190334,0.19213093164190334,0.19213093164190334,0.19213093164190334,0.14285534959652213,0.2490148312914232,0.2490148312914232,0.2874152679521302,0.4192544998094994,0.4192544998094994,0.4192544998094994,0.40094960195812485,0.4006572805311937,0.41554114449438234,0.41554114449438234,0.4772730157527929,0.5105670034629847,0.5105670034629847,0.7720814348591947,0.7673487827367869,0.5929891414842436,0.6350397552840692,0.5956154628319704,0.5236283417381401,0.5236283417381401,0.5236283417381401,0.5236283417381401,0.7245616829292874,0.4130012403643959,0.5684080823124933,0.5684080823124933,0.1982628645249089,0.1982628645249089,0.1982628645249089,0.1982628645249089,0.19143620868841277,-5.358630676643161E-4,0.46789932038923526,0.29736422078530433,0.2881573162334271,0.36042048805447263,0.1310782235312235,1.1609427396970617,1.3378092389913052,1.3435174015687996,1.3435174015687996,1.3100593065145534,1.2476765476471887,0.7100154738766734,0.5647558441663258,0.2751357427538943,0.41234619766896907,0.19982153660984825,0.31900028316541984,-0.8342763660928926,0.062483385631490376,0.24490650988937152,0.3130951091080564,0.31719993653582906,-0.7479478050404536,-0.298478650711669,-0.9348782882376733,-1.1435452241396384,-0.568068657477034,-1.735600957609111,-0.7410174544214858,-0.9106727371915575,-1.287537742704306,-0.8376331630192668,-0.08696775075509922,-0.18454894219545426,-1.228860473472163,-1.777600480549519,-1.8460566698613554,-1.3377451206411164,-1.2926740301749908,-0.8188868168185491,-1.0095127984881567,-0.6701803328892588,-0.3102288242016201,-0.3297221228485335,-0.3297221228485335,-0.3100868124122369,-0.6571745826288605,-0.42648113746494154,-0.8659192933581312,-0.4138343447801218,-0.8686900809602253,-1.0893297125607482,-0.9215590124449492,-1.3144444560281798,-1.4082395659853502,-0.7488087085635051,-0.8568432290658263,-1.3218059156095299,-0.7955004869408777,-0.7955004869408777,-0.42234497584075914,-0.5950436331646034,-0.6453752768684722,-0.4114663415858155,-0.3000472380880511,-0.3000472380880511,-0.3202126445381337,-0.3202126445381337,-0.49704724668747086,-0.5017330134040214,-0.5017330134040214,-0.7388314749546646,-0.36533364347159564,-0.36533364347159564,-0.36533364347159564,-0.615019936770405,-0.7498175378160616,-1.1282141476233405,-0.8578372614067218,-0.8578372614067218,-1.0007363139180896,-1.0468258659718632,-1.0468258659718632,-1.0468258659718632,-1.0817203353781097,-1.200907020016781,-1.606235512948231,-1.862944374679216,-1.9653066142837454,-1.9653066142837454,-2.011772455272162,-2.0106984117011084,-2.0106984117011084,-2.322073033932844,-2.322073033932844,-2.83463041736393,-2.5607841961133397,-2.6725149686371514,-2.762809501712198,-2.81979123775879,-2.8118522497590157,-2.7107109386201684,-2.7107109386201684,-2.7803196233017085,-2.805658384725771,-2.2639165497997404,-2.2146884839910395,-2.2146884839910395,-2.469935707313783,-2.3432161029730003,-2.210698653174642,-0.9152141281334427,-0.4877664585567658,-0.6963128627431675,-0.6963128627431675,-0.5923419888871776,-0.6791829031886611,-0.6791829031886611,-0.5817331033892926,-0.5817331033892926,-0.5328635396828598,-0.7924169739262532,-0.7924169739262532,-0.7924169739262532,-0.7432528307607468,-0.7432528307607468,-0.7279984792432597,-1.0007882186438901,-1.0535616929020792,-0.9111236601389932,-0.9111236601389932,-0.8107926931356709,-0.8107926931356709,-0.8107926931356709,-0.8107926931356709,-0.8107926931356709,-0.84677349189006,-0.6920105183861402,-0.5563692898864845,-0.6286325552289781,-0.6286325552289781,-0.5246506183416215,-0.5246506183416215,-0.5246506183416215,-0.41875943190187126,-0.450579720863732,-0.23957165587564674,-0.4585598465204157,-0.4585598465204157,-0.4585598465204157,-0.4585598465204157,-0.4585598465204157,-0.4585598465204157,-0.4585598465204157,-0.4585598465204157,-0.4585598465204157,-0.455816844759887,-0.455816844759887,-0.5007605566255957,-0.5007605566255957,-0.5007605566255957,-0.5028732327197075,-0.5028732327197075,-0.5028732327197075,-0.5028732327197075,-0.4880473162386036,-0.5045344109311215,-0.5045344109311215,-0.5045344109311215,-0.5045344109311215,-0.45589274810236796,-0.45589274810236796,-0.5220080660021023,-0.5220080660021023,-0.5337935784151917,-0.538078164842708,-0.538078164842708,-0.538078164842708,-0.5656377047644374,-0.5308931767008518,-0.5308931767008518,-0.5308931767008518,-0.46263445573474626,-0.46263445573474626,-0.4856306707275251,-0.5749938786147085,-0.5749938786147085,-0.5749938786147085,-0.5749938786147085,-0.5606930063974297,-0.5517678929737296,-0.5517678929737296,-0.6863116114255858,-0.7836651578653516,-0.7836651578653516,-0.8012097577724143,-0.5887946790788416,-0.48245215599797425,-0.38197624442987677,-0.18440661515687193,-0.18440661515687193,-0.5216508416565556,-0.07888213455838239,-0.14038219018960713,-0.1368151586563634,0.4707130208845163,0.7879323975636905,0.9367303814647587,0.13450180506297196,-0.030779668836310753,-0.5741951899482686,0.3838688497337135,-0.26896524425711327,-0.33517767919299984,-1.6449042101228732,-0.2716492697205206,-1.0612323927283185,-0.7413551273392794,-0.031885318732534224,-0.18717529085138807,-0.13536342804367188,-0.37126850639456754,-1.0407428060349022,-0.8595258987649841,-0.36686869845294695,-0.20955142110138292,-0.4196317135464634,-0.5251620761848758,-0.5025761083838398,-0.3556486670411413,-0.2094746645714648,0.1858466824333316,0.5165238448952433,0.867813988818882,1.0971489793494653,0.5891718090167929,0.46642142060643504,0.42106624694439243,0.6231336752494046,0.41951834604951577,0.41951834604951577,-0.09388725285743045,-0.14501886245369666,0.18030345604722625,-0.08434459305057526,-0.5388416640708527,-0.6101303539531348,-0.8509041903372123,-1.0098048496114993,-0.8707754467575224,-0.18796882498697232,-1.781913406514385,-2.3301156227469204,-1.9325121327461636,-1.8703466803153952,-1.569555259573644,-0.7802328057961311,0.9811368808345021,0.22519167325077993,-0.4845362506168824,-0.2898795665745945,0.14821074351576707,0.2029726780287366,-0.10078989027227964,-0.01652527033638966,-0.11306552029689415,0.08890696565412819,-0.1826248534343282,0.22736117137077497,0.22736117137077497,-0.19178356700020716,-0.8271216374558443,-0.40387695147320124,-0.40387695147320124,-0.17808484813800626,-0.29249804247753197,-0.2426861782539493,-0.08684942105819812,-0.3395702693079599,-0.2825250561397588,-0.22439476574256212,-0.3514937945751022,0.09309091184096238,-0.22664868466712995,-0.9438119502273377,-0.789783622932839,-1.2369780275391433,-0.8582849005155301,-1.265233435686481,-0.7883715752763243,-0.5615440460099517,0.39368763594547507,0.18792564887708973,0.33320323694668075,0.23316603193331661,-0.035398335588173,0.269034705591564,0.4070237681784802,0.4070237681784802,0.37488629591912914,0.22671300517222517,0.22671300517222517,0.1233109207594228,-1.041570994957537,-1.0202098970746074,-1.0065918141087145,-0.9605843800031052,-0.512305135046779,-1.122318320969026,-0.9040236598745178,-1.594473609403929,-1.1422041879804283,-0.2566676054056616,-0.4323740926972416,-0.6631803418000701,-1.3963166147769792,-1.350111109011492,-1.199291862462766,-1.014347073605932,-0.6557336012867847,-1.2271482895698975,-1.5468583127773274,-1.9082833079458676,-1.9556600110895102,-1.3700329587069842,-1.5375808198933938,-1.866340620852722,-1.8760628772354984,-1.875747027185421,-1.735466222207097,-1.9377278106141052,-1.9168815912007804,-1.9168815912007804,-2.0430682557113227,-2.201021132811282,-1.3815407526490069,-1.3711490932400112,-1.4710551828918772,-0.6428555160459395,-0.45469094327026055,-0.8454181236877492,-0.5571877038557032,-1.3651995861653625,-1.486507756509799,-1.3890274033894392,-2.082542377516288,-1.1553239794206316,-0.9366935110497496,-0.7303056859004093,-0.8787134356474449,-0.18383681991968626,-0.3406212090679638,-1.079360178838414,-0.44138011037841085,-0.46917659672952683,-0.13360289124762814,-0.33135206284986396,-0.03262445749637277,0.08407498989749987,-0.33904381015472995,-0.32252471940954675,-0.1673617322370282,-0.2434221991140954,-0.14490379634572775,-0.4198535070267282,-0.36557975034909707,-0.2677827994231847,-0.3380940254258823,-0.43212591027793684,-1.007641779121374,-1.0657318838156233,-1.0900457837999633,-1.030220388734938,-1.056700776831257,-0.36687105405874754,0.32599973689841033,-0.4648625359886649,-0.9939307889575937,-0.6804038060552082,-0.8044548942963256,-0.5011170749555334,0.4740365397577691,0.2453831033133792,-0.15811514338448024,-0.1945405848316144,-0.372656093810199,0.3320105767653231,-0.399512566096086,-0.2924881129488113,-0.15330183498821215,-0.48859775865968114,-0.5712735988502389,-0.5806029004956179,-0.40390190325792064,-0.5876200467456906,-0.3300887759256863,-0.3692638481230724,-0.15372069133344013,-0.8483741377993405,-1.0284949045562228,-0.9122174548868153,-0.8352491389060012,-0.8329532811505105,-1.2140374628728512,-1.648518845080531,-1.4542058764915322,-1.9404614764342645,0.4081036622679589,0.5038878204708205,0.9869892383918707,0.03561692752714396,0.7301606980703549,1.531867668135805,1.2875789972336817,0.7448694752618834,0.7093181617348535,0.40535501335355717,-0.7042577878496156,-1.1016475284136955,-1.2575475433111245,-1.0382986532389957,-1.6076156993022426,-1.4412765961620453,-1.536894547893599,-1.009922143749585,-1.0132013547398528,-1.0132013547398528,-0.9913233250743692,-1.3242651679661868,-1.333757556324763,-1.0257655921020565,-0.9886240817505471,-1.123361276611216,-1.1507141959280964,-1.2244967611316706,-1.2756034077106264,-1.0462022678807874,-1.5895951995077542,-1.5773198267200907,-1.4473608841303922,-0.8719299070530261,-0.8719299070530261,-0.7668273031209476,-0.7558255367179865,-0.7558255367179865,-0.7022160123570241,-0.7392011609204647,-0.8990942180531187,-0.994540704694655,-0.961574962971127,-0.7600004736966541,-0.7587265765670627,-0.6899042669945052,-0.6544883305493047,-0.5007410979109735,-0.3259544498746532,-0.20853462781047985,-0.033258230844153525,-0.23115421607477732,-0.22813319264257284,-0.18813225915477902,-0.25922501348497745,-0.23788825335784616,-0.23788825335784616,-0.23788825335784616,-0.21112531325440295,-0.21112531325440295,-0.21112531325440295,-0.21112531325440295,-0.29306346503724684,-0.29306346503724684,-0.29306346503724684,-0.6053333864576163,-0.752567139393523,-0.6038635442731388,-0.39920670461889407,-0.7056386591612611,-0.6611632173795723,-0.6611632173795723,-0.716138132435856,-0.3504643930803411,-0.26549210152322095,-0.45782132898393246,-0.5521256582246556,-1.4869941925387538,-1.1105004301092927,-0.8267397728752132,-0.7093953784160603,-0.9014839767603564,-0.34336078606284315,-0.9344777553761824,-1.1186412843739364,-1.0699449615934955,-1.156381648144217,-1.5026542439302728,-1.2959300916970948,-1.2911533767929166,-0.2357279911029483,-0.7012203534720575,-1.153070586226328,-0.013712785223628177,-0.306931375747737,-0.5056165943347563,-0.5362479047388079,-0.45148259639451266,-0.5239055220895869,-0.6813134764109472,-0.6912911877340561,-0.2874358998970727,0.318956864556425,-0.46874542386195545,-0.7409537775803969,-0.7144724087601658,0.12015107338709732,0.3938631874018186,0.3030731316250832,-0.27919633148719664,-0.4628410119710077,-0.5679380026151459,-1.4328487301295776,-1.101886974068227,-0.9567316457880375,-0.9538136069645389,-0.9538136069645389,-0.9538136069645389,-0.9214370495187004,-0.9708570958268541,-1.0418560455581187,-0.9130608082291869,-0.9130608082291869,-0.6945899371785661,-0.7144749117710646,-0.8972509860637381,-0.6777011698174207,-0.9040345364115382,-0.7935233047669418,-1.5203223654468532,-1.4862191888487462,-0.7247098511659044,-1.7672324734490037,-1.168121146206287,-0.9551863638165564,-0.631086963645847,-1.340728892539075,-1.5417297731143274,-0.9602983073172078,-1.0617315689293847,-1.032172832241701,-0.884401133564149,-1.274613822038728,-1.1528644225931315,-1.1528644225931315,-1.2638818693688005,-1.2303585209834287,-1.5529985534594064,-1.5944449963551408,-1.5944449963551408,-1.9394517228477826,-1.6633128548109457,-1.7081947691415191,-1.7269894175712277,-1.411615666647468,-1.4108364841169008,-1.8106010598418152,-1.324654512812885,-1.4206104956128662,-1.370379528668727,-1.3770043100415021,-1.8041653120010854,-1.829787627117054,-1.8549164801695142,-1.6133706529058067,-1.6133706529058067,-0.8887877572590911,-1.3617926000296934,-1.1119883578459742,-1.093505291308658,-1.1356044943406665,-0.6059146798135431,-0.7388227006038267,-0.5020595941590332,-0.5020595941590332,-0.4635667736099726,-0.23925476609450763,-0.3030819991237296,0.19190000815868927,0.19190000815868927,-0.3154953713175454,0.5122637729366291,-0.4159705168181528,-0.7813803674552094,-0.42719972145550705,-0.5442347989630429,-0.794495592236805,-0.8616238263449798,-0.3745784993612141,-1.2384089654862722,-2.343632717075616,-1.8944791339596256,-1.3655463992561279,-1.8349751013948294,-2.0586464784026752,-2.3625675145149696,-2.5375780730013218,-2.5254834227348906,-2.4197989794997863,-2.4541994602801744,-2.250184663175396,-1.8802292138641847,-2.139526732387472,-1.893559086146205,-2.175217709165173,-2.143558676455129,-2.143558676455129,-2.198745460393419,-2.3797930379432115,-2.3797930379432115,-2.3797930379432115,-2.3797930379432115,-2.385587441163259,-2.385587441163259,-2.416257364387212,-2.416257364387212,-2.228896591316098,-2.140595246787228,-2.3529214788452655,-2.3796794030213175,-2.055855796857694,-1.7903081755555892,-1.6167958809212837,-1.6167958809212837,-0.9768288039916752,-0.8117072794335394,-0.5714951913538147,-0.3612122807049185,-1.0424142459810954,-1.1893160445456397,-0.5746886345087869,-0.6797851164202533,-0.49925058846018955,-1.0554352236892885,-1.4209305871725917,-1.4801418676626235,-1.059845584849764,-1.3820628029934765,-1.5403800620361847,-0.8918976984251415,-1.5502533662345062,-2.602199972557839,-1.8507002506934602,-2.090011582924582,-1.8671540307202992,-1.9318603412066055,-2.149522286801047,-2.1552648833264,-1.9254217173732373,-1.8305361428020062,-1.8305361428020062,-2.064179330806028,-2.093382149643143,-1.9591514635175875,-1.9053799744915532,-1.920353549030206,-1.5584760624561702,-1.2889386913384198,-0.9075213776480131,-0.9261404098891866,-1.0368673384126355,-1.195488894620847,-1.4159450685815613,-1.8348261270145758,-1.9930071932550903,-1.6530705879041179,-1.5989427447454023,-1.5356513853741995,-1.5356513853741995,-1.3274320179863934,-1.3952746513030552,-1.2421248700449752,-1.649483736567191,-1.952365851427094,-1.686037856852254,-1.6307926059985787,-0.9827029955292346,-0.02440135441450264,0.07031219182231042,0.07031219182231042,-0.36859075333634417,-0.7023050386100407,-1.542793056408045,-1.1925444139377008,-2.3332284734265176,-2.2653523494465486,-0.8978340752263212,-0.7633243747480152,-0.3548384586060245,-0.2354029036655888,-0.6291763475370398,-0.690790732987666,-0.9785167666288975,-0.45915623588876664,-0.481432094378237,-0.5628958321128573,-0.4749974719084949,-0.2510733024187625,-0.6870021535002544,-0.6622117875677263,-0.7405100622475191,-0.7517841142388251,-0.38925981713762897,-0.24280496674978833,0.07161276772890968,0.21131676716467043,-0.07180265578735984,-0.4248705925995604,-0.24470701398371233,-0.20647214172892586,-0.2653988754655445,-0.29337953921917004,-0.5120599586772439,-0.34439107131782654,-0.27010136750833025,0.08075171684924365,0.06027450733306256,0.4219859599176609,-0.03971043021567974,0.3200731169793577,0.40037206003973796,-1.449930661969039,-1.572100838257385,-1.6995990673069956,-1.6995990673069956,-1.6995990673069956,-1.2628866654627116,-1.1089876395633333,-1.4759570106536481,-0.7262391130927921,0.015522415938444944,-0.2691282797606783,-0.9552022940034446,-0.29442590539341634,0.5517847635426891,-0.7927283658823729,-1.7211119575891227,-0.4585445867103328,-1.0310793802555276,-0.019409575039762594,-0.6854084085094542,-1.029487287932569,-1.4648442529862165,-1.34442762488415,-1.1477682936306035,-2.3073182129415843,-1.9660170324760342,-2.054593098953859,-0.9158542250953922,-1.090643130516877,-1.1890661140942564,-0.8191830247671076,-1.8070728729031396,-0.4718168328667811,-0.6495425354643461,-1.8764922102529455,-1.2169691480075595,-1.2907915363478224,-0.10580651356142456,0.18344830795912556,0.13796126786116192,-0.16398430371494147,-0.5952891111419523,-0.03069427587101306,0.029881153289331136,0.04030292884002937,0.04030292884002937,0.21996163733380417,-0.0775533981064971,-0.29028702249581284,-0.29028702249581284,-0.525430844503548,-0.49367940487742096,-0.07815180896074692,-0.11520901327472774,0.04853754213207828,-0.1125450484658731,0.7096615534259404,0.37411698437717833,-1.0821843839309315,-0.3016825254040564,-0.9907217015626959,-0.36181029022344896,-1.5919220382966262,-1.4673389976319475,-1.807318377641489,-1.8573976381953354,-1.5728918325601404,-3.07911721690821,-1.0677076386710367,-1.4913598380143331,-1.6691719115543857,-1.8760309800516748,-1.3750505811071645,-1.5343145732608439,-1.393325409697812,-0.5016744112820781,-0.8067401820411111,0.12128106558550371,0.293250776494382,0.6385046638789542,1.0593092389619518,-0.04544012116850257,0.345453305843675,-0.4795208148805388,-0.3558096497873264,-0.21177466966516606,-0.7505996952448482,-0.561703059787839,-0.34360308685343305,-0.7014942278257855,-0.7922865209188685,-0.645626931074994,-0.8542398676749937,-0.9472440878380604,-1.216730354145105,-0.6759054962256679,-1.219801848840502,-1.3439955811022393,-0.44948568214376994,-0.44948568214376994,-0.321628835106776,-0.17870990297076572,-0.3205130145313968,-0.16883817149729125,-0.1773338370027858,-0.06603521890814518,-0.40052421204792854,-0.128413512815032,-0.06960771481106126,-0.3663022903287881,-0.5885861075843153,0.12413453991153922,-0.9012783113316757,-0.7034333033485014,-2.3507712027657317,-1.7023496604543773,-0.5430148399024949,-0.9244706163348072,-0.6807477596326195,-1.240226689205301,-1.6521719688445007,-1.9200450370733522,-0.6015691934249062,-0.29349265665229457,-0.5261386594085636,0.09922563555706766,-0.10439570089553418,-0.7012454238223471,-0.4147042118727677,-0.030412886074761742,0.004071448878933001,-0.09811352351766067,0.2824563598013465,0.05619607271349519,-0.29313213827208057,-0.6014121601703919,-0.6566698283350049,-0.8565987216687719,-1.6511657574416079,-1.6603438294095405,-2.193249286668733,-1.7494632587287582,-1.5383954537164346,-2.010330276057257,-2.136102106338776,-1.843260027384313,-1.4014296001664923,-1.131469069770242,-1.2606957402766281,-1.0335454520177065,-1.1661969056225248,-1.3644154517407627,-1.0368216132989287,-1.0368216132989287,-1.4218521991265407,-1.2012807121967404,-1.3540512484064229,-1.128423113768579,-0.8919303414663696,-2.7612737898317667,-2.952831487296797,-2.551590139060397,-2.3511216538768513,-2.389658331121949,-1.0898126807110717,-0.3475252331329518,0.19388532100161174,1.28969055687812,-0.9446812156853981,-0.7809944467188569,0.43216689666603686,-0.7132383191559242,-0.26475250730597255,-0.41307097061424336,-0.41307097061424336,-0.4685237581852122,-0.6843839698225,-0.5738914105770417,-1.0239116069353407,-0.6380921535442726,-0.6499123541059272,-1.05990591057971,-1.05990591057971,-1.1354121968515964,-1.3046429615776785,-1.3381633566276188,-1.3381633566276188,-1.19665949154815,-1.4323233590936255,-1.0964961189452214,-1.7502946422455308,-0.7541759876823437,-0.9636718175861589,-1.4579640394258264,-1.2027180197626228,-1.9923017545692212,-2.0206904813111786,-1.58470052309205,-1.3881494826350222,-0.6506426103393105,-1.2584261020161478,-1.3884339386514426,-1.6300049751699235,-1.204698260308491,-1.0286833715282633,0.32859289301264316,0.47996530213956745,0.19230869560475117,-0.20303901122681434,0.258697489701733,-0.09420732155749388,0.19551312324398892,-1.2509213574628126,-1.13188306930511,-0.6726303377615753,-1.371261437210482,-1.57530392473085,-1.547753406783173,-2.2023611204755356,-1.8809929137457633,-2.4082958580086697,-2.410625534231904,-2.3790430390407065,-2.3790430390407065,-2.3494168684710064,-1.9403372654358177,-1.0752535561520866,-1.0013744778417832,-1.0970743737758128,-0.669029644221003,-0.669029644221003,-0.9443372588001142,-0.9443372588001142,-0.6778208226522391,-1.2022128091009372,-0.8410353247044382,-0.650169677124637,-0.8653332812802005,-0.7841980208898254,-1.0145286656205368,-0.48777457618935915,-0.5590895305673398,-0.6718632139069478,-0.7670948612644601,-0.6701681487085496,0.00947726157495643,-0.18820579825218017,-0.46765840021216754,-0.6979837887591169,-0.48322267660737617,-0.10834055945531607,0.037896755824384384,-0.11477961062674574,0.12286182860193345,0.0390324618967728,0.03197317199761879,0.05126067128279002,-0.6129103793034163,-0.4908944944025828,-0.4523009979202245,-0.4523009979202245,-0.4523009979202245,-0.3492342255375217,-0.6320846919474825,-0.8738211823211643,-0.5884280773000766,-0.9101098934731083,-0.6748560186083331,-0.769469537260934,-0.9528354847821504,-0.6127377279433239,-0.6127377279433239,-0.14318657845198174,-0.14318657845198174,0.0117921873171766,0.10317117428706998,0.10317117428706998,-0.10893584062377076,-0.10893584062377076,-0.29494016095914866,-0.265833012579339,0.004573627428761884,-0.494918615707637,-0.4706460033893403,-0.5080331846460338,-0.1283668502010753,-1.2456452070065684,-0.9302907099778142,-1.1693159572974612,-1.1972050888784562,-0.5607741829092767,-0.4853089561782068,-0.13978387630564715,-0.9846983912208382,-0.8582391563320949,-1.036324281447129,-1.1073265564136348,-1.4051639779507596,-1.604538033505576,-1.1822418129843248,-1.193272173767682,-1.5292132054056866,-1.111648207813042,-0.8189156323700657,-0.8687649590387949,-0.7003466797458839,-0.6088407763122891,-0.20281986029042293,0.5440103289318143,0.6165406924029885,0.7307783010588721,0.5251764007474455,0.19848423362465337,0.16133412230040867,-0.11868705821374417,0.05137989118047545,0.5314661288340545,0.5902591808296587,0.6122020014623075,-0.12061266025340983,-0.16530494425772768,-0.2708387563603114,-0.17783545723011535,-0.12855896504884845,-0.08307393036722621,-0.529305642893942,-0.44486712317499866,-0.6807536377626808,-0.28684086992576924,-0.606283550678953,-0.09862884815371997,-0.09862884815371997,-0.07837182535080953,-0.07837182535080953,-0.1785941124158657,-0.19699613279847722,-0.19699613279847722,-0.19699613279847722,-0.015352571257653408,0.026087328364468566,-0.0057806399832027455,0.0765956176203317,0.15345225281174207,0.4210059308782595,0.5168103594521727,0.14250728993214593,-0.8872559521898076,-1.059785385207922,-0.8978353714013043,-0.5009008601052299,-0.7845924539461417,-0.4314085667694549,-0.7460885643496395,-0.7985302429908016,-0.7507182868591717,-1.1354191463319867,-1.0868407842177783,-1.1135351071824218,-1.1829104141881035,-1.685464776752538,-1.5432096416381795,-0.5991442785589995,-0.9246765792317455,-1.1435780925896717,-1.127396642676094,-0.913310616180727,0.10347148663277955,-0.36597018295172756,-0.17888519668055375,-0.6942480060069832,-1.3744761869469126,-1.6282401699403914,-2.162007402653502,-2.2437783935923967,-2.0187997952691394,-2.2542253990594414,-2.290256050793686,-1.3039975356695024,-2.140922197223742,-1.0092882124240299,-1.5589076918907385,-1.3292043620034,-1.2490128133549936,-0.9212531681462098,-1.055941923041759,-1.4793114879419929,-1.307752171578522,-1.4963350201419001,-1.7722722511032398,-1.8854053071859331,-1.3338264342678796,-0.7449672387167734,-1.0455446251438656,-0.5251151482354148,-1.49587577613765,-0.7112351795956073,-0.07651847697321179,-0.05145544322049167,-1.162676223265935,-1.4024247803299477,-0.19057172325781524,-0.028856264811100388,0.3739774655715544,-0.528736170672705,-0.32128866849780946,-0.05234175333179192,-0.6293871336230716,-0.8540888570996068,-1.76617067349879,-1.212035863133649,-1.1176957538723076,-0.9619942702561283,-0.5530057955797049,0.35036912040572443,0.025129810676793363,0.554068100897493,-0.15151799125714813,-0.3974264990501054,-0.41081590690657993,-0.1019768763028879,0.22623043737896634,-0.4987901019341195,-0.7006596508395135,-0.8597044585591849,-0.5843870681621992,-0.4705879272784761,-0.9104780150384906,-0.5267031656675576,-0.5267031656675576,-0.5170414287778671,-0.48384063329619376,-0.7079265941397881,-0.7079265941397881,-0.7079265941397881,-0.5363348095867577,-0.49656784315243924,-1.0037778478814445,-1.3384336728782638,-1.0402420815858322,-1.557920278873323,-1.0231756775778467,-0.4103739977717107,-0.8255797860609678,-0.259977430463738,0.07829397792269854,0.5784707807605642,-0.6475812640630518,-0.3807507803443111,-0.12925235732401902,-0.7376944305964257,-0.5355076043686479,-1.0014122647803534,-1.219304993689561,-1.039358430484153,-1.399035276374594,-2.5189373530160513,-2.329046681838117,-1.2123864713940116,-1.0969728317400025,-0.7337067672469831,-1.0658328825046557,-0.8818784313058282,-0.6426292439845268,-0.5184837036971104,-1.2985097750076569,-1.5099338206294126,-1.392505142083493,-1.0311890874234493,-0.7459648435190075,-0.5991522209142768,-0.5158800174210579,-0.7940410686515388,-0.8027238170212216,-0.806074475220587,-0.7776842163568228,-0.8303697174645659,-0.5561377369737694,-0.5698953531026083,-0.5941574258089135,-0.7973484965478014,-0.889554750844165,-1.2681013584345238,-1.621688800497326,-0.7757693949305824,0.2972063117870114,0.07228654879194679,-0.01606208284639199,-0.01606208284639199,0.27974654663917126,0.7274082792857207,0.24142575301779096,0.24142575301779096,-0.14025725688801233,-0.6143610539183635,0.29335294378634014,0.22413318371522029,0.14164004817243908,0.14347946215168206,-0.41761826703072974,-0.08545674683600407,0.11979539450361387,-0.10020132993386971,0.8820717221700385,0.5123889286408233,0.277802191058791,0.21383713492130563,0.01607401956912141,-0.27112535229975565,-0.030234682872642527,-0.9122713822447024,-0.5171052216455321,0.2346223855945489,0.4092519142352702,-0.4139658522428791,-0.46330598390894934,-0.7605800687550288,-0.5136913781361232,-0.8191859929543759,-0.5827503187834298,-0.94043707074429,-0.94043707074429,-0.6218264351306064,-0.5967218486225387,-0.23110562616250258,-0.40458060774968807,-0.7157098328795591,0.14640612307696665,-0.7952095945097478,-2.0411319481095878,-1.4524005346882605,-2.210387028667023,-1.5907689657624022,-1.818490253029893,-1.0726983595155855,-1.0270625806710296,-1.008605390538187,-1.0993215892397887,-0.7693967238256406,-1.3611739495380486,-1.965065226975141,-2.063885348405158,-2.074747354815538,-2.7855523768592563,-2.444568999686634,-1.6106985392394304,-2.084480676465519,-2.316607315259204,-1.787139657324143,-1.1479421706475503,-0.21265702343815873,-0.9761571135784128,-0.736128920819809,-0.5662490503042277,-1.630088607702207,-1.3882134511867985,-0.9545198456538089,-1.1253045767243852,-0.5629531457605251,-0.634453706710032,0.35904150245908145,-0.0780802034249399,-0.43109922470393564,-0.3604663038968393,-0.2538884329467321,-0.41642577523050306,-0.6928660228764538,-2.438826604733928,-2.2834777234829935,0.32266819278853426,-0.4454517341964729,-0.24441614169338233,-0.5769968608368763,-0.2924806391353001,-0.2462210238302443,-1.246755213657714,-0.9549245671711613,-0.6158504389160528,-1.412399388772147,-1.270766039385089,-1.264653547651909,-1.264653547651909,-1.1723966655795128,-1.3324000311807391,-1.5845437035614096,-1.457662110542295,-0.926602378887021,-0.824979819969064,-0.9950037258980481,-0.700700609104021,-0.5852549380981658,-0.3393414634668514,-0.3393414634668514,-0.47015725790819374,-0.5680629175740709,-1.1484842355652072,-1.5072546246896292,-2.278153030419967,-2.1255425107701806,-2.635276189302233,-2.37681104211042,-2.3738802363004043,-2.523562877136258,-2.294604814968096,-2.260652433764594,-2.479870967808614,-1.9262186826187282,-1.0909623387610794,-1.3577431308652839,-1.7895161871623695,-1.6691443860726674,-0.8241509302201918,-1.456596656141464,-1.812111607630217,-1.9273911642297146,-1.7683236768396364,-1.9603305215848144,-1.301636189992864,-1.5444324437942365,-1.8241824085475389,-1.838352647672916,-1.838352647672916,-1.2791671775214246,-1.8684239332791543,-1.5268395908991506,-1.5214784755033557,-1.7413056471027386,-1.6235062405174399,-1.7213439607963252,-1.6578702171154847,-1.4381179129108959,-1.5244752573067777,-1.4082208277712518,-1.3119235190209493,-1.3119235190209493,-1.214969971104192,-1.2608109749889314,-1.2480964615478582,-1.0635554878900644,-1.0635554878900644,-2.035461941426582,-2.035461941426582,-2.035461941426582,-2.035461941426582,-2.035461941426582,-2.035461941426582,-1.8159644573372626,-1.8159644573372626,-1.5151253471459,-0.8732278192455346,-0.9264595904525073,-1.1345055299934557,-1.0572408495706422,-2.1748666516234154,-2.1644325641709945,-2.0685460981519572,-2.1923090326292107,-2.014611710275087,-2.0367155196494777,-1.7680476795624451,-1.8437326094815722,-1.8437326094815722,-1.8437326094815722,-1.8437326094815722,-1.8437326094815722,-1.8437326094815722,-1.8437326094815722,-1.8003425320423938,-1.8003425320423938,-1.7246424265561335,-1.691141305762688,-1.7568594110226126,-1.7568594110226126,-1.8504425385820706,-1.8504425385820706,-1.8449043807681869,-1.8449043807681869,-1.8724786291529645,-1.7120940756149283,-1.7120940756149283,-1.7279656631025375,-1.7279656631025375,-1.6201169162619877,-1.6201169162619877,-1.7283318174449926,-1.8140211369686097,-1.5538723192409913,-1.455578225702675,-1.0054426381446138,-1.0250624741359105,-0.8756890399858158,-0.777239949204895,-1.1856386223376227,-1.3687382275201858,-1.4979931478008126,-1.2975423637000776,-1.6106496971672661,-2.0580550982327446,-1.393686874523036,-1.7397526326776138,-1.8590192044034775,-1.893171908226694,-1.893171908226694,-1.7905948379886683,-1.9424139979756876,-1.9424139979756876,-2.343720421193794,-2.314902705595182,-2.314902705595182,-2.3769065285604998,-2.3133471166817494,-2.195143205966767,-2.412306188416397,-2.349193770759008,-2.349193770759008,-2.4129401648927242,-2.4129401648927242,-2.4129401648927242,-2.410997049435453,-2.363687935298776,-2.6050689543170686,-2.6050689543170686,-2.2640058125370177,-2.3910287069103884,-2.3807032940983603,-2.251800912919271,-2.1609058353086428,-3.0849890283344794,-3.1706697798257224,-3.077025840037364,-2.8241346795164946,-1.4801157033207606,-0.9521840558667711,-0.9304750813370487,-1.2467267464909355,-0.9627706025968963,-0.9627706025968963,-1.1807275509336441,-1.3790132671780155,-1.129220947039472,-1.129220947039472,-1.1845024965823894,-0.6832131173997538,-0.43363765807827515,-0.6686758049711864,-0.6740918636264239,-0.6099793151310693,-0.7045048875582056,-0.7045048875582056,-0.34892843301159737,0.135971348093071,0.08588915563385882,0.5992851242984757,0.5393489842318077,0.3168347684686156,0.5711902512108462,0.06659158958547602,-0.15438896752744904,0.09067182625526354,0.09067182625526354,-0.39252181141939435,-0.306635008942089,-0.2511041372053099,0.41449118048996536,-0.022211078389728627,-0.27243580342416374,-0.028275039631690257,-0.6343294806963017,-0.6286201546095586,0.07099914192942153,0.12059541693111282,-0.5251950915275947,-0.22148054771143513,0.09281553575423293,-0.3015851439970858,0.14033385748083305,0.13338323366532273,0.38061563179293767,0.38061563179293767,0.3233803980244496,-0.9733219595067995,-0.4760598694408678,1.471829523749463,0.42841607463073106,-1.2170858733509868,-1.1350771910191249,-0.8512233267592586,-0.4721986947092511,-0.5312252476516174,-0.6309395879712466,-0.39725967742086565,-0.47323939061109194,-0.47323939061109194,-0.7210435290631538,-0.7210435290631538,-0.9723897412772595,-1.0528810560387616,-1.0528810560387616,-1.3789777298355184,-1.1348797056785052,-1.114988272255841,-1.114988272255841,-1.114988272255841,-1.1056652819945383,-1.1056652819945383,-0.65808402586162,-0.44082098700256217,-0.4196725915651279,-0.43825481876402017,-0.43825481876402017,-0.7347142179307813,-0.684353639412041,-0.8401895522095385,-0.8401895522095385,-0.8401895522095385,-0.8401895522095385,-0.7234828758673963,-0.7234828758673963,-0.5659597364409162,-0.5659597364409162,-0.5659597364409162,-0.6926003967996797,-0.6926003967996797,-0.63000919204199,-0.63000919204199,-0.63000919204199,-0.8012094155407543,-1.038376132837241,-1.038376132837241,-1.038376132837241,-1.1268738406833454,-1.1268738406833454,-1.1268738406833454,-1.2711621450356647,-0.9162256024982125,-0.8566761820727553,-0.8896058414915888,-1.1328821061793652,-1.21434005062648,-1.21434005062648,-1.4032014078913286,-1.4315539515458287,-1.4315539515458287,-1.534054922524657,-1.5556424668184237,-1.416243683716551,-1.416243683716551,-1.9488303650254346,-1.758992660526659,-2.022791606906667,-2.022791606906667,-1.9951583340203605,-1.234071788999458,-1.8262742044549365,-1.0000160421702569,-1.1661290430729907,-1.0163773615086902,-1.080673935140132,-2.216445406429158,-1.8921461144203124,-1.1097198747539472,-1.4658727266051952,-1.1686873508927136,-1.4348874713040976,-1.6048422836839733,-1.2592184604814407,-1.2721799725074865,-1.1816120114127484,-1.1885733142434498,-1.1281715390673142,-1.2407792326884028,-1.4801985800178918,-1.335826632135891,-1.5147746702033031,-1.7956887258882175,-1.564922645505396,-1.4211679605348928,-1.4370949335309342,-1.5386992856371617,-2.0203468488497016,-1.973657230122275,-1.579981361650552,-1.579981361650552,-1.5850343704064749,-1.586029790251644,-1.586029790251644,-1.586029790251644,-1.586029790251644,-1.586029790251644,-1.586029790251644,-1.5788165586573666,-1.4591764588934883,-1.3863654725122596,-1.3863654725122596,-1.3863654725122596,-1.505310564413464,-1.505310564413464,-1.2451318351754295,-1.0241264500951668,-0.7139764858354889,-0.7139764858354889,-0.766184568210529,-0.766184568210529,-0.6584437394195163,-0.6931231436019145,-0.7683443405455646,-0.390084855698967,-0.390084855698967,-0.27576740830298935,-0.27576740830298935,-0.1750740989156459,0.0468364423962179,0.0468364423962179,0.0468364423962179,0.04756216491459376,-0.012514498519268669,-0.012514498519268669,-0.012514498519268669,-0.012514498519268669,-0.012514498519268669,-0.012514498519268669,0.25690025017163437,0.29638553558207503,0.5066622136924995,0.5066622136924995,0.9364010724864236,-0.4180575456829416,-0.47547851398984076,-1.1084947763020931,-0.23278550201245563,-0.5882866770388532,-0.8337157649489564,-0.827878175932349,-0.6243537780634332,-0.3826777937696883,-0.4964363892398756,-0.5084956979965788,-0.7959548129196602,-1.275996444539993,-0.8025331116561203,-0.9902698774866517,-1.2133537256209967,-1.2133537256209967,-0.9783920470794203,-0.9783920470794203,-1.0567942061216742,-1.035355944521244,-1.128529539667098,-1.591668939839057,-1.2631960877984783,-1.1009525490070562,-0.6924013046407662,-0.2478818393013916,-0.04156559574741961,-0.1663787794776332,0.12783899121628461,-0.6378028714789292,-0.23270227733258864,-0.18188020289720608,-0.16642940013906568,-0.3199376532793058,-0.8880713194325469,-1.0202676793160461,-0.9902543285682051,-0.9902543285682051,-0.4206753124861119,-0.31777141437212747,-0.18087268886547858,-0.0894435639722456,-0.04060800068486115,-0.04060800068486115,0.08929904066434954,0.08929904066434954,-0.04081592883733881,-0.09797742314834612,-0.06336121589268989,0.021367687149804512,0.021367687149804512,0.021367687149804512,-0.3504088746149978,-0.3504088746149978,-0.4584905750747497,-0.7392564633381106,-0.6917636546760266,-1.1158978060115454,-1.5018536182868558,-1.3283658473085462,-0.43364798661907417,-0.6181689635993559,-0.5562844793795165,-0.9192857515344319,-0.8497960086464471,-0.8497960086464471,-1.0188550673541248,-1.033891720307882,-1.201590389049333,-1.0505713413660536,-1.0322902666274756,-0.15380225761459088,-0.1048072362686491,-0.1048072362686491,-0.6757155361723731,-0.7824655397289041,-1.0644897307659713,-1.843311415821724,-1.9966792078192275,-2.219688590028696,-2.1042388287386524,-2.085885876320298,-1.3317392346085324,-1.1724187955402567,-1.8283085850477299,-0.8343311573313145,-0.18385022624386627,-0.2612436928097986,0.5428112346089861,0.5428112346089861,0.45927837695395946,-0.33391169101939305,0.4737686696973036,0.46054698101102665,0.5975107024798485,-0.2246512483428208,0.10801320452128997,0.006126308715675122,-0.26024091912183256,-0.12670606372450907,0.0467614605649595,-0.24439956714214103,-0.7243289019695867,-0.1367074938954982,-0.9070288305625095,-0.6664623629829829,-0.9386337886171077,-0.45524126337594456,-0.45524126337594456,-0.30516520219112064,-0.29856651257014066,-0.046900412217919185,-0.7393561758360523,-0.7393561758360523,-0.8248488306185482,-0.80139298402321,-0.7999050515919941,-0.7237834700019329,-0.6224243285250817,-0.6224243285250817,-0.6224243285250817,-0.41319927716192845,-0.25197166841999424,-0.25197166841999424,-0.32840539279435527,-0.1778862706516626,-0.1778862706516626,-0.04946191541276604,0.2821878135334771,0.2870127164482984,0.2479011788701791,-0.041421102329366466,-0.04794885658925668,-0.0494582243195808,-0.7027052686873988,-1.4967329866819408,-1.452544606374935,-1.3942220778095298,-1.3942220778095298,-1.6464263661946248,-1.6783047758360643,-1.6783047758360643,-1.6443383904662072,-1.6443383904662072,-1.7686924291842185,-1.7508863517187119,-1.780379360351018,-1.780379360351018,-1.8527166720061001,-1.7655820231354902,-1.7655820231354902,-1.7655820231354902,-1.7655820231354902,-1.6858653207699306,-1.6858653207699306,-1.6858653207699306,-1.6858653207699306,-2.010206031649517,-2.1016251290069237,-1.9948090100955072,-1.7968758281031934,-1.7968758281031934,-1.7921164953228172,-1.7236601087975996,-1.032461421019639,-1.289776126740658,-0.3922550679436002,-1.0001178663684598,-1.0275340545225915,-1.2005303804932317,-0.6019607210011665,-0.34452535692891817,-0.6261355603132551,-0.5590765882558781,-0.2969417833407879,-0.5019108685566969,-1.131329557658276,-1.131329557658276,-0.5701154498481613,0.04110008329018702,0.28363417590974116,0.16143200973207378,0.862844495874876,0.772675851529813,0.772675851529813,0.8869836527448924,0.5277682983484695,0.6283377519278336,0.5595275198043572,0.4643456243149385,0.4643456243149385,0.2742026230649566,0.20865364255438193,-0.20469981538825993,-0.2794947728063829,-0.47920960990760747,-0.44038003745959653,-0.44038003745959653,0.6024636629277916,0.8632842496410005,0.843774862820592,0.17359237063400212,0.18277383221588056,0.3894278086797345,0.010589208802132377,-0.3638230257869699,0.6744477401175716,1.0906668279515268,0.1339073651330397,-0.07027917306115483,-0.4258790482758999,-1.1733492352036654,0.13224916914173765,0.5766539853081845,0.09712095280471683,0.09712095280471683,0.11284433222865614,-1.919833244216543,-1.3711946865037785,-0.9527446706013837,-1.7554883107433434,-1.861785782956743,-3.295001335695847,-1.8547859874839965,-2.0823641309855425,-1.7738938154492911,-1.3515429444519875,-0.3729066558150948,-1.2494293349148053,-1.7826814171276313,-1.312464740179075,-0.7056377587838639,-0.8321424307054307,0.001236329756182146,0.3306360480849312,-0.8687351632777369,-0.38871420697621717,-0.38871420697621717,-0.30754331248203415,-0.1609033357697656,-0.30165166592624926,0.5622492263260068,-0.05349487758511573,0.0932786470815904,0.5067311382227567,-0.33922532127986404,-0.33922532127986404,0.1324551663927522,0.10662352572970805,-0.7134882015456386,-1.093122273182123,-1.093122273182123,-1.2937763594753326,-0.997726929590451,-0.8328036967123983,-0.9116316257932319,-0.9116316257932319,-0.43545387182375217,-0.3218048257179635,-0.2571734510909333,-2.163404592596533,-2.163404592596533,-1.7050815980568552,-2.2450523769359947,-1.2751578371541565,-1.4518615673829203,-1.8840141931400614,-1.6366915370928672,-1.523969421409555,-2.314252939499107,-2.479011281966248,-1.2151408846283485,-1.3968298036351645,-2.216452621855326,-0.8836543334871965,-0.950894429770643,-2.064514611969555,-1.0921483798614733,-1.7603617428527567,-1.1849159774924243,-1.112235764472767,-0.41887588015431887,-0.026223845264923384,-0.4501970411138394,-0.5961137794467821,0.24028310443599532,-0.9178954423095365,-0.7500390870555733,-0.9745026088649968,-0.9745026088649968,-1.0832025136522727,-0.9620952576076298,-1.132201913861609,-0.8495106925565342,-0.8262889888141544,-1.034240045329107,-1.396917861410531,-1.9509348408390532,-0.3119021569140705,-0.6955548415309193,-0.5231811033965923,0.020176633328421012,-0.9754465347761448,0.24538038232463427,0.04579785583310364,-0.5128307890545906,1.0163283382814152,0.30416757184715126,-1.0722235442968888,0.3418507905048861,0.17450784966078667,0.2693264355687377,-0.057379630154143324,-0.10981322806309676,-0.04554232165432662,0.11187545053654988,0.11187545053654988,0.11187545053654988,0.059069821742588735,0.059069821742588735,0.059069821742588735,-0.07877649863114497,-0.1380932922611533,0.0903141146322975,-0.06591241439582783,0.1853450030397111,-0.28792317507398435,-0.9605086659749791,-0.9605086659749791,-1.0540661181619322,-1.6882246268167989,-1.7273768308152586,-1.0305279038336197,-0.6842326691987883,-1.0230735198140972,-0.519733144636723,-0.5440129716555144,-0.029109602765390097,-0.5318732101408157,-0.6326784761672642,-0.4492499728507852,-0.6664796485901007,-0.09669568193598949,-0.2728792411824553,-0.8602791185911722,-0.8050680924710084,-1.0602915302295803,-0.9121695715571347,-1.1022674771261511,-1.0669447322351702,-0.8393366407842429,-0.7293101255618775,-0.7293101255618775,-0.7699453596178157,-0.9785124725982739,-1.0809012608098965,-1.097157600028712,-0.7773771799244185,-0.715854492899529,-0.4274245184446044,-0.4274245184446044,-0.9041499406869774,-0.9041499406869774,-0.8332221551734842,-0.8716846002386025,-0.413224184386694,-0.413224184386694,-0.413224184386694,-0.4318878379240937,0.5324986405088079,0.883974413187805,0.4378493343794982,0.16803384365575613,0.31787946110737464,0.009604793416034207,-0.5614047078388276,-0.5639106195903648,0.2786013773808773,0.4698590441500038,-0.5250354482699695,-0.8573283966781682,-0.8939768244253259,-0.41872072671888816,-0.6732221891379788,0.20681280864783225,-0.6921843109495733,0.1355478795349725,0.10975790594266874,0.10975790594266874,-0.045120049506848836,-0.17606729094152337,-0.17606729094152337,0.09957636275637567,-0.7027303573090555,-0.7485531160258554,-0.5245686429172169,-0.5140341534969962,-0.5140341534969962,-0.5140341534969962,-0.5140341534969962,-0.5256687803458379,-0.5256687803458379,-0.49993961524692127,-0.4800609864541316,-0.23273160537984633,-0.016000861324692972,0.17485591952311322,-0.10077657714866534,-0.09947527038641213,0.013254325242091178,-0.1662176002285699,-0.1698262221200937,-0.10710374773676454,-0.10710374773676454,-0.10710374773676454,-0.10710374773676454,-0.10710374773676454,0.051486516523355695,0.051486516523355695,0.07871697473080297,0.07871697473080297,0.07871697473080297,0.07871697473080297,-0.05454761087487908,-0.05454761087487908,0.009257074714261654,-0.025307754899102905,-0.025307754899102905,-0.025307754899102905,-0.025307754899102905,-1.2565210511175304E-4,-1.2565210511175304E-4,-1.2565210511175304E-4,0.05244260689457905,0.07322440615614537,0.10713708117785893,0.27572442104681805,0.1518616952428026,0.1518616952428026,0.1757354269437587,0.1757354269437587,0.25918909745599084,0.10346194821541521,0.10346194821541521,0.10346194821541521,0.23269825401534672,0.4840738118816433,0.37960948711403897,-0.08285189142985949,-0.315648529581586,-0.315648529581586,-0.6810113036615737,-0.6758204983866052,-0.6758204983866052,-0.3572189488670545,-0.42967831051685945,-0.42967831051685945,-0.6039989627838159,-0.6039989627838159,-0.4049276493868261,-0.4049276493868261,-0.7292275097138434,-0.6987953936833572,-0.430650693349975,-1.6041471254315454,-1.2697184772297656,-0.7960825095508308,-1.6757130672515328,-1.7308471892093988,-2.1086207172852283,-2.4508794555142135,-1.9332719387159598,-1.7851056460475287,-0.10434288223072508,-0.9666200098494234,-0.48023495942469124,0.15217189684998605,0.6662553608581441,0.3170496863595945,0.334771922421888,0.1424123491650991,-0.8953329958810825,-0.9865984418991949,-0.9247676268483038,-1.057715825346546,-0.8134531306306956,-0.5676940371484741,-0.5604385281886712,-0.960996130201914,-1.3826893778297604,-0.38141813393980156,-1.040586557538436,-2.245248350244172,-1.1790045862126077,-1.4738848185779196,-1.1411273008313634,-0.7677529936076408,-0.7677529936076408,-0.6446445518630197,-1.0822525520321717,-0.911115940366556,-0.911115940366556,-1.7116569826028032,-1.5252963669647646,-1.657257478317595,-1.7593815690039833,-2.0878547925850333,-0.18329739513279986,-0.599851344075037,-0.39587295554747837,-1.5619641694541164,-1.149078700597509,-1.149078700597509,-1.1339595891254313,-1.0321075764208207,-1.2723420610121043,-1.4350337494374774,-0.563954180582428,-0.5946792215927782,-0.8633357652125032,-0.689653814031107,-0.7686510585303648,-0.9804351908990928,-0.43955227878597636,-0.5930660706195391,-0.5930660706195391,-0.8464031868036549,-0.31980704272258353,-0.7719557091409762,-0.5915583247483471,-0.15173067677727292,-0.007667181773696047,-0.007667181773696047,0.007702037712322807,-0.49908740021649256,-1.1051142728528158,-1.1051142728528158,-1.1051142728528158,-0.5917685883119929,0.29045975323155815,0.34114348992556764,0.25791877023657717,0.3094405721500394,0.639634885651595,-0.007317992054536551,-0.02855625849827125,-0.02855625849827125,0.4551806592672392,0.1373634326043935,0.29685427695075095,0.14713686568812637,0.14713686568812637,0.10324258694103283,0.10324258694103283,-0.5332068729048488,-0.5989536055270659,-0.5989536055270659,-0.4225788823631091,0.10329270947960364,0.0792534434411915,0.32134313729503106,0.6476583965670952,0.4846294840288204,0.1060836575097972,-0.8502434244103975,-0.36580020690923726,-0.2904103697839453,-0.0011049647577392463,0.02062439771507267,-0.23307038373189348,0.09045077012336805,-0.05950021594529968,-0.11209020475871156,-0.11209020475871156,-0.012185095551063726,-0.6812819157354982,-0.7598285871980636,-1.0112851623355619,-0.9585131411672236,-0.44034839367288203,-0.34980838484036325,-0.34980838484036325,-0.30773778200870466,-0.5839832476262303,-0.5839832476262303,-0.29892833534985147,-0.29892833534985147,-0.29892833534985147,-0.48569665742124113,-0.48569665742124113,-0.5438683092730232,-0.5565319462677718,-0.5279265179197479,-0.6901341105752823,-0.06778021193199163,-0.12347490070778981,-0.1312304851745742,-0.3232951007493766,0.09544426299412984,0.09544426299412984,0.09544426299412984,0.21865790903569093,-0.11208125024639032,-0.011742076218310304,-0.09013330388105749,-0.09013330388105749,-0.22561603464287983,-0.5509607318928119,-0.6796009137078602,-0.5915667588540837,-0.1459888464108154,-0.5980294838561588,-0.4699968848533899,-0.19897673041819008,-0.1734647773437203,-0.4052766398016784,-1.3575382869836088,-1.5604725320634631,-1.5604725320634631,-2.6985699580718974,-2.4421892863943473,-0.3187972237118427,-1.0107588884812873,-1.4260136705391764,-1.788836427021792,-1.229844711285791,-0.9464582262520245,-0.7679353312137284,-0.6386823229374127,-0.6976203853184026,-0.34852564615050713,-0.3717730847424886,0.042942988370115176,-0.05331892881360445,-0.5599322419577845,-0.5599322419577845,-0.26659251363202785,-0.26659251363202785,-0.22308236372174028,-0.08052967283967744,-0.08052967283967744,-0.33230246336252,-0.763015315446487,-0.7982403946931544,1.0411117339459346,0.9241821691067036,0.269162976017814,0.19912712809089328,-0.036432339232986444,0.0430001473699744,-1.3821211928607995,-1.0953231218059132,0.6570999719363092,-0.8815325235182188,-0.4464335890556036,-0.39084821466986275,0.2593159003807163,0.2567453972508848,0.6076128027508522,0.4172785039088631,0.22469548894475153,0.2328153070198471,-0.965753995060769,-0.13593280236260186,-1.7453226679022213,-0.5103292448457573,-1.7611667497310477,-1.3538910544508953,-1.3492534112125236,-0.5613817765983629,0.46927494702521666,-0.6031950409027778,0.11521757358532161,-0.04399053418195831,-0.2338635333715517,0.09193712989576147,-0.28716817634095265,-0.6717797828887238,-0.7242295089879601,0.6761673095906169,0.039010180788895954,-0.29769496763753567,0.574418895409923,0.7355832694034186,-0.3186554316366482,-1.0443929175820186,-0.4343400335720653,-0.5157577369287643,-0.3207369919936586,-0.37811366159457027,-0.3886358793031738,-0.3886358793031738,-0.3886358793031738,-0.38009987134759443,-0.4777384787134634,-0.9640545483756494,-0.9632121699685903,-0.708613532516055,-0.8663281233219223,-0.8663281233219223,-0.9544177472261144,0.030530690858605554,0.3225987608188625,0.4171097800998927,0.4171097800998927,0.7227994543740321,0.34656849811457446,0.10834409212774909,0.08121663751128,0.5087293330843652,-0.9805639180680816,-0.49227742343104997,-0.7811396481993714,-1.033867114365807,-0.6304064056451212,-1.04266648338424,-0.9927855203355047,-0.9927855203355047,-0.9751272477598326,-1.1723183967103499,-0.9577789960826221,-1.0835537588034598,-0.7421224820654484,-0.8086461072884565,-1.0251343662579435,-0.944139196169129,-0.32951605006045204,-0.3827097767612518,-1.1710353166447076,-1.1463454264521027,-0.1933181316086195,-1.408195539602155,-0.06350837578560808,-0.9312561009544497,-1.4448089844443914,-1.4448089844443914,-1.4448089844443914,-1.4170188028345703,-1.248277231996132,-1.601041946836952,0.33394134499884137,-0.32016716296113934,-0.9886703911689964,-0.7420705439886185,-0.6546500841476464,-1.0515840181510625,-0.35362796308699285,-0.49014865045262124,-0.49014865045262124,-0.49014865045262124,-0.49014865045262124,-0.49014865045262124,-0.49014865045262124,-0.49014865045262124,-0.6416789817151605,-0.6054379505603162,-0.4837170770115584,-0.33932896122486034,-0.7097421000034497,-0.7151569851218671,-0.7151569851218671,-0.566532507747805,-0.6378277202808499,-0.7290545257347245,-0.3956070726395794,-0.3956070726395794,-0.3956070726395794,-0.4031979491426949,-0.33807575798727907,-0.21056445172892257,-0.6650872638777419,-0.9332162810439452,-0.07974184693096087,-1.1136487910818795,-1.4832939414740494,-1.4832939414740494,-1.828288983848923,-1.6682279912230125,-1.7376460170395598,-1.4392786071080352,-1.6361841665377843,-1.6361841665377843,-1.152979783324539,-1.2538144664403943,-1.2538144664403943,-2.22061112611572,-2.3938513641868817,-2.1974503829675514,-1.1907104020047032,-2.248126696598532,-2.0105067652262356,-2.1549615767065835,-2.4496121208795776,-1.9169325836291105,-1.1724518751111574,-0.4303373338429901,-0.34832899512440435,-0.4897787405000448,-0.47149993219389974,-0.47149993219389974,-0.505977985822248,-0.5138924290899246,-0.39312259439235825,-0.7485870141065436,-0.9632168019698836,-0.7998926035010293,-1.1677374121132587,-1.1677374121132587,-1.0487635226728587,-0.8191043219650538,-0.8191043219650538,-0.9149976990627158,-0.8338076657256931,-0.6342205218521593,-0.6883944316096366,-0.6883944316096366,-0.6883944316096366,-0.7253271307766807,-0.48259088591994626,-0.8432731286664749,-0.6988370567205052,1.0361471853391848,0.8450793466763786,0.7683505129141148,-0.17946941373059527,-0.6144391456732821,4.916906017179978E-4,0.08810470768539859,-0.24580676969979887,-0.4948923948229494,-0.7691064140422715,-0.9585784161824463,-0.5222608140283521,-0.5222608140283521,-0.21596921728604196,-0.38942168966558505,-0.2060244886822672,0.11572723688701614,0.7397749368965569,0.6998060573528274,-0.8012018807050966,-0.19072608953795167,0.4407694947554774,0.08463089902266824,0.14165165510351496,0.5151459805822345,0.2643030403106405,0.7187483683297098,0.6831867779235428,0.5723357882632517,0.5723357882632517,0.59921832153651,0.59921832153651,0.30375306943175917,0.26011354515925944,0.31921348807228894,-0.0815020067535015,0.13810583573421895,0.1040987515172205,0.319067869923439,0.319067869923439,0.27275883320280114,0.3052499485898978,0.417964410179604,0.5414453443936702,0.32275650679225226,0.32275650679225226,0.32275650679225226,0.20398287934499473,0.4897530129731251,0.39344237541234184,-0.09524148414672401,0.11208462783198818,0.11208462783198818,0.229934023467146,0.15078170228061488,0.15078170228061488,0.15078170228061488,0.17207207567786695,0.41294584261433825,0.11726613250149283,-0.13358209386420422,-0.4329494806703499,0.26601597289326295,-0.6020003558211131,-0.8055789872099353,-0.8654091266395236,-0.4609620167351894,-0.055825789555138894,-0.42946556532800306,0.8633544042291245,0.2286261082279169,0.5536591126373652,0.2652678195001608,0.9628729180261459,1.240921385145182,0.6743132748023397,0.4296337967536509,0.8839858412317662,-0.6726518768539701,-0.17933663414290807,0.3043547931931362,0.26780932280594255,0.26780932280594255,0.24406859769569828,0.27306843395374797,0.27306843395374797,0.27306843395374797,0.029512390208986494,0.029512390208986494,0.023026449187459185,-0.1380222170215704,-0.4310187678118167,-0.3852885923924627,-0.6050677086270272,-0.9078519200072623,-0.9078519200072623,-0.9326421518178556,-0.3347238512805731,-0.4945285184599967,0.2617061002060307,-0.7450468536297772,-0.44377510892339306,-0.3761017484414142,-0.5198434510262852,-0.42271094302812656,0.15928179974349083,-0.2824357482794239,0.7685711915382911,0.2732386361296878,-0.06129509833913498,-0.22167971720138485,-0.01762269724827814,0.035889611885729256,0.20604971871420774,-0.02541143509717672,-0.41011292741438055,-0.009521182249819238,0.9523600194554603,0.3806182276569243,0.7496760617901803,-0.34131513494813087,-1.1235493245018553,-0.6064729154595274,0.40200070235027574,-0.13435971950103998,-0.41797926968160803,-0.4799291980051162,-1.337719127611334,-1.0534987619060083,-2.1610503447848886,-1.1158499984318302,-1.2751008337267755,-2.2437285240082896,-2.603317776938109,-3.3531630495845466,-2.955815674613716,-0.3019109123362749,-2.233012783146704,-3.2965032970254446,-3.09795850595621,-2.894550639300345,-1.2063613516576837,-1.2984483607075434,-1.6888796526188017,-2.3756855025069528,-1.7156185997778515,-1.2775279769385486,-0.9109498711963193,-2.1675936106831335,-1.038047982854469,-1.1960845549844292,-0.9924551848835932,-1.7393611785516279,-0.8278763801548216,-2.0202168991886604,-2.0202168991886604,-1.5746428354744328,-0.8958740290207776,-1.5967132232000019,-0.8434301266342107,-0.03554909763878811,-1.606724379060902,-1.2980574801789893,-2.8647493000190285,-1.4889982647657065,0.08070432468964195,-0.6899087793687947,-0.6236182425094279,-0.34618556774443265,-0.2917722192208091,0.20632040390919756,0.9381311124606219,0.5862258576564806,-0.053310477372818244,-0.06957758849623952,0.0599066948095551,0.262586778720606,0.4161314917767673,0.115223781443694,-0.16373201428942272,0.18752052124644272,-0.2807605694165181,-0.5384699789244882,-0.9510399261650925,-1.1315155371286902,0.18683660948319014,0.1493058352109734,-1.0545688556610586,0.8533132128097507,-0.4454620492984622,-0.5965919824753821,-0.7797083427457728,-0.6911511831376197,-0.9098793761474234,-0.9124918508632269,-1.6277197372326304,-0.9436956760430761,-0.002511165620394995,-0.8987332346817858,0.11797994956691392,-1.9953653925837729,-0.3985896614681976,-1.4389252526299643,-2.0179477984156793,-1.1848588109871692,-1.1903825127313115,-1.3193960219498455,-0.2322716611481671,-0.24514000910675748,-0.007932325707705745,-0.8375211821311126,-0.34411531471151846,-0.9784131384682475,-0.4168171013196278,-0.4072124473270305,-0.37170049887519396,-0.1832645703827329,-0.1832645703827329,-0.23935891870792878,-0.46039263194688196,-0.36519427886848976,-0.40758187873910706,-0.40758187873910706,-0.27549717616676406,-0.3662239565635559,-0.5668300727464156,-0.5407933391681494,-1.2001468465908216,-0.4338576491270735,0.18032061645760922,-1.2478370891615849,-1.3778629400560014,-1.2726287173233262,-0.8252157257943104,-0.8252157257943104,-1.1130943438940781,-0.5285565572510148,0.42434480435055577,-0.18378453853914542,0.9743372341421762,1.0265671403535117,1.669465987529953,0.4612193569059819,0.9219931376441518,-0.9138430309163322,0.7248446528159347,-1.548621843964039,-0.5300581120948931,-0.33822826459371136,-2.369330183621131,-1.7204234900921045,-2.1532644462628925,-1.9415341025357533,-1.1479099482211965,-1.31859656638083,0.5722276878965727,-0.4614650035017491,-0.5841840738418503,0.008063538092811517,-0.5372439180969291,0.042782734695687386,0.033161130822454754,0.09108354439547518,0.1246308017628648,0.32750084356392695,-0.5222122490475027,-0.5108261394270424,-0.1474591206299498,-0.11428106190107869,-0.477317917614443,-0.3497424881175332,-0.8416784035960287,-0.2591874704244088,-0.2591874704244088,-0.6695070798658437,-1.0041470187000223,-0.546787464694706,-1.2162723358281264,-0.9321682814277726,-1.055296381315709,-0.66798279515443,-1.2582792149611204,-1.2317630426829398,-1.1561892809296268,-1.085676140568576,-1.7517890626083892,0.29029209360039887,-1.2747555325838842,-2.2850517065926153,-1.1552298271777266,-0.16755295883388022,0.09240662804677796,0.30367382115728414,0.08196466791593413,-0.7245738890651944,-0.004903032978924138,-0.7657985820108093,-1.8678405989758646,-1.8678405989758646,-0.7983649478143606,-1.4970974993635862,-1.8556701586699842,-1.9027856140004336,-0.6650687352377287,-0.7817968689366022,-0.7817968689366022,-1.0558538538033453,-0.13793838167379147,-0.6678464714885041,-0.5819150338169967,-0.5976504718841192,-1.3429823809808357,-1.3429823809808357,-1.5405440190681368,-1.776801973168514,-1.4531938452577862,-1.4785764933043062,-0.9078524257183228,-1.5956122594698348,-1.6430010118118883,-1.3499763039602861,-0.9796307920783551,-0.6684783019633392,-0.3348872417093951,-0.22103617114562832,-1.0446797135123498,-1.246179792440334,-0.37671838019087345,-0.4969928057192886,-0.703621451618985,-1.1268978080139158,-1.2488869216552312,-1.2488869216552312,-1.3394633429832004,-1.4564576035506323,-1.6021954133024114,-0.9346478861341433,-1.247743703116627,-1.1643130631937464,-1.0502417344785997,-1.0502417344785997,-0.7213543559984102,-0.7890780832441595,-0.7445586641182089,-0.658640371706051,-1.098095827533198,-0.608583597020754,-1.1949633309091647,0.11919332442341912,0.2189997412448215,-0.869977805122369,-0.7778941274756528,-2.3821534402877487,-0.5008768369585712,0.9168531030852105,-0.7415925231241718,-0.47394493769366536,0.10890675358626664,-0.35663145107484895,-1.2820669430953346,-1.5829022833682882,-1.1615767698184492,-1.098657052706555,-0.6661612558069496,-0.8087993707357689,-1.3576322057975054,-1.108405576119754,-1.6173274456572928,-1.5674498955615523,-0.29844701212087776,-1.3401246066739212,-1.8597571383783857,-1.3204643102833635,-1.551017019227806,-1.5642888736098217,-1.6792721091156775,-1.6792721091156775,-1.44521472715131,-1.44521472715131,-1.393569502699228,-0.8669784411999009,-0.7708087137226987,-1.6156895162992435,-1.6204893132614064,-1.8196368654893846,-1.4442170972283175,-1.6988267015883796,-1.6988267015883796,-1.6559024557437054,-1.5914271908702347,-1.2363435706648391,-1.1413981370518145,-0.8343308671900548,-0.6269258991846794,-1.4905231279065185,-1.207050558408421,-0.7057559724436298,-1.2329970481268275,-1.3488988981985324,0.07457241742764192,-0.35756644248779285,0.49323491520459406,0.9103216437056902,0.9999936232028568,0.317238725696537,0.49482732982813127,0.6594641792513307,0.3511921670053033,-0.10210400124776059,-0.01189925793133964,0.013204137838976754,-0.23048639959376907,0.36228838319307644,0.1769296272703126,0.07286527186689339,-0.18044290750909114,-0.1014849568457157,-0.1690493037768957,-0.5938016430517414,-0.37711970696712294,-1.0525083714639953,-0.19928266230152009,-0.8520212271028751,-1.4359924840885683,-0.37567151398458454,-1.6956934261587795,-1.7930648750001097,-2.143488633346183,-3.1176876356319063,-0.38450611336484997,-1.3052477009958667,-1.7914074460630476,-1.4028837927969313,-0.6285463343138662,-0.3053809522420061,-0.8972938669075177,-0.595463104153457,-1.2113392218436354,-0.8211914325944221,-2.3341263849634655,-2.1880740342709006,-1.4825409270721046,-0.781634787101328,0.08915063608275353,0.5125648341794962,0.1787352885167358,0.1787352885167358,0.21860956749228977,0.1838258048420253,0.1838258048420253,0.1838258048420253,0.04924124722349732,0.04924124722349732,0.04924124722349732,-0.0934387071928397,2.8975608129125363E-4,2.8975608129125363E-4,2.8975608129125363E-4,2.8975608129125363E-4,-0.13698195450389125,-0.1135480098819443,-0.17088486357458316,-0.17088486357458316,-0.17088486357458316,-0.17088486357458316,-0.17088486357458316,-0.1696557414204064,0.06137338892458283,-0.05023136160051746,0.2965485815670156,-0.6141768219906267,0.08564557719336313,-0.1128828174803993,-0.04341963531775962,-0.3256730515847687,-0.1741608850686208,0.2744801517380163,0.32332647050002083,0.3892177416384735,0.6017592125666831,0.4661078836920264,0.544918449835254,0.04463794900739915,0.0049376659273289575,0.23407918338133227,0.9436600400906291,0.6125892154703543,1.0033659319979178,-0.13743546204660737,-0.05071818039032716,0.030515908060218866,-0.3855805003767397,-0.6946802459397233,-0.3680705867287455,0.4616095689209745,-0.5270508272683124,-0.9962952019832054,-0.9223269262976224,-0.6816637140504623,-1.1999260817804478,-0.0014096798033701452,0.2682407122712095,0.531103019384095,0.18177417768204018,0.5785831691620479,0.5785831691620479,0.5785831691620479,0.6048350328416592,0.46125027352050285,0.18370889100362522,0.07931151814202503,0.07931151814202503,-0.22784196206379814,0.04690315930246003,-0.022258390275391754,-0.23725374293156265,-0.6242347575374418,0.35234748981099984,0.6903891752067033,-0.6629239965272776,-1.8095078888291534,-1.505971944075931,-1.08494219603819,-1.4338302449904377,-1.0411576906387532,-1.4291378748593355,-1.320459754363742,-1.5367525691402313,-1.4576475238309445,-0.5046042544831753,-0.6919469500082966,-0.6919469500082966,-0.9237558598682184,-1.0524615375084332,-1.0192429595517982,-1.0612058614322253,-1.1633044134178203,-1.1633044134178203,-1.3150594437627428,-1.2161330631250005,-1.2161330631250005,-1.2161330631250005,-1.2161330631250005,-1.2161330631250005,-1.2161330631250005,-1.0109079935073355,-0.9964804362909099,-0.8524580903313871,-0.8524580903313871,-0.8524580903313871,-0.8524580903313871,-0.7355567854184855,-0.7355567854184855,-0.7355567854184855,-0.6468374406681532,-0.6468374406681532,-0.6468374406681532,-0.6375198323022149,-0.7577160624890751,-0.8143806278809419,-1.026083769108039,-0.8872849354026395,-0.547620073791274,-0.7670058896398251,-0.6305267872810738,-0.8920752067746495,-0.7487928195634446,-1.0441557302514126,-0.8770504982390661,-0.7560619279282101,-0.757426342465771,-0.757426342465771,-1.0231489328567291,-0.37295524892521087,-0.1288330647855238,-0.8221910190556285,-0.8257379483546036,-0.02802472966956482,0.1384455024669573,-0.7208593935480541,-0.11006223963210662,-0.09011720735497578,-0.1413225195470459,-0.19318450655571182,-0.19318450655571182,-0.31390228282128063,-0.402212805834665,-0.8016753420314702,-0.8148571164318826,-0.8875396658610601,-0.053591934926648044,-0.7168381735276552,-0.5358300842286334,-0.32391488849342887,-0.5513018880725894,-0.5823869847099182,-0.9670728699643948,-0.25713665841693356,-0.1867490051160092,-0.6783722519297307,-0.49753925879237043,-0.4531700533717265,-0.7311206755176137,-0.8962757782325214,-0.5491306294707263,-0.5491306294707263,-0.5746892360735575,-0.28501327285736683,-0.4447322703952452,-1.5740246045401942,-1.3095547551222309,-1.3017966130363772,0.13252351991564726,-0.6085777770225942,-0.7354146089508917,-0.9041408656346976,-1.0377800217616675,-1.0377800217616675,-0.8934328491063752,-0.8061573981841478,-1.65168077431291,-1.8511582728177458,-1.8126048546161497,-1.8806424989606132,-2.0132541873798946,-2.0274590978159863,-1.9356153675875634,-2.102087176482187,-1.5852488968829936,-1.6606832257116475,-1.692441556522591,-1.7063634205998712,-1.6060285018032894,-1.4265724788055276,-1.3251559970518814,-1.3544709663153027,-1.1424873563287328,-0.8303867031149132,-0.8303867031149132,-0.746076549250175,-0.9839223494376186,-0.8673633811519501,-1.12392582660023,-1.4688152257938467,-0.9376817014045443,-1.8014466999619871,-1.56708659928371,-1.56708659928371,-1.56708659928371,-1.8866449141516153,-1.7106731915064664,-1.8046507476329756,-1.8395170341368827,-1.7013463033003082,-1.7343025595793846,-2.1136623980005522,-1.353780638354947,-1.93511298796144,-1.1820400010478225,-1.150943032195078,-1.763477090572093,-1.763477090572093,-1.2326275435229457,-1.4865645597060015,-1.3028172880103068,-1.5840450833981792,-1.4492094576193066,-1.5198772744718927,-1.2537326742028512,-2.2971568224292107,-1.6128680165392515,-1.5205762334117638,-1.5205762334117638,-0.8316272109583964,-0.7287416367625803,-0.4603492177207748,-0.9864589813823588,-0.6012087715260085,-1.6672341145969898,-1.244180732635322,-0.7371627654506633,-1.2632410243055656,-1.9837648252916842,-1.4530476994544577,-1.2622633113380581,-0.8676847780067197,-3.657912998659462,-1.0024738381795304,-1.0157358439995077,-1.2426715886144415,-0.72636206729082,-0.945671150819567,-0.579496239744896,-0.6846940232640388,-0.5051885285780637,-0.7974116363396535,-0.6815857653696512,-0.8371324975235355,-2.020988804941708,-2.2201118393647006,-1.8826766296680137,-0.8144084629505874,-0.6964422397040271,-0.4670570438299576,-0.07492303067232237,0.7246334781575845,1.5340688201529833,1.2730693592379367,1.589832957331336,0.8201097826301185,0.6201033013888081,0.6850390765738794,1.0884005211432193,1.0884005211432193,0.2546491806543395,-0.18507098696536484,-0.9450603318405786,-0.2427304890374734,-0.6409897479613763,-0.5721136953012161,-0.6539673597787147,-0.6539673597787147,-0.6539673597787147,-0.33021637010441823,0.09045093797678883,-0.7305555897577302,-0.26566812823207264,-0.3259864805918653,-0.5700967660560594,-0.554586704577869,-0.49201163920021296,0.34877645411770364,0.5607097828215243,0.14071449914724232,-0.28415404111359477,-0.14375792673135368,-0.734814086775366,0.09826729365846484,-1.3158976911272462,-1.9456804152089058,-0.8134466960952557,-0.6187761155748676,-0.33552598705698666,-1.1502214749459405,-2.164340881095759,-0.7097773575407575,-0.767379101883204,-0.44996608830997264,-0.31672853544414614,-0.5985362627566163,-0.5461880840366404,-0.16212255708492251,0.7278833419626836,0.6481555190119366,0.742050165780192,0.460345904085987,-0.5148826955700101,-0.3231822739103441,-0.3043235407503412,-0.3316421869321491,-0.3316421869321491,-0.3316421869321491,-0.17001612999159754,-1.3461569496331494,-1.4719994805215362,-0.06278019466285911,0.02237681733756733,0.02237681733756733,0.07595205400687284,0.44689563400655447,-0.028076899627062557,0.1169876398658892,0.1169876398658892,0.19459380890398023,0.19459380890398023,0.19459380890398023,0.370995920987562,0.30918516364682996,0.24158309100750727,0.004132212957890041,-1.4353241184482604,-1.5572634630151292,-1.5572634630151292,-1.5572634630151292,-0.9471117293364202,-1.4196505260028898,-2.5124089108329217,-1.1307651228679052,-1.8125622612001693,-0.9152819577362674,-1.0510720924837487,-1.0510720924837487,-1.0510720924837487,-0.8132880164078644,-1.2152679166477316,-1.106451956639013,-1.2517977220428853,-1.3849181689525047,-1.0338827287959258,-1.532385832928114,-1.880566667506523,-1.6287729976603238,-1.6195269824133494,-1.6195269824133494,-0.4732988377868743,-0.6185372156377236,-0.49737518909940626,-1.1478328136423057,-1.807689976615175,-2.107147795199576,-2.5131958800950702,-2.12075448616838,-2.0774623148843654,-0.5177445150764235,-1.0587001763449737,-0.29786278416263845,-0.8191020387901118,-0.80337919852011,-0.7589042739978565,-0.41776670417474204,1.6002209320452876,-0.35423759744141714,-0.8565797669297728,-1.2061074039298971,-1.0357163984239555,0.06238337157142071,-0.9679398153341238,-1.050277029196736,-1.0919209562682193,-1.1654858325260087,-1.7298310375098223,-1.3428724454355456,-0.777813189615287,-0.9036518542981509,-0.6617724460685934,-0.9847484298789377,-1.569401383207644,-1.3909612447582798,-0.6834905898416994,-0.6047501804975896,-0.6651231759947688,0.11905385947681468,-0.1075213174773419,-1.5628111958175195,-1.2010729811702137,-1.2010729811702137,-1.2357302881793057,-1.0081989504397764,-0.7067261452500174,-0.7067261452500174,-0.5895501672891397,-0.5944384233494032,-0.5944384233494032,-0.612737835750728,-0.612737835750728,-0.612737835750728,-0.612737835750728,-0.5859462209242159,-0.8333309293216056,-0.8333309293216056,-0.9328765416787055,-0.9396742431075059,-0.9396742431075059,-1.2696351535948542,-0.8359164911574152,-0.8359164911574152,-0.8741436596270482,-0.8741436596270482,-1.427800771047453,-1.1559904377416759,-1.237048620603911,-0.9209649755789437,-1.0749779970277682,-1.4858591239890213,-1.2436185471522243,-0.4389670826538576,-0.7049508210823429,-1.5126555724046544,-1.2918545813155795,-1.664989979033604,-2.3770652338490685,-0.8088272501858502,-0.6660552702190556,-0.6312297477038376,-0.18029405905290058,-0.42734581683238526,0.4508216115550458,0.20768580793438518,-0.9861214816047057,0.022880591587924187,-1.054825749267655,-0.09794479435893046,0.5655968297858895,0.21413347086295598,-0.27362553166358694,-0.2912883075412568,-0.6394201377156927,-0.7551707835697591,-0.7551707835697591,-0.7913348105430799,-1.4578574265386774,-1.4637026959333455,-1.48987979041291,-1.468910715917132,-1.0597172027558441,-0.5774044390718402,-0.4941591211333388,-0.3789854157826604,-1.0330215305743546,-1.576299147880636,-1.561550686953282,-1.4005759121885624,-1.4532392189988084,-1.3054165043969508,-1.1033163311930658,-1.3768533915864587,-1.4398822807513882,-1.4398822807513882,-1.3433716555460993,-1.3433716555460993,-1.5702211272772209,-1.5702211272772209,-1.5702211272772209,-1.3993801690545444,-1.3993801690545444,-1.4967004571162092,-1.5253341741853779,-1.3661392857268322,-0.7206369286929741,-0.7206369286929741,-0.7206369286929741,-0.8545562420855585,-1.0036630941295286,-0.7709546847081108,-0.8428457663191287,-0.8835795822113369,-0.5298673077694898,-0.5298673077694898,-0.5298673077694898,-0.5298673077694898,-0.5379370845586671,-0.7717171329640469,-0.7717171329640469,-0.6804776487687572,-0.6804776487687572,-0.06022005479973552,-0.1462734749954697,-0.3517100998187684,-0.35949302843910036,-0.3983672911361533,-0.05293071552680863,-0.25408618930464094,-0.6832890815668764,-0.5430403252027223,-0.21825410642066734,-0.0944303423444109,-0.0944303423444109,-0.16800199388557102,-0.13925134806219042,-0.13925134806219042,-0.13925134806219042,-0.24019000070912241,-0.24019000070912241,-0.24019000070912241,-0.24019000070912241,-0.24019000070912241,-0.24019000070912241,-0.14183235263382044,-0.39417749871989494,-0.39417749871989494,0.12178886289875968,0.2122765374909348,0.2122765374909348,0.5035581041251713,0.2942316149676044,-0.05447682106415824,-0.37138032446369357,-0.16934788125156186,-0.16934788125156186,-0.5306987594499396,-0.20886577273270346,-0.46826514710687545,-0.46826514710687545,-0.46826514710687545,-0.44868332332598065,-0.757936833119584,-0.7600660482637617,-0.7600660482637617,-0.9651676429506845,-0.5075041582265039,-0.6282689956030152,-0.67108522442117,-0.419464756302077,-0.7413023123509546,-0.9911307311364191,-0.9631702622537336,-0.7606669756960414,-0.7606669756960414,-1.4499345097191982,-1.595000277906251,-1.3265071069411674,-1.6892989688314246,-2.0889107020373983,-1.9964378761369792,-1.6259596070487974,-1.0866499360141177,-0.8660912471427644,-1.1400568347604203,-1.762321400259402,-1.626441738972017,-0.9618258007118157,-0.9374388545222183,-1.9433151298831208,-0.6084638214483551,-1.537963700155594,-1.4279985602002336,-1.8142051023736414,-1.666869337213269,-1.8875714027897637,-1.8968972721297117,-1.8895680618398594,-1.8895680618398594,-1.6219604666605827,-0.6031626982014171,-1.034139353960847,0.45415014356328964,0.5716288420516082,0.7783740439072351,1.3475496259239643,2.2883406269073228,1.4602034476785657,1.996302824224137,0.4361493777055347,-0.9110422123993034,-0.9306938035626721,-1.1094374620071759,-0.7793918952889216,-0.7667918126948577,-0.19770501518485278,-1.241693213532859,-1.400747067251411,-1.4792282173365372,0.08888416426342796,0.29101709695761113,-0.15191329612602025,-0.06833827286892002,-0.49426987199158234,-0.4683096287971451,-0.4415399206985897,0.03544071339292093,-0.13190148467672963,-0.16222661821947174,-0.79157650785702,-1.327359393066558,-1.4410707238704537,-1.1542434057786164,-1.3070667712222401,-2.402636288868106,-1.9725450460591474,-2.155300035715854,-2.338910915515957,-2.087158135598221,-2.087158135598221,-2.0644420828267034,-1.9934307344664939,-2.1108694575662175,-2.430068528119299,-2.074577831071978,-2.436860016338513,-2.436860016338513,-2.1491457780718974,-2.527487988006677,-2.401349914173592,-1.4161902568785005,-1.3509466556257752,-0.815428302466807,-1.2987094887468735,-1.474194221712024,-1.4351302477093193,-1.284628526446948,-1.3050986974236647,-1.3468135536859496,-1.198457593567631,-0.7757323594812906,-0.7934071298033366,-0.7843166978413475,-1.270123552541282,-1.4069894003815615,-0.5465557034180217,-0.5465557034180217,-0.5398391570477118,-0.4812304880160317,0.026115638566697408,0.026115638566697408,-0.8453401123097082,-0.5411703721616181,-0.7203304809686515,-0.788038644841645,-1.4696477201828086,-1.063682019771841,-1.7446748113748844,-2.331738640479048,-2.331738640479048,-1.9732883702017312,-1.4586329325484264,-1.623397201353173,-1.623397201353173,-1.2897663417731922,-1.339445791127175,-1.6616161604480224,-1.7414380701734957,-0.8799105866534171,0.6583272475793951,0.22388014848723806,-0.7729206747537658,-0.5118819661522318,-1.9969316690595238,-1.638090481629497,-1.9730360532843918,-2.2636565947292544,-1.8949539574488663,-1.1832646956346538,-1.2977396768588936,-1.2378533184475293,-1.2144954631357805,-1.0986224511625953,-1.0986224511625953,-0.8913562922176986,-0.8913562922176986,-0.8913562922176986,-0.8913562922176986,-0.8335443525252102,-0.3152660778493521,-0.3232869133035878,0.5667647179882395,0.3763437144722248,-0.05777798467240222,0.5193887581966443,0.5193887581966443,0.2885186422441978,0.3609142001762139,0.1776227437801861,0.2238316107466072,-0.4967061692619641,-0.38342328845882,-0.38342328845882,-0.46783986771309216,-0.5209260282791967,-0.4460577828855494,-0.44982390696247565,-0.637098563620131,-0.5723718675582344,-0.5723718675582344,-0.6145540092856123,-0.5203607384551068,-0.5263543849568035,-0.5644863661697586,-0.5644863661697586,-0.5644863661697586,-0.5644863661697586,-0.5644863661697586,-0.5644863661697586,-0.5588298695882709,-0.5588298695882709,-0.5276919863594286,-0.5747906788683852,-0.6088892374356588,-0.4842805131606194,-0.49268641160974164,-0.3745396478361385,-0.5591826374355355,-0.3446191806012438,-0.389468325066796,-0.5498364343743529,-0.43809344831932795,-0.43809344831932795,-1.2007605777761676,-1.5839707763017945,-1.636476646818727,-1.1680800075569557,-1.2240620693786934,-1.0491997069621108,-1.0491997069621108,-0.9794201368219477,-0.9794201368219477,-0.9794201368219477,-1.2748903028551812,-1.3423306710053433,-1.3423306710053433,-1.3423306710053433,-1.2368162929541715,-1.2368162929541715,-1.4668193295674739,-1.6056016130024022,-1.6056016130024022,-1.1467079372850204,-0.6908447381378878,-0.45350577710763906,0.7926954137407202,0.09570024485957696,-0.13235714451152208,0.11315059914488093,0.22178440047967457,0.5381881343535344,0.2756952506216741,0.6942738275707997,0.6942738275707997,0.7399937927365532,0.7399937927365532,0.7399937927365532,0.7399937927365532,0.7399937927365532,0.8022927405589488,0.4452456697817523,0.39734596127682503,0.5289027301985786,0.5289027301985786,0.3394246611199225,0.3826051954807015,0.254414130207497,0.31537540187503743,0.3886998323843424,0.4022194339767319,0.3038501230392621,-0.06428769902237774,0.16043887628911888,0.16043887628911888,0.012615535239070219,0.22891394430573542,-0.7325861021140287,-1.6082869828151025,-1.0306643488503633,-0.06059223694449445,-0.580208513184793,-0.6687112403305668,-1.3491143482996701,-1.3491143482996701,-1.7974510575672134,-0.375659838486319,-0.43980960109520384,-1.3421876856391428,-1.4773422904273759,-1.0351088259376473,-1.787995822311467,-1.6215538864944157,-1.5885281124074413,-2.116743691009898,-1.9541741993083126,-1.2032539124729897,-0.9888159399542331,-1.194516827647121,-0.6882036814586878,-0.3827428349805871,-0.9039476578657059,-0.21974129844525792,-0.06634746335288189,-0.5478520515458478,-0.6848732130749938,-0.6848732130749938,-0.8559175248317822,-0.8951932334660295,0.07955399604855806,0.24591731141255962,0.24591731141255962,0.24591731141255962,0.0011479825265504062,-0.07846090876575204,-0.346452733207383,-0.3172297494118154,-0.2512699953486156,-0.2512699953486156,-0.3638608526540976,-0.3638608526540976,-0.3638608526540976,-0.5826130320839208,-0.4815103989167603,-0.4815103989167603,-0.4815103989167603,-0.4815103989167603,-0.4815103989167603,-0.4815103989167603,-0.47808917264289197,-0.42026661858944026,-0.42026661858944026,-0.42026661858944026,-0.36458834108053817,-0.36458834108053817,-0.36458834108053817,-0.36458834108053817,-0.36458834108053817,-0.41467101882529916,-0.41467101882529916,-0.41618633489345935,-0.41618633489345935,-0.4039702964817318,-0.4039702964817318,-0.4340747059386838,-0.4138461158175266,-0.363666270361082,-0.4302765447530537,-0.4302765447530537,-0.4302765447530537,-0.3284108870008229,-0.3284108870008229,-0.3284108870008229,-0.7193099983142879,-0.7400931059482126,-0.7400931059482126,-0.7400931059482126,-0.7328233948320566,-0.6311203635607613,-0.7587414820244238,-0.6711941911902164,-0.6711941911902164,-0.5689888772490724,-0.5689888772490724,-0.7219872573903603,-0.955713070906635,-0.955713070906635,-0.7816160568554019,-0.7816160568554019,-0.7816160568554019,-0.7687597808714695,-0.7687597808714695,-0.8626288845232305,-1.2260091414431376,-1.2260091414431376,-1.2260091414431376,-1.4123118112976574,-1.1134152112737081,-0.4708553824430003,0.3490741066351474,-0.31060276457873215,-0.4058593323687234,-0.21420134758272885,-0.7072483529856544,-0.25406287408747297,-1.0319841211265308,-0.6902111479147747,-0.6902111479147747,-0.8101914744094265,-0.9225443556071952,-0.9197492151792379,-0.6023173409372138,-0.6955546112358413,-1.5830179104777922,-0.4627741336802498,-1.936890567773814,-1.9419151548369356,-2.4713835329462874,-0.45297081656791416,-2.1691937618870387,-0.9760154636889891,-1.0255343886912054,-1.7730468656397904,-1.9348180753661328,-1.0570483525763812,-1.3805073086045838,-1.0474824340996631,-0.8310414459514425,-0.8310414459514425,-0.9960264691844632,-0.9960264691844632,-1.08407756084581,-1.086893101184063,-1.0100360435678268,-1.070709488837154,-1.051430656371618,-1.2361734242302371,-1.2361734242302371,-1.0165567704024123,-0.6949411947213785,-0.8718546356814845,-0.8718546356814845,-0.8047404451052211,-1.06988937930997,-0.8041535940613675,-0.2027355044875152,0.05548712667108063,0.09540542470497851,0.10556475576560521,0.248315612283102,0.07228690943282678,-0.7042049209145631,-0.2944478102795675,-0.2944478102795675,-0.8574242885286494,-0.3837869198342187,-0.17948869519618998,-0.11639132222243742,-0.4236015184883179,-0.4236015184883179,-0.1285541905084405,-0.37911262423606795,-0.741258701807318,-0.809482844291523,-0.1485758596534259,0.028300574081440988,-0.48762506188356763,-0.27579688246723577,-0.3884038468280795,-0.3310909402514032,-0.10621490151853988,-0.31959484018883555,-0.31959484018883555,-0.31959484018883555,-0.13571220745499077,-0.20184993156510864,-0.1517087735931151,-0.3599419605533583,-0.2769889617774011,-0.3507799491955794,-0.3507799491955794,-0.29198860478708333,-0.29198860478708333,0.05126555542061423,0.07219430284595324,0.0467075320049863,0.0467075320049863,-0.33133290907259116,-0.33133290907259116,-0.24286078852601023,-0.24286078852601023,-0.11223285722643603,-0.11223285722643603,0.10678487485527521,-0.16858833172917795,-0.36567871743192837,-0.4331253611335842,-0.43184283710137955,-0.2542266777519149,-0.3982760527512398,-0.15496765809566004,-0.19826919361392736,-0.39354797617788645,-0.6808492071118801,-1.7824181793111507,-0.39448739161168345,-0.3442467296175384,-0.9440904710620318,0.23386258055867604,-0.4471343759807661,-1.198223390741371,-0.9706265799160357,-0.8554582108580032,-1.1720555395301133,-1.5970659535853087,-1.3503525589372543,-1.947866133516866,-2.2847680505479535,-1.0840627816752995,-0.8403356334193246,-1.2419803678198476,-1.717253396112004,-1.3273682028497993,-1.1007134532370286,-1.3459006877107282,-1.3459006877107282,-0.5060957032075165,-1.7575431451299766,-0.9414478661186971,-0.9414478661186971,-0.9798936130523095,-0.5857927439139774,-1.4979048362708027,-1.2252992729433008,-0.7052268231513691,-1.6220778108939484,-2.399177203210298,-2.742991669821899,-2.6007020344719347,-2.6007020344719347,-2.5245772380391993,-2.1260262804931087,-2.1260262804931087,-1.3593364898545246,-1.205929977227743,-0.5431565730937046,-0.4849056310139627,-0.7251717359814668,-0.8733276410776034,-1.0036630765767138,-2.1816279966622907,-1.729477211191907,-1.1924887180088812,-2.2700390569070823,-1.616010676900267,-1.940686987825055,-1.7595739399978783,-0.34639055140287467,-1.6306391635805606,-2.5596296835851358,-1.766674884773814,-2.99020916956837,-3.015660237499666,-3.015660237499666,-2.5202684258932933,-2.3238491390467004,-1.7786733370361407,-1.5725721908715533,-1.6620861130387348,-1.6715142438885968,-2.5066692529364856,-1.2552619264672462,-0.7492112366673864,-0.9018358432217405,-1.5429804143632193,-1.5060861110086738,-1.17320511427485,-1.2618259943746952,-1.6808246754838323,-1.5919505334224326,-1.4240605656097245,-0.9162140990934572,-1.1778008585621642,-1.4329085571647022,-1.2603211687734126,-0.6902111907984783,-0.6902111907984783,-0.6738047727944488,-0.6296862269336905,-0.6296862269336905,-0.15730918324776877,0.4826825823062426,-0.18689411514042065,-0.2531528119742169,-0.6331546307659831,0.2785053529741633,0.26231425014658627,-0.9395641735884087,-1.0648638371756594,-1.3716581700282668,-2.04230989171683,-2.2673580145851635,-1.0402521615753981,-0.9350362334956688,-0.5550858644025963,-0.8077649071274711,-1.4811554291896305,-1.4762193898087792,-1.1170198642658782,-1.120591034598535,-1.1424969207383875,-1.0159451168710993,-0.9411990578202589,-0.9411990578202589,-0.8277849034677167,-0.8362923558360577,-0.6195194218295625,-0.6195194218295625,-0.6195194218295625,-0.7064219617467944,-0.9103116594481815,-0.8816308185315025,-1.6552353838440124,-1.3586080411105301,-1.4878832638108355,-1.4952527824078023,-2.54510159583051,-1.1530296508695796,-0.7143861320353277,-0.8499794059148631,-1.0093505336373045,-0.8820943513264367,-0.8750069662222063,-0.6072819550634311,-0.11063919050443305,-0.2774137946413163,0.09461587841849944,0.8795304932509613,0.5460819191418401,-0.11837138531618141,0.014213816098792798,-0.049843380926920186,0.17110317778213502,-0.10016895683302363,-0.08678827537871003,-0.39084970104797623,-0.24362948915330843,-0.47535880759544713,-0.47535880759544713,-0.47535880759544713,-0.47535880759544713,-0.21075066059806555,-0.46614674784579724,-0.46614674784579724,-0.508712484352997,-0.5984849891220047,-0.09070269851671792,-0.29974047605233206,0.474852004881959,0.474852004881959,-0.1256728029100077,-0.2296766636157715,-0.355685835511976,-1.059788105300256,-1.059788105300256,-0.7561663412645467,-0.698975484794762,-0.8963421533274257,-1.0501234860668398,-1.0501234860668398,-1.0187042607918797,-1.0187042607918797,-1.073534269530509,-0.834365348688699,-0.834365348688699,-0.834365348688699,-0.5974411936572895,-0.6587426375144019,-0.5622663644389967,-0.7514081179235594,-0.7514081179235594,-0.7772467457131622,-0.8005078895934018,-0.4036088233219353,-0.32824360866970964,-0.5077335457565023,-0.4592628163668423,-0.5352096599190417,-1.656669913915406,-0.9128324476259324,-0.4146678955487052,-1.82999727132183,-1.7473737726323886,-1.7473737726323886,-1.51005092691171,-1.4887083594923238,-1.359698658586769,-1.359698658586769,-0.18644605981736007,-0.38037326288902384,-0.48165371587658395,-0.9716416508023047,-0.9653964068683466,-1.2323904953978202,-1.3763222889173403,-0.5548471063975731,-1.6692819432264447,-1.4639080636087507,-0.5208182174276199,-0.5769130103083046,-0.4416387993402544,-0.4416387993402544,-0.35731701839389063,-0.5546858876239337,-0.39573375626348894,-0.5086403220896212,-0.5086403220896212,-0.5086403220896212,-0.5086403220896212,-0.5086403220896212,-0.6320579997035332,-0.6320579997035332,-0.7444147758990656,-0.7345102144348282,-0.7345102144348282,-0.7745293662249231,-0.7745293662249231,-0.7745293662249231,-0.7745293662249231,-0.7745293662249231,-0.812923372698741,-0.7768118385556092,-0.7768118385556092,-0.7768118385556092,-0.7768118385556092,-0.7768118385556092,-0.7803824443174261,-0.7803824443174261,-0.7803824443174261,-0.8191940015203586,-0.8015457364580582,-0.824580588482955,-0.824580588482955,-0.824580588482955,-0.7734322947541713,-0.792260221412526,-0.8115172397289979,-0.8115172397289979,-0.8115172397289979,-0.8115172397289979,-0.8115172397289979,-0.8115172397289979,-0.798710250254039,-0.798710250254039,-0.798710250254039,-0.8174170297754456,-0.8174170297754456,-0.8174170297754456,-0.8174170297754456,-0.8174170297754456,-0.8174170297754456,-0.8428627078641063,-0.8428627078641063,-0.8428627078641063,-0.841226526287172,-0.841226526287172,-0.841226526287172,-0.841226526287172,-0.841226526287172,-0.7384680470573198,-0.5780604834165991,-0.5780604834165991,-0.5780604834165991,-0.5780604834165991,-0.5595246580225671,-0.5595246580225671,-0.5595246580225671,-0.6889099265158176,-0.4964094557528196,-0.6319525769726535,-0.6319525769726535,-0.6319525769726535,-0.6319525769726535,-0.6259161264300585,-0.5965269226706805,-0.4904358654151878,-0.4904358654151878,-0.4904358654151878,-0.5832561018846008,-0.5832561018846008,-0.5832561018846008,-0.4975783888898293,-0.697708727410935,-0.697708727410935,-0.990930633769422,-1.0564875486259748,-1.0564875486259748,-0.7261164379344657,-0.6379104990782276,-0.7276634043966949,-0.7276634043966949,-1.3435000968864672,-1.3435000968864672,-1.1868797864556533,-1.1463623684704367,-1.0447088443196697,-0.9139478474790913,-0.201389981402485,-0.418514095169885,-1.3328736017122935,-1.3519216924453434,-1.3723689341390044,-1.0886626033067857,-1.047966791068913,-0.9953115853344472,-0.6138724820281798,-0.9463536364895855,-0.9917850207344318,-0.8187937682092331,-0.8187937682092331,-0.7915965386010883,-0.4573437013924032,-0.42172301583289035,-0.44142580440218515,-0.2145218746024911,-0.44676670370798865,-0.16312317167273294,-0.3049284553542837,-0.3049284553542837,-0.3356666337300235,-0.7718250086755197,-0.7718250086755197,-0.7718250086755197,-0.7718250086755197,-0.8104624663051438,-0.4305596772657705,-0.4305596772657705,-0.5981005880816248,-1.0170313085058695,-1.527969991668357,-1.8578508120349089,-1.3623507990957973,-1.400678259931178,-1.5126694294310816,-0.8435705864417544,-1.3116389350061675,-1.8048558642734398,-1.8025695555807317,-1.8147296823235204,-1.8147296823235204,-1.0024337301149329,-1.05808890128041,-0.8030294804580425,-0.8030294804580425,-0.8030294804580425,-1.1433388263718904,-1.288923799983921,-1.1639715268304998,-1.2326762199004881,-1.2326762199004881,-1.2730890748419017,-1.9670376263870262,-1.311959036383596,-0.6180997475268518,0.018874877343490304,-0.5518925942525801,-1.1538524778783696,-1.1532277558860846,-1.4861907777835666,-1.0232889350491605,-0.9141869784412704,-1.44627221400688,-1.7920925699735655,-0.8356642813051682,-0.8356642813051682,-1.2887660499264673,-0.2746144912024529,-0.262230321754992,-0.8094544342695973,-0.920533041002789,-0.03731850608597409,-0.7706269405475452,-0.3556059654767018,-0.34044181539789287,-0.09999073262424185,-0.26847614473988046,-0.3589227415993688,-0.7304085183234688,-0.23487577124619285,-0.08311649667652893,-0.08311649667652893,0.11583276121180483,-0.20927452687087864,-0.32112043123275197,-0.0967945801162291,0.14371862298064564,0.16445184908829755,0.24335041433755755,0.2412987459877896,0.2412987459877896,0.2412987459877896,0.2394939058409364,0.2394939058409364,0.2394939058409364,0.2394939058409364,0.2394939058409364,0.21486689507059195,0.21486689507059195,0.21486689507059195,0.28208256029379986,0.28208256029379986,0.28208256029379986,0.28208256029379986,0.3372092876102544,0.3112191556366159,0.3655175407724728,0.3870458217294756,0.3870458217294756,0.3870458217294756,0.3870458217294756,0.3931054683341601,0.3931054683341601,0.3931054683341601,0.3931054683341601,0.3931054683341601,0.3931054683341601,0.41018758554302265,0.41018758554302265,0.41018758554302265,0.46632406469787346,0.5637018413478124,0.5637018413478124,0.5817083094237637,0.420273156240243,0.4821272885940494,0.4821272885940494,0.47062626538871805,0.47062626538871805,-0.05325543427106119,-0.1835453029342728,-0.08234648578458896,-0.09177124857588473,-0.030240419794162934,0.012668251653520722,-0.13019391852033335,-0.24403965666649835,-0.03861225110559599,-0.12203149970274355,-0.23990394638458076,-0.3489641663708829,-0.3763833768842871,-0.2574222575594973,-0.12010299128719407,-0.2344781310841381,-0.2344781310841381,-0.22429586828304163,-0.13234777661813302,-0.077998403028165,-0.077998403028165,-0.077998403028165,-0.077998403028165,-0.077998403028165,-0.077998403028165,-0.077998403028165,-0.077998403028165,-0.077998403028165,-0.06304733576371953,-0.06304733576371953,-0.06304733576371953,-0.06304733576371953,-0.25320420049486325,-0.31262736743376307,-0.31262736743376307,-0.22392756693526317,-0.22392756693526317,-0.5488816376584712,-0.1668817557269524,-0.1668817557269524,-0.1668817557269524,-0.22081381802701733,-0.371445718903911,-0.371445718903911,-0.371445718903911,-0.6960521703164544,-0.6960521703164544,-0.5559336539653016,-0.8971669213145552,-0.9167104133702421,-0.8592788681217399,-0.6937616335163274,-0.8719237302006433,-0.8501162951673369,-0.8501162951673369,0.4807858355760368,0.020849633832353276,-0.43979846488104835,-0.10781507287627223,-0.10781507287627223,0.613320865426895,0.5316132559072071,-0.15083024409188828,0.11991808882459806,-0.02179090364541747,-0.31464106883902954,-0.13609098483777193,-1.3603399002284473,-0.3538715450254426,-0.45740968293231477,-0.3598847647783191,-0.41770645393662625,-0.41756105081159817,-0.20160656091284812,-0.8107198667175067,-0.9458412044971822,-0.9612721922416688,-0.43615814741266234,-1.1393681587109452,-0.6193454636441817,-1.2714810304163837,-1.0639146634638945,-0.9871272844162511,-0.9692564699589306,-0.7697711904538895,-0.669253286902277,-1.2130667712028682,-1.9479065435309666,-1.8296665401976222,-1.4360930165506178,-1.2533751550173204,-1.240172671853794,-1.240172671853794,-1.1426513610477211,-0.46309666886058887,-0.8412526947492396,-1.31735577582228,-1.4172973602706183,-1.9556631623491172,-0.3808627674583411,-1.3588240346754858,-1.3072784595949156,-0.7379191200953368,-0.9038637057298525,-0.9888404533322657,-0.9881363055062216,-0.5469158753105152,-0.28118870505878546,0.2659739855131328,0.34061160963027853,0.34061160963027853,0.40546685872832744,0.550129569532356,0.5612079224961929,0.5420805977102177,0.3571635286411394,-0.29971812287007393,-0.09911876407528791,-0.09911876407528791,-0.056428728652326704,-0.0450609315209708,-0.0450609315209708,-0.019670059872217996,-0.019670059872217996,-0.10748586204474837,-0.29975826709580333,-0.28337993775993914,-0.28337993775993914,-0.28337993775993914,-0.2523647632340971,-0.2523647632340971,-0.2523647632340971,-0.2523647632340971,-0.2523647632340971,-0.2523647632340971,-0.2523647632340971,-0.3158820317742522,-0.3131586339689905,-0.3165995503155948,-0.3165995503155948,-0.3165995503155948,-0.3165995503155948,-0.3165995503155948,-0.3165995503155948,-0.3165995503155948,-0.3165995503155948,-0.3165995503155948,-0.3165995503155948,-0.3772187672820962,-0.3772187672820962,-0.3017915799707614,-0.3017915799707614,-0.3017915799707614,-0.3017915799707614,-0.3017915799707614,-0.3017915799707614,-0.3017915799707614,-0.31286436625178027,-0.38530250665459487,-0.38530250665459487,-0.38530250665459487,-0.38530250665459487,-0.38530250665459487,-0.45744151942089484,-0.45744151942089484,-0.45744151942089484,-0.45744151942089484,-0.45744151942089484,-0.45744151942089484,-0.45744151942089484,-0.45744151942089484,-0.45744151942089484,-0.45744151942089484,-0.45744151942089484,-0.45744151942089484,-0.47317484570408247,-0.47317484570408247,-0.47317484570408247,-0.47317484570408247,-0.47317484570408247,-0.47317484570408247,-0.47317484570408247,-0.47317484570408247,-0.43075959541365155,-0.43075959541365155,-0.43075959541365155,-0.43075959541365155,-0.43075959541365155,-0.42269913744099025,-0.42269913744099025,-0.42269913744099025,-0.42269913744099025,-0.42269913744099025,-0.42269913744099025,-0.40639271642673847,-0.40639271642673847,-0.40639271642673847,-0.40639271642673847,-0.40639271642673847,-0.40639271642673847,-0.40639271642673847,-0.3774587770069617,-0.3774587770069617,-0.3774587770069617,-0.3788415672899745,-0.3788415672899745,-0.4474457632363295,-0.4474457632363295,-0.36951883831072363,-0.36951883831072363,-0.36951883831072363,-0.36951883831072363,-0.37079714330208025,-0.37079714330208025,-0.4169384648433978,-0.4384532501032295,-0.46890948549895534,-0.46890948549895534,-0.45924654079061306,-0.45924654079061306,-0.45924654079061306,-0.48871981704291323,-0.48871981704291323,-0.48871981704291323,-0.48871981704291323,-0.48871981704291323,-0.48871981704291323,-0.36400803165985807,-0.36400803165985807,-0.36400803165985807,-0.43426797983988796,-0.43426797983988796,-0.43426797983988796,-0.43426797983988796,-0.7228487087300589,-0.7228487087300589,-0.7228487087300589,-0.5262028002764934,-0.5262028002764934,-0.4817108037569977,-0.4380482124422996,-0.3324978037895737,-0.3324978037895737,-0.30394918600194826,-0.30394918600194826,-0.30394918600194826,-0.30394918600194826,-0.3273520709653026,-0.5369924258688243,-0.5369924258688243,-0.4526951502883316,-0.5349961031829982,-0.46404310653485775,-0.42832186484215445,-0.6222366108520911,-0.5335164609135672,-0.4507061428800038,-0.4507061428800038,-0.6321851135512839,-0.6059701394178265,-0.6378369235895353,-0.6378369235895353,-1.0395163547547666,-0.9760696109618944,-0.9760696109618944,-0.9551332888044701,-0.9708882674878304,-0.8138023070501175,-0.9224854994216246,-1.3367214655511677,-1.3367214655511677,-1.2316374039982252,-1.0326380858734927,-1.5336788581556726,-1.6658161079270526,-1.4918522597666617,-1.4918522597666617,-1.8163187248549248,-1.627738739631979,-1.628704306863089,-0.8151013424844418,-0.560067198320764,-0.1476567863635886,-0.5806775056721303,-0.9254059812264497,-0.24283870145491032,-0.49773203256369924,-0.7334532385658612,-0.28425270768552385,-0.20459893035308047,-0.6899156699343459,-0.7637248971655016,-0.8147595720542115,-0.8147595720542115,-0.8782441960238153,-0.605599489874722,-0.4080458421683921,-0.4276578006469356,0.07636713473273703,0.06702339159553238,-0.44241105118268576,-0.5071241699442319,-0.5071241699442319,-0.9919036347856033,-0.7677474840910674,-0.7677474840910674,-1.0398748984094515,-0.34958587792870266,-0.3291232518749574,-0.025348828702611126,-0.09206396626793423,-0.10899503113316558,-0.11620773244280583,-0.11620773244280583,-0.6869336680411414,-1.1366184612016192,-0.9051596681569046,-1.5963340173377445,-2.1810958220583627,-2.0733209261569567,-2.0733209261569567,-1.9813952706909255,-2.0418860449148837,-1.529901256390372,-1.579768290849598,-1.579768290849598,-1.579768290849598,-1.5260197072114237,-1.3009417641791503,-0.9782042840152242,-1.4991165470183674,-1.1225038728882106,-1.5722536372104934,-1.6787256524107974,-1.6787256524107974,-1.7216976807936313,-1.4070939763115355,-1.4070939763115355,-1.3335963225615481,-1.3335963225615481,-1.3335963225615481,-1.3813891675442378,-1.3813891675442378,-1.3431318421028253,-1.1692913572989527,-1.428063528058395,-1.428063528058395,-1.428063528058395,-1.3698061642827721,-1.3576033719465557,-1.172882343198124,-1.0719935716601048,-1.0568522972320273,-1.0749672089370557,-1.0749672089370557,-0.9693324108926411,-0.8579796682181906,-0.890574043086654,-1.5500033474413497,-1.8840285892737771,-1.6086571841131665,-1.4161309613893387,-1.9091211102834627,-2.5696081114839147,-2.6472471643470645,-2.584262921549446,-2.2709781338532906,-2.416305839192354,-2.416305839192354,-2.4871876461831155,-2.0240618270316917,-1.8824800789605838,-1.9317046855024522,-1.7782294008452069,-1.9089221017919349,-1.9089221017919349,-1.875983203826654,-1.7749028850340405,-1.76451487912575,-1.76451487912575,-1.76451487912575,-1.8178497892338756,-1.8178497892338756,-1.8178497892338756,-1.8178497892338756,-1.720654728784378,-1.720654728784378,-1.67436684287472,-1.613883247111712,-1.613883247111712,-1.5404666771499558,-1.7599814517065466,-1.7707409071789704,-2.0211179080201296,-1.9489733838754275,-1.4253983224196412,-1.5616075821914306,-0.6648350047455034,-0.9177699727570053,-1.622325688327808,-1.5249797693156018,-1.8516921774638686,-2.025076357097306,-1.9766932391755363,-1.6649587139615334,-1.7374125693022073,-1.9817102735316003,-1.9817102735316003,-1.9573069465732524,-1.9573069465732524,-1.0918830736912308,-1.5356612993697256,-1.3679750424979862,-0.7718250878785007,-2.0413515250006506,-1.8302817689668478,-1.647280932883854,-2.5786008983245208,-2.2789040677493904,-1.4688219433356977,-2.1971535305463488,-1.4069348417710694,-1.112547561432801,-2.1828518219869646,-1.3238744204562383,-0.3041191966012507,-0.021739885003716486,-0.5505264863113514,-0.3639648276263341,-0.7043902764649144,0.10012380939937271,-0.43730546855228236,-0.5990907678416122,0.29336616356686596,0.6610907658283465,-0.7009001884068047,0.13422547786576505,-0.2820152672475303,-0.020887655407974354,-0.362624115988081,0.5244040377652879,-0.4372580935476379,-0.8660023856618867,-1.0962489276218792,-1.3542596290839617,-1.1701235324896755,-1.1756262181409123,-0.7333369133839948,-0.7333369133839948,-0.7316158386456469,-0.905370927695393,0.15032832626672443,-0.10711107552141297,-0.18130631480423992,-1.2830387936784122,-0.5551644449343649,-0.6975900758422537,-0.6405546261960787,-0.27848319270204863,-1.4019627742272687,-0.21801787199026545,-0.49186740569992393,-1.2567077404247344,-1.4098145770613209,-1.5397872400549684,-2.6545191746460866,-0.9760219498219873,-0.923229512378772,-0.8406400636370814,-0.6231403746983766,0.3384917796011955,-0.0658024196738399,-0.44522337536394413,-1.1095053296371693,-0.7961721141214365,-0.20820136032206463,-0.09175445417820871,0.15856041011218236,0.3393232773179464,0.08687992933883543,-0.7316441305769013,-0.9082163995244767,-0.7643982706180711,-0.5610248738732512,-0.2669647736894492,-0.47211082230491697,-0.31210380899448453,-0.3212336355938459,-0.680830408461077,-0.8455057331263511,-0.6891720471096429,-0.6606206155070168,-0.8303306096247476,-1.272242877883254,-0.643034359684879,-0.6799619528196842,-0.42367227165224397,-0.9693748887843668,-0.23564131220133755,-0.13411486974306894,-0.7193129534321179,-0.8117405537847294,-0.634216615123308,-0.6197435999255976,-0.4843593806076639,-0.4742950511677683,-0.026533594335531485,-0.20397657955611895,-0.20739722078561207,-0.5123698783611055,-0.5123698783611055,-0.6344793820915554,-0.4676333813295337,-0.8066136302701186,-0.9815190591192923,0.05064991714956696,-0.9872417316860125,-0.6976238604971137,-0.5703043949201377,-1.0289835113004109,-0.7842829242566605,-1.2078840070515255,-1.5904900844406444,-1.9621434140640899,0.48734555166672744,0.2871368107843562,-0.4970263451745367,0.014835237941650703,0.19345851167096548,-0.1471763193720376,0.438299947401673,0.6853653922618119,1.2240366909471956,0.11609118074820235,0.4762927381895719,-0.28486286042956904,-0.5529649045943907,-0.7666972299124143,-0.7706103706246098,-0.9600062164868263,-0.9600062164868263,-1.1539563707870328,-1.1539563707870328,-1.0111629573990264,-0.6982072635095204,-0.5598914518717313,-0.5598914518717313,-0.3645875077965072,-0.5027397759144746,-0.603512475680327,-0.5306236166182774,-0.5306236166182774,-0.1664133719892128,-0.032312520122485075,0.41557311119075657,0.19264050978249697,1.0998070302915903,0.5656405519583737,0.24577246775396488,0.004180709352020889,-1.1444364014930783,-0.5868516543356473,-0.7433287061834432,-0.6833296327268374,-0.07334054314870841,-1.536365657841551,-2.133344904177107,-1.182039925214156,-2.0022437356031384,-2.1273404049980056,-2.2316586885188037,-0.5395031888900623,-1.1875854655121147,-0.5589458230885436,0.19480151135073137,-1.469465626836985,-0.5450671341889245,-1.3241896477108588,-0.05303408978880553,-0.5811749665087769,-0.48732679747501556,-0.8870944577244047,0.005350158990359885,0.18900875694243524,-0.4670234334549288,-1.2135810617953267,-1.4742149594256715,-2.0361077413116018,-1.9790368162049545,-1.606047581204661,-0.8230975324810859,-0.4063262149968975,-1.605752854304469,0.4684703913855842,0.3029136714637361,-0.9918941877190015,-1.3765357314519513,-1.5294071483158571,-1.5294071483158571,-2.052401980778026,-1.6803032767233264,-1.5651280078287286,-0.938384953432431,-0.9737465723528537,-0.9737465723528537,-0.9831613989815652,-1.7804783933052377,-1.7952716090097027,-1.6659399976661937,-1.3840159811936932,-1.6273449570886445,-1.7248806485792834,-1.3976211046698281,-2.0459150174635754,-2.354199091950913,-1.4792360728209317,-2.018614144192592,-1.9393881430690516,-0.3372329222324239,-1.7561368217825317,-1.5619586200455493,-2.052900898077039,-1.431715907100179,-1.7092400366322749,-1.9666156371416612,-1.3877989122781518,-1.7102476273280525,-1.3199996622632002,-1.111707852400592,-1.5160717115934312,-1.369390867441221,-0.9948979927269928,-0.6253327835173564,-1.3073853878703696,-1.1827858315994555,-1.0183738947427003,-1.0525128042896554,-1.2406869563978193,-1.315125610939188,-1.315125610939188,-1.2641110412298247,-1.2641110412298247,-1.1416651999220924,-1.1416651999220924,-0.9316743259859228,-0.8263339339097152,-0.7046777658645631,-0.7046812963754104,-0.7046812963754104,-0.7412796689449579,-0.7412796689449579,-0.9387998070029232,-0.9387998070029232,-0.8656707173105922,-1.2376295832958903,-1.2376295832958903,-1.3214891721964168,-1.3415401435217509,-1.2395781000355302,-1.2395781000355302,-1.2395781000355302,-1.6304901616106158,-1.1727767360920143,-1.1727767360920143,-1.1727767360920143,-1.0344251072170434,-0.9480356933295772,-0.7986073251352364,-0.6710211736993495,-0.6070008519362433,-0.5732243035348765,-0.8941328331893167,-1.2921323005250747,-0.9833466055768626,-0.9833466055768626,-0.6277276358353849,-0.5576608370699903,-0.6443252346341445,-0.07620324475323524,-0.9582214236017896,-0.7533049280290165,-0.555190572961847,-1.172235270976136,-1.2575166969466502,-1.4965424856938272,-2.2876090302557577,-1.6480457411478922,-0.9226527435021791,-1.1775531643841541,-0.945488469414625,-1.6173076741825814,-2.674114852760818,-2.5493413690733218,-0.7450835646147808,0.07506323159004946,-1.2242456128963914,-1.1183251967289636,-0.844216315747933,-0.24742597574260367,-0.24742597574260367,-0.24742597574260367,-0.19530486964882643,-0.18933000119192803,-0.18933000119192803,-0.28468350797647674,-0.28468350797647674,-0.18110532539862045,-0.30205890434592564,-0.38896390263973796,-0.2914096562553954,-0.3095017479701981,-0.43776332724375006,-0.4062943185517298,-0.5833537941273129,-0.3859274547386151,-0.3859274547386151,-0.46231740915672154,-0.46231740915672154,-0.46231740915672154,-0.41951087865272807,-0.5842451594168293,-0.5842451594168293,-0.5842451594168293,-0.5842451594168293,-0.7118785030238216,-0.6028220835908256,-0.6243211195806924,-0.6243211195806924,-0.6104503470457375,-0.5601683903316903,-0.5601683903316903,-0.5601683903316903,-0.5601683903316903,-0.5431501270536054,-0.5431501270536054,-0.7024749822946299,-1.0456929935282375,-1.107690490795835,-1.7248788629184277,-1.8620767392749253,-2.4560487349258504,-2.326220522217685,-2.127998026338472,-2.2683794070573056,-2.2683794070573056,-2.2683794070573056,-2.549979006775287,-1.8756166198443371,-0.6681278643850478,-1.6337867342448593,-1.6528290965145156,-1.6528290965145156,-2.2625072822433214,-2.752973082994787,-2.317202363337044,-1.9179549486188714,-2.2799491265956684,-1.7355856663267057,-1.8221628167028217,-4.081051254057666,-4.266661922703391,-1.9905468894898048,-0.9961112161060993,-1.6009959459569707,-1.0859637394722896,-0.6460539569142077,-0.974890297701428,-1.1528450310005331,-1.489090889203543,-0.40384054820128706,-1.4346446846962704,-2.2372625476528327,-2.369990556700627,-2.2229492746369677,-2.5722940177928835,-1.874149266376019,-3.077093390186065,-1.7564178417570186,-1.6672283665103913,-1.734887777505942,-1.1932807243056798,-1.3960566359994624,-1.1971729249750107,-1.3850678430145928,-0.77784701707645,-0.4853899581711312,-1.2160108351795353,-0.5360333009508982,0.3026882608804339,0.3026882608804339,-0.3789715641912619,-0.29241292819285747,0.009502453646999531,-0.5338651360107999,-0.5338651360107999,-0.5024961596179469,-0.5024961596179469,-0.5024961596179469,-0.6215252042244422,-0.6193851272046058,-0.6193851272046058,-0.6930739991144936,-0.7808890225302607,-0.5449409250013728,-0.542354861268571,-0.542354861268571,-0.46948965083935357,-0.3856120503932626,-0.3856120503932626,-0.3946741356566199,-0.10202472171865756,-0.4660800706713409,-0.4660800706713409,-0.4421178306051425,-0.3849770574434415,-0.3849770574434415,-0.5201186415010733,-0.4089901289713756,-0.4089901289713756,-0.4089901289713756,-0.31077670056336837,-0.31077670056336837,-0.3003798084915259,-0.3003798084915259,-0.3003798084915259,-0.3003798084915259,-0.002417223318062267,-0.23510987155810845,-0.23510987155810845,-0.22976305104148978,-0.29645102733237794,0.07944167037417282,-0.301963957427366,-0.3189364646663089,-0.3189364646663089,-0.24090626376221086,-0.1707062815401919,-0.48696586581808754,-0.992531758575607,-1.0548528190928168,-1.0548528190928168,-0.018553435073303426,0.14534643461449723,0.06755978727910389,0.13232130325683317,0.9348796152851356,0.3178200398961013,0.642805612530021,1.4135418799955297,1.1153816757813786,1.2106634139569945,1.0006210041143575,0.47880543306900414,0.2605613854879181,0.3742173556413225,0.4474481450339913,0.47358112975646643,0.3255641501468042,-0.15092003741421683,-0.587362854388799,-0.766836361072254,-1.473445872461307,-1.2328877402297138,-1.081079295262888,-0.8524416819494456,-2.1847183266880594,-1.9746710056113945,-1.6142219055670182,-1.1762641297981251,-1.350012897179647,-1.0984729872932113,-1.2893869596094771,-1.8607452578374155,-0.9379738427434592,-2.115105381267684,-2.295211108376089,-1.5660025134458535,-2.4517956928413533,-1.457842951207729,-1.496034616412257,-1.758757745553345,-1.5716339474309944,-1.523418516531167,-1.5857942003785965,-1.5857942003785965,-1.1325899347403845,-1.6702486462835315,-1.6227735006481854,-1.4315226254694928,-1.2228329300881895,-1.6611422010896064,-1.2895280262058961,-1.2895280262058961,-1.2895280262058961,-1.1707215724940196,-1.4210922611673227,-1.357152086215305,-1.357152086215305,-1.4747863239135854,-1.3571110828617245,-1.3571110828617245,-1.553849133942996,-1.553849133942996,-1.553849133942996,-1.7068156721223928,-1.6055780907695392,-1.6055780907695392,-1.4780366009198735,-1.4837668301240532,-1.2234845372291658,-1.5231330899242823,-1.7077461973856818,-2.0181171433079688,-1.8905769424257464,-1.9203719655710714,-1.7835132698266927,-1.1595573043539256,-0.8735321414042824,-0.9863073744053222,-1.46296183274174,-0.44287200363981083,-0.4418292534006353,-0.37797657457528144,-0.624122987209988,-0.778175747592417,-0.09125619362120052,0.00969918813801024,-0.7019923691218163,-0.7952422413478151,-0.6349267279352943,-0.6349267279352943,-0.6267192635047341,-0.8211358742462711,-0.7508926219717843,-0.7828322484140661,-0.6249411470125193,-1.0060251566440084,-0.8160580055544395,-0.8160580055544395,-0.7965275469060767,-1.0348425555871401,-1.0348425555871401,-1.1198393996171532,-1.1198393996171532,-1.2540726848911952,-0.9208371753773097,-0.9145753649868377,-0.9142027782354711,-0.9142027782354711,-0.8039448336079635,-1.243478294911796,-1.4306273249336596,-1.4306273249336596,-1.3465837195951553,-1.374105488737421,-1.2821933955837446,-1.6910856492066353,-1.633654281288056,-1.8545131627311684,-1.8078235870701163,-1.8078235870701163,-1.8078235870701163,-1.7964755482733572,-1.7964755482733572,-1.7964755482733572,-1.564123663993939,-1.564123663993939,-1.3270283615266236,-1.3270283615266236,-1.5940516000898846,-1.5940516000898846,-1.5934470868246284,-1.5934470868246284,-1.5934470868246284,-1.5596852658939655,-1.5596852658939655,-1.537775652620891,-1.537775652620891,-1.6409497512854834,-1.532615780631619,-1.3975843706245623,-1.3295509931956957,-1.337449980379112,-1.337449980379112,-1.4590534672494107,-1.616548115596486,-1.608277464333046,-2.0816305934942707,-2.117473632121062,-2.2522353445265972,-2.426488646987925,-2.083825905600749,-2.102258956303185,-2.0626145063304353,-2.174202598127473,-1.8840974464403277,-1.9744979908737674,-1.3421241597996716,-1.3421241597996716,-0.9783046845075871,-0.6048816074754466,-0.982465177697261,-0.9920117749234428,-1.0661647653015598,-1.3649995836570579,-1.7728121194902025,-0.6709442889730783,-0.4920299384276255,-0.47983600180678676,-0.25486389440469714,-0.2431623264192524,0.012078769877500672,0.012078769877500672,-0.5634043100095409,-0.7160589248650512,-0.7893409572358181,-0.526449423529115,-1.1481783897838047,-0.7236593637621942,-0.8227315263995086,-0.7355435934318133,-0.7248481724238925,-0.7232320991425573,-0.7232320991425573,-0.6136287352631195,-0.6136287352631195,-0.666204170153026,-0.7590469881564343,-0.10253510991416265,-0.286753833351754,-0.33663243087151085,-0.28734465375796436,0.13630892008630124,0.16360536922370886,-0.05061773840308989,-0.14637037205765924,-0.43677325999859284,-0.5763002846247578,-0.15983689911395735,-1.1863427285460046,-2.1438221277079914,-2.3794230186848093,-2.2392238022954087,-0.42398001520834744,-0.4807330774849794,-0.435370192138257,-0.5931722385187014,-0.7315159852997613,-0.6476998034235393,-0.6476998034235393,-0.8009250440008149,-0.8484690871628289,-0.6635684025196185,-0.6635684025196185,-0.6635684025196185,-0.6635684025196185,-0.6635684025196185,-0.6913605060104397,-0.9299938094430432,-0.6599170381165598,-0.9071549698885601,-0.5587623671700981,-1.188420623169666,-1.1067875539716527,-1.3118404313034933,-1.4465538906964506,-1.2719659526884648,-1.2719659526884648,-1.1715953028355754,-2.3982462261397153,-2.0103137301754397,-2.0103137301754397,-1.7981922972367226,-1.203969257223413,-1.384794051163366,-1.769022126776354,-1.5837440989335003,-2.1958084705834855,-2.2094263500071842,-2.9477027971616208,-2.287773301774164,-2.7339791439235133,-1.4174152137373286,-0.7542744284461175,-1.8644208010445926,-1.1247268496375857,-0.597721174027397,-0.8294370502926993,-0.4093812759926271,-0.4093812759926271,-0.36707421229121523,-0.2774939865965431,-0.9094352984898249,-0.8299548431620143,-1.041093801968945,-0.9344251879518997,-0.7394829500851254,-0.29965212555926657,-0.21759289574576152,-0.21759289574576152,-0.3437954176436021,-0.34825706783411214,-0.6389785385646866,-0.7490707137593957,-0.27271237681598515,-0.27271237681598515,-0.4032860779695061,-0.7836508205801918,-1.3253305996214606,-1.3288160972077616,-1.4959007622655776,-1.3896358171826708,-1.3896358171826708,-1.301163474193983,-1.3593659270743321,-1.5779674782783328,-1.5779674782783328,-1.5779674782783328,-1.4852387957833197,-1.4852387957833197,-1.4852387957833197,-1.4852387957833197,-1.433135809580405,-1.4344313513930413,-1.4344313513930413,-1.4500603458528072,-1.4500603458528072,-1.4500603458528072,-1.420656546273363,-1.420656546273363,-1.420656546273363,-1.420656546273363,-1.420656546273363,-1.4084557681855896,-1.4303720812136913,-1.4303720812136913,-1.4303720812136913,-1.4303720812136913,-1.4921143972872186,-1.4716810612060318,-1.4716810612060318,-1.4716810612060318,-1.4716810612060318,-1.4716810612060318,-1.4716810612060318,-1.4716810612060318,-1.4716810612060318,-1.4716810612060318,-1.4716810612060318,-1.4716810612060318,-1.4716810612060318,-1.4716810612060318,-1.4716810612060318,-1.4805291622595629,-1.4820267384355859,-1.4820267384355859,-1.4820267384355859,-1.4820267384355859,-1.49783340957257,-1.4125583488523885,-1.4125583488523885,-1.5304786752162307,-1.5304786752162307,-1.5304786752162307,-1.5304786752162307,-1.5304786752162307,-1.5359351889377872,-1.4787698880991127,-1.4787698880991127,-1.4787698880991127,-1.4787698880991127,-1.4787698880991127,-1.4787698880991127,-1.4787698880991127,-1.510014692320032,-1.510014692320032,-1.510014692320032,-1.510014692320032,-1.510014692320032,-1.5024686219109924,-1.5024686219109924,-1.4786861990453761,-1.4786861990453761,-1.4726612981443092,-1.4726612981443092,-1.4726612981443092,-1.4726612981443092,-1.4726612981443092,-1.4726612981443092,-1.4726612981443092,-1.4726612981443092,-1.411543180276022,-1.411543180276022,-1.411543180276022,-1.5411363785720842,-1.5411363785720842,-1.5411363785720842,-1.5411363785720842,-1.5411363785720842,-1.5411363785720842,-1.5333655417098384,-1.5967435415656837,-1.5967435415656837,-1.674201103675317,-1.6886334752458199,-1.6375218974844934,-1.6035168111558218,-1.6936748750701882,-1.601183182738568,-1.517144091557971,-1.684412253296528,-1.7595201346594258,-1.787000838873831,-1.7611428846908583,-1.4358127832918082,-1.3645995717713009,-1.2875592396916162,-1.2875592396916162,-1.343011314884617,-1.2638263909280325,-1.4177149193740306,-1.4020683790165336,-1.4020683790165336,-1.4020683790165336,-1.4020683790165336,-1.4020683790165336,-1.2200135855070542,-1.1933954411959227,-1.244368377789692,-1.244368377789692,-1.6196429380802588,-1.7320901191954443,-0.5104371498472757,-1.138784188665939,-0.9154587476509339,-1.5215664812234002,-1.4090235872737369,-0.6385748669818876,-2.888163099519874,-0.69249256599155,-0.3417106734977686,-1.2044308046898167,-1.3409694644235963,-1.3409694644235963,-1.0203179925214763,-0.9818639558925142,-1.1566897388525155,-1.5196821641090248,-0.3196423399472611,-0.3129978001432887,-0.6070422859594852,-0.8816828824636951,-0.6956041857510551,-0.5007839721522512,-0.34775117518154597,-1.526351679306288,-0.2842698665312379,-1.7178056635238317,-1.3837083180813468,-0.7313762159420709,-0.6343537395250223,-1.2737391306228416,-1.5092269546560213,-1.5092269546560213,-1.5092269546560213,-1.325370908325453,-1.4526121905937344,-1.4526121905937344,-1.1890405426867368,-1.2613419578377338,-1.5996887913624014,-1.5996887913624014,-1.546301502219103,-1.4727400150853163,-1.3688537621279975,-1.4193963299629089,-0.8280504065737255,-1.0397511545779452,-0.7729426816290437,-0.25341600412662624,-0.014513019709258002,0.16323847084093035,-0.35415774730336014,-0.6531678860014115,-1.1235803233377901,-0.8912079263499384,-0.6256466373141117,-0.7743711661031825,-0.502137073939854,-0.6022673063473492,-0.2226841384797634,0.28551678740247144,0.28551678740247144,0.3071501115347913,-0.605540307279956,-0.36117252663074884,-0.3564686052001239,0.22662314199662548,0.22795864692212456,0.22795864692212456,0.3537459642286729,0.24375836527487613,0.24252057867703614,-0.750633897109949,-1.0830379592657762,-1.2999964327790472,-1.2999964327790472,-1.066963082010767,-0.879068139807972,-0.8366247990301747,-0.26996648972294457,-0.22605697609405895,-0.010115928084139914,0.0020929167807080262,0.0020929167807080262,0.07913223008265124,0.45307821813351257,0.45307821813351257,0.657430107271198,0.657430107271198,0.11960510665652474,-0.04290231926035657,-0.25354786004680774,0.19248120372988556,0.16376022339300447,-0.8242038605325093,-1.0004235329460425,-0.8427486267099842,-1.250138412068578,-0.8729328986418666,-0.8729328986418666,-1.0168257301620955,-1.032732418694169,-1.032732418694169,-0.966807171564746,-0.966807171564746,-0.8514395557010151,-0.4130370349857814,-0.2387669871350797,-0.20762966232572166,0.0200806558484298,0.05811107190709987,0.05811107190709987,0.05811107190709987,-0.44522626022228146,-0.009646013578052504,0.16066955995474236,-0.08779902571455905,-0.42534936687366437,-0.5079979666305596,-0.4178429320756684,-0.04518113128457851,-0.04518113128457851,0.07058566914442724,0.07058566914442724,0.9493159636594273,0.19340784312334147,0.1482181766724056,0.03004847893569318,0.03004847893569318,0.03004847893569318,0.11264771874536253,0.1601600879620781,-0.11025229445958178,0.04048420392996675,-0.022572655037449207,-0.11849463438653472,0.1125305694447908,0.24866894354653646,0.2698260670165692,0.6552795188897422,0.30517763593573866,-0.44225779443897295,-0.46534233830605437,0.2132706760642295,0.26945382086206054,0.5602251622235281,-0.29846313828699134,0.06814150221026326,-1.2336775327634941,-1.571833903898544,-1.2348765011425376,-1.0356125810824408,-0.6482540727333126,-0.23990588308687563,-0.32787112950969344,-0.09653847078945388,-0.34318074707313184,-1.0426611620082438,-0.018453156134874804,-0.6383546183225088,-0.6383546183225088,-0.5158148596636332,-0.8365536127878777,-1.5410244062347713,-1.16806209217948,-1.4739667394675402,-1.4739667394675402,-1.5813254786780082,-1.5813254786780082,-1.5737200119217813,-1.700927767490349,-1.2430669893679438,-0.7802853915770505,-0.9927650144061435,-1.1105470945404288,-1.4562731906974609,-1.2030715124354823,-1.2030715124354823,-0.5400861430756942,-0.939791888706416,-1.0777032166709035,-1.0777032166709035,-1.0777032166709035,-0.9420752496771931,-1.3899645163348253,-2.0277534793383167,-1.9532267537926986,-0.07762250583290742,0.2895365708053046,-0.1189327850554478,0.7928633339650192,-0.4570748817690611,0.23361736264060154,0.6912523345507866,1.156784560625241,0.9930675903721271,0.2860095781646289,0.3000617899912044,-0.12904593272925155,-0.6720472624141458,-0.012038332592479661,1.2342614380962293,0.15459508508152991,-1.0807484361565285,0.043060370621933686,-0.9433894394462778,-1.0073742132722934,-0.2165421111100282,-0.5031852877756946,-0.12380389045673557,-0.17052039739854116,-0.17052039739854116,-0.03731883334011904,-0.09787105683263081,-0.09787105683263081,0.19969566939364844,0.0586991729517925,0.2388211865421331,-0.04129644496780341,-0.1276535610115198,0.014534955920716824,0.014534955920716824,0.014534955920716824,0.014534955920716824,0.014534955920716824,-0.04818265483202568,-0.14294959362706627,-0.21642415489703593,-0.21642415489703593,-0.21642415489703593,-0.21642415489703593,-0.14692113435573564,-0.2229048368417485,-0.22110473653896284,-0.22110473653896284,-0.31057457667445965,-0.28256121980620513,-0.2909067357774469,-0.2909067357774469,-0.2909067357774469,-0.2909067357774469,-0.2909067357774469,-0.2909067357774469,-0.2909067357774469,-0.1728593797883363,-0.1728593797883363,-0.22392867391961283,-0.22392867391961283,-0.20804205559431474,-0.20804205559431474,-0.26164865660926895,-0.23391439337431275,-0.23391439337431275,-0.1947633550386032,-0.1947633550386032,-0.5372573504931205,-1.0624013009723459,-1.560268533951489,-2.0989260878091973,-1.6514420728394057,-1.4430647355326276,-3.0480678054426322,-1.762424818798615,-1.968151723978496,-2.168199722114154,-1.9243709448702782,-2.3547871981341753,-2.7184455206672715,-2.7184455206672715,-2.6315303941715906,-2.5119944889613666,-1.699554403749892,-1.699554403749892,-1.4309830498166942,-1.176724392254425,-1.0949514616047205,-1.7101306591138234,-1.287183106128154,-1.209528344127012,-2.1888414153388136,-2.288197635184815,-2.1527981322986323,-1.8202943028435086,-1.7726935960101051,-1.17001875344959,-1.325420235283505,-1.5138168343981637,-1.443153308483547,-1.443153308483547,-1.443153308483547,-1.7312963941378616,-1.8307698315355136,-2.148449213614416,0.4444085315362182,-0.6966287203791652,-1.237544568698952,-1.3028576799527016,-0.8217366213130178,-0.8674961728228922,-0.06872826191199866,0.3023198228301823,-0.15882193063368377,-0.1081225648282641,-0.7646410750408359,-0.7646410750408359,-0.5852257467450053,-0.417909789337009,-0.44884437789159193,-0.44884437789159193,-0.3711077524976498,-0.3711077524976498,-0.030081171149437147,0.25034349688968427,-0.31445477521884235,-0.6458750815393669,-0.8405833478935201,-0.45285197198427934,0.4418734160530522,0.22433505743850166,0.07869201881075003,0.2771568959522698,0.014717296737050523,-0.057064215555648015,0.18356616778505647,0.1937098402677251,0.38552623129844077,0.38552623129844077,0.38552623129844077,0.26544933535857174,0.17459263905371888,0.006391106010516734,0.006391106010516734,-0.04293785470984932,-0.31389857773983193,-0.3478470788315258,-0.13164959546085014,-0.22609279757341394,-0.22609279757341394,-0.2834111844627664,-0.2834111844627664,-0.10293459499877058,-0.10293459499877058,-0.10293459499877058,-0.2816753595344179,-0.3520364614817256,-0.3520364614817256,-0.3520364614817256,-0.3520364614817256,-0.4665823392429532,-0.2693859414577225,-0.2693859414577225,-0.2693859414577225,-0.2693859414577225,-0.2693859414577225,-0.2693859414577225,-0.2693859414577225,-0.2693859414577225,-0.2693859414577225,-0.13350306386727387,-0.13350306386727387,-0.07364526542736496,-0.07364526542736496,-0.04804953399581015,-0.13133177172783222,0.16530924685958703,0.415547575088978,0.415547575088978,0.18537107496368943,0.18430678330785394,0.18430678330785394,0.18430678330785394,0.6491420338175256,0.4582544182783024,-0.0873015704464632,-0.3214422009564625,-0.020986802193996068,0.0719054803140321,0.0719054803140321,-0.5203827537006461,-0.25705438620616694,-0.13627692494313726,-0.40313248208845165,-0.002388534879667392,0.27978141350638697,0.12051088063112375,-0.10569949380929758,-0.04948848188067652,-0.04948848188067652,-0.04948848188067652,-0.15222912985549258,-0.13462102733479822,-0.13462102733479822,-0.13462102733479822,0.24712561635545255,0.11145705990161434,0.320065630149407,0.3102570587403586,0.04049247481176216,-0.06530508738642127,-0.20195205816649375,-0.11177586226283062,-0.22319992462502813,-0.3604823123057445,-0.35268804431821693,-0.35268804431821693,-0.35268804431821693,-0.35268804431821693,-0.35268804431821693,-0.35582512690844026,-0.4990703110358761,-0.4990703110358761,-0.42825353308416636,-0.6093856500679916,-0.6874621987078381,-0.817338834686435,-0.817338834686435,-0.7933252792175532,-0.801188551702202,-0.801188551702202,-0.801188551702202,-0.801188551702202,-0.6688717118533705,-0.6136100551234186,-0.6136100551234186,-0.6136100551234186,-0.6136100551234186,-0.6136100551234186,-0.6136100551234186,-0.6136100551234186,-0.6136100551234186,-0.6136100551234186,-0.6136100551234186,-0.6136100551234186,-0.6136100551234186,-0.6136100551234186,-0.6359516869978021,-0.6417158080446885,-0.5789846790430839,-0.467558077970616,-0.4462126536964375,-0.4462126536964375,-0.4896699470925873,-0.4896699470925873,-0.5728089479479664,-0.5822944878514854,-0.5177555284648476,-0.28274919874513954,-0.28274919874513954,-0.27156880230187863,-0.2873174249383708,-0.33717191272945507,-0.33717191272945507,-0.40998836253333243,-0.40998836253333243,-0.519012453638908,-0.519012453638908,-0.519012453638908,-0.519942344150575,-0.6416057971505504,-0.6416057971505504,-0.6416057971505504,-0.893454172449755,-1.012425966852987,-0.9307755092945347,-0.9307755092945347,-0.7388829971491937,-0.6724743138018722,-0.8835117161757234,-0.8835117161757234,-0.8835117161757234,-0.746780706563724,-0.746780706563724,-0.746780706563724,-1.0955990457830422,-1.278736843462287,-1.716467726562654,-1.716467726562654,-1.9050952403366408,-2.5558157987665515,-2.1417702519495405,-2.0330243483417605,-1.8306313358756148,-2.2374338687034774,-1.9536315310757113,-1.9536315310757113,-2.2706715610352814,-2.1306966867589106,-1.925500116202295,-2.026396575871783,-1.705995336685608,-1.5120015022297577,-0.9046556239673863,-0.9046556239673863,-1.2500388975024468,-1.3411457508753224,-0.9891770789985257,-1.49363952620592,-1.4154952866391406,-1.336640732512707,-1.336640732512707,-1.2262916923546292,-1.1389138091816744,-1.052343758566943,-1.052343758566943,-1.0519205539179899,-0.8531174602702165,-0.8531174602702165,-0.8699919595713955,-0.8699919595713955,-0.8699919595713955,-0.8699919595713955,-1.0908323696114441,-1.3303861089207305,-1.5261621930770835,-1.127986379548842,-1.428865012576472,-1.4428453396956766,-1.2363259651104905,-0.7557985048202265,-0.7123039663773769,-0.19991522944364948,-0.20518757978482788,-0.20518757978482788,0.43421652817120066,-0.5768437600115517,-0.483042448474148,-0.7746989372418642,-0.8910442533862948,-0.8491508844040543,-0.8491508844040543,-0.8491508844040543,-0.2126922173424416,-0.3038677220389155,-0.32456513037587265,-0.017399654974170398,-0.12481369480782498,-0.09089692262226688,-0.44632488213880883,-0.4682471712669928,-0.4221174161710102,-0.163853768161302,-0.5582814953845289,-0.8999525246959446,-0.5897482725813048,-0.6502000485050845,-1.7337609876477729,-0.9519848275508752,-1.1282507961298538,-0.8693071470566861,-0.8565327522456678,-1.9619401416043498,-0.5838433426565677,-1.632149735150885,0.19948967290993483,-1.3621892306609769,-0.7045365330290716,-2.1137740858442853,-0.1699908802782168,-2.266757213601472,-0.5132045993538785,-0.2380766224154317,-0.1712702445375481,0.6009322175174909,0.23802808654582358,0.2140278342077671,0.2213786254481548,0.012448738937240744,0.10805738516133347,0.01647313960462815,0.14500034885853175,-0.6573314409670595,-0.6573314409670595,-0.7597492373370048,-0.2852836592380097,-0.2852836592380097,-0.6536667058260117,-0.6536667058260117,-0.6050224301214622,-0.6050224301214622,-0.6050224301214622,-0.6050224301214622,-0.6050224301214622,-0.587131757835662,-0.587131757835662,-0.7010613696168604,-0.7010613696168604,-0.78282281516146,-0.78282281516146,-0.78282281516146,-0.7471063175627716,-0.6958333621244324,-0.6958333621244324,-0.6958333621244324,-0.6958333621244324,-0.6427063594191595,-0.6427063594191595,-0.6427063594191595,-0.6427063594191595,-0.6427063594191595,-0.6519536213227245,-0.6519536213227245,-0.6519536213227245,-0.6519536213227245,-0.622966530860922,-0.622966530860922,-0.622966530860922,-0.6335331118214512,-0.6340638768110525,-0.6340638768110525,-0.6340638768110525,-0.6340638768110525,-0.6340638768110525,-0.6497868416817472,-0.6497868416817472,-0.6497868416817472,-0.6497868416817472,-0.6497868416817472,-0.6497868416817472,-0.6497868416817472,-0.6497868416817472,-0.6497868416817472,-0.6497868416817472,-0.6497868416817472,-0.6497868416817472,-0.6497868416817472,-0.6497868416817472,-0.6900728497679919,-0.6900728497679919,-0.6900728497679919,-0.7197500977470569,-0.7197500977470569,-0.6561152219622185,-0.6561152219622185,-0.6561152219622185,-0.6561152219622185,-0.6561152219622185,-0.6561152219622185,-0.6561152219622185,-0.6680877130098345,-0.6680877130098345,-0.5967252997792705,-0.5967252997792705,-0.5956848303766331,-0.5956848303766331,-0.5956848303766331,-0.5956848303766331,-0.48758576608530335,-0.48758576608530335,-0.48758576608530335,-0.48758576608530335,-0.48758576608530335,-0.48758576608530335,-0.48758576608530335,-0.47399640833976847,-0.47399640833976847,-0.47399640833976847,-0.4670224061889094,-0.3867011944118839,-0.23239505254194287,-0.21779308699925248,-0.29818094516093635,-0.29818094516093635,-0.29818094516093635,-0.29818094516093635,-0.29818094516093635,-0.3061294768043215,-0.3061294768043215,-0.35639984151802623,-0.5711853323312476,-0.7114086555271536,-0.7114086555271536,-0.7114086555271536,-0.8022852883394452,-0.5761600783156,-0.5761600783156,-0.46117097045637045,-0.46117097045637045,-0.5176353198205598,-0.5930081553675062,-0.5930081553675062,-0.6012993712660313,-0.7440844187645572,-0.8545409312488671,-0.8545409312488671,-0.7435286419471325,-0.5243492253251422,-0.5243492253251422,-0.5243492253251422,-0.6955513387581248,-0.6905711389212239,-0.7176593495396705,-0.9072895760638604,-0.6176942059315205,-0.8256466706469199,-0.8256466706469199,-0.7527387114026348,-0.7466818017409945,-0.7308118786364575,-0.7308118786364575,-0.8577515098769135,-0.879087855579035,-0.8769830343303096,-0.897003586868327,-1.1828128859848883,-1.1419046743956727,-1.1817602886423297,-1.1817602886423297,-1.3678260061169074,-1.580778193673576,-1.580778193673576,-1.3524574002795002,-1.366797793619836,-1.3022671080526975,-1.3492407766201382,-1.3492407766201382,-1.3492407766201382,-1.2783358223402415,-1.302969898736465,-1.302969898736465,-1.302969898736465,-1.302969898736465,-1.302969898736465,-1.299013631212574,-1.299013631212574,-1.299013631212574,-1.1282545143853375,-1.1009728270469803,-0.6926021641979299,-0.8856026701612115,-1.1063410184376297,-0.33321075693953217,-0.3057255293058029,-0.3057255293058029,-0.8594084495382491,-0.46095390795112756,-0.32019691602992173,-1.0842067619257783,-0.6335377271410583,-0.13970784095718125,-0.13970784095718125,-0.03154221652421246,0.19942683862368044,-0.2391704341660401,-0.49713546239394296,0.34969814765509577,-0.14647837854585344,-0.1479654703530775,-0.761868560916817,-0.6732677376541922,-0.2689634431572776,0.08218866055969515,0.11700762601155468,0.11700762601155468,-0.2561734504961017,-0.2561734504961017,-0.3238035717673702,-0.12312200612390597,-0.12312200612390597,-0.029680262435935592,-0.04163009711198759,-0.3842796732440054,-0.2474116121846478,-0.6318866911762803,-1.2799749976665968,-1.0258126337948577,-1.3132617614036144,-1.2037520885594002,-0.46431709607170407,-0.3690732785404133,-0.253233552889308,-0.3879333014467331,-0.20081339610464344,-0.9549240507555672,-0.9549240507555672,-0.9549240507555672,-0.9549240507555672,-0.9166709678055,-0.9166709678055,-0.9166709678055,-1.0144253621709467,-0.8935310478057212,-0.7026246287334036,-0.7026246287334036,-0.4806943826909694,-0.4806943826909694,-0.66805709767937,-0.66805709767937,-0.66805709767937,-0.66805709767937,-0.4941137076592096,-0.4941137076592096), .Dim = structure(c(1L,5000L,4L), .Names = c("","iteration","chain"))),
[truncated: 2,717,912 more chars]
