# Supplementary material for: Network Meta-Analysis of the Safety of Drug Therapy for Cardiogenic Shock
Source: J Healthc Eng. 2020 Jul 31;2020:8862256. doi: 10.1155/2020/8862256 (PMC7416258; doi:10.1155/2020/8862256)
Supplement: Supplementary Materials — The [zip] data used to support the findings of this study are included within the supplementary information files. [file 8862256.f1.zip › Adverse reaction.xls]

## Sheet: Sheet1
study	t1	t2	r1	r2	n1	n2
Ruina Li	a	b	3	6	43	43
Tyler C.Lewis	g	d	20	39	50	50
Tyler Lewis	g	d	16	31	50	50
Huafeng Su	f	d	5	14	34	34
Qianghua Guo	h	d	4	6	30	30
Xiaohong Pan	h	b	9	14	40	40
Xuping Shen	h	f	4	9	24	24
Peng Li	h	d	4	4	54	54
Jing Huang	h	d	2	5	33	33
Minglian Huang	h	d	4	5	47	47
Xu Chen	h	g	5	4	20	20
Jing Yang	h	d	4	4	25	25
Zhaohua Tan	f	c	4	35	30	50
Guojun Wang	f	c	3	7	25	26
Yinghui He	f	c	1	6	25	22
Judai Li	f	c	3	6	30	30
Yu Zhou	f	c	13	23	64	58
Levy Bruno	e	f	21	12	27	30
Note:“t”is the intervention for each group，“r”is the number of results in each group，“n”is the number of each group
Intervention and its alphabetical comparison table
Recombinant human brain natriuretic peptide		a
Conventional treatment		b
Dopamine		c
Dobutamine		d
Epinephrine		e
Norepinephrine		f
Milrinone		g
Levosimendan		h
