# Supplementary material for: Network Meta-Analysis of the Safety of Drug Therapy for Cardiogenic Shock
Source: J Healthc Eng. 2020 Jul 31;2020:8862256. doi: 10.1155/2020/8862256 (PMC7416258; doi:10.1155/2020/8862256)
Supplement: Supplementary Materials — The [zip] data used to support the findings of this study are included within the supplementary information files. [file 8862256.f1.zip › Case fatality rate.xls]

## Sheet: Sheet1
study	t1	t2	r1	r2	n1	n2
Ruina Li	a	b	2	4	43	43
Pan Y	a	c	7	9	25	23
Levy Bruno	e	f	13	8	27	30
Donghui Zhou	g	b	1	3	19	17
Zhihua Pang	g	d	1	5	25	25
Tyler C.Lewis	g	d	12	15	50	50
Xiaohong Pan	h	b	6	12	40	40
Xuping Shen	h	f	2	5	24	24
Tsagalou EP	h	d	3	5	12	13
Huobao Yang	h	d	1	2	23	23
Gu Zhang	c	b	1	3	44	44
Chuanwei Li	h	b	5	10	20	20
Xiaoping Chen	f	c	9	11	32	30
Richeng Xiong	f	c	12	18	30	30
Zhaohua Tan	f	c	5	24	30	50
Guojun Wang	f	c	11	13	25	26
Yinghui He	f	c	5	11	25	22
Judai Li	f	c	3	5	26	24
Yu Zhou	f	c	30	38	64	58
Levy B	e	f	5	4	10	13
Note:“t”is the intervention for each group，“r”is the number of results in each group，“n”is the number of each group
Intervention and its alphabetical comparison table
Recombinant human brain natriuretic peptide		a
Conventional treatment		b
Dopamine		c
Dobutamine		d
Epinephrine		e
Norepinephrine		f
Milrinone		g
Levosimendan		h
